# Supplementary material for: The mitochondrial HSP90 paralog TRAP1 forms an OXPHOS-regulated tetramer and is involved in mitochondrial metabolic homeostasis
Source: BMC Biol. 2020 Jan 27;18:10. doi: 10.1186/s12915-020-0740-7 (PMC6986101; doi:10.1186/s12915-020-0740-7)
Supplement: Supplementary file 7 — Additional file 7: Table S3. List of all identified proteins pulled down with TRAP1 using an IP-MS analysis with WT TRAP1, and the TRAP1 mutants E115A/R402A and ΔStrap. [file 12915_2020_740_MOESM7_ESM.xlsx]

## Sheet: Summary
Accession	SP	GeneSymbol	Short Name	Description	ΣCoverage	Σ# Proteins	Σ# Unique Peptides	Σ# Peptides	Σ# PSMs	# PSM Control 1	# PSM Control 2	# PSM DStrap 1	# PSM DStrap 2	# PSM DStrap 3	# PSM E115A/R402A 1	# PSM E115A/R402A 2	# PSM E115A/R402A 3	# PSM TRAP1 1	# PSM TRAP1 2	# PSM TRAP1 3	# AAs	MW [kDa]	calc. pI	Gene ontology (biological process)	Gene ontology (molecular function)	Gene ontology (cellular component)	Function [CC]
67477458	Q12931	TRAP1	Heat shock protein 75 kDa, mitochondrial	RecName: Full=Heat shock protein 75 kDa, mitochondrial; Short=HSP 75; AltName: Full=TNFR-associated protein 1; AltName: Full=Tumor necrosis factor type 1 receptor-associated protein; Short=TRAP-1; Flags: Precursor	95.6	2	112	113	6153		19	427	668	661	682	560	502	871	861	902	704	80.0597	8.20654	chaperone-mediated protein folding [GO:0061077]; negative regulation of cellular respiration [GO:1901856]; negative regulation of oxidative stress-induced intrinsic apoptotic signaling pathway [GO:1902176]; negative regulation of reactive oxygen species biosynthetic process [GO:1903427]; response to stress [GO:0006950]; translational attenuation [GO:0009386]	ATP binding [GO:0005524]; poly(A) RNA binding [GO:0044822]; protein kinase binding [GO:0019901]; tumor necrosis factor receptor binding [GO:0005164]	extracellular exosome [GO:0070062]; lipid particle [GO:0005811]; membrane [GO:0016020]; mitochondrial inner membrane [GO:0005743]; mitochondrial intermembrane space [GO:0005758]; mitochondrial matrix [GO:0005759]; mitochondrion [GO:0005739]; nucleoplasm [GO:0005654]	FUNCTION: Chaperone that expresses an ATPase activity. Involved in maintaining mitochondrial function and polarization, most likely through stabilization of mitochondrial complex I. Is a negative regulator of mitochondrial respiration able to modulate the balance between oxidative phosphorylation and aerobic glycolysis. The impact of TRAP1 on mitochondrial respiration is probably mediated by modu…
46397333	P60709	ACTB	Actin, cytoplasmic 1	RecName: Full=Actin, cytoplasmic 1; AltName: Full=Beta-actin; Contains: RecName: Full=Actin, cytoplasmic 1, N-terminally processed	72.27	4	12	38	878	13	9	82	71	87	73	75	66	126	147	129	375	41.7097	5.47803	de novo' posttranslational protein folding [GO:0051084]; adherens junction organization [GO:0034332]; ATP-dependent chromatin remodeling [GO:0043044]; axon guidance [GO:0007411]; blood coagulation [GO:0007596]; cell-cell junction organization [GO:0045216]; cell junction assembly [GO:0034329]; cellular protein metabolic process [GO:0044267]; chromatin organization [GO:0006325]; ephrin receptor sig…	ATP binding [GO:0005524]; identical protein binding [GO:0042802]; kinesin binding [GO:0019894]; nitric-oxide synthase binding [GO:0050998]; structural constituent of cytoskeleton [GO:0005200]; Tat protein binding [GO:0030957]	blood microparticle [GO:0072562]; cortical cytoskeleton [GO:0030863]; cytoplasm [GO:0005737]; cytoplasmic ribonucleoprotein granule [GO:0036464]; cytoskeleton [GO:0005856]; cytosol [GO:0005829]; dense body [GO:0097433]; extracellular exosome [GO:0070062]; extracellular space [GO:0005615]; focal adhesion [GO:0005925]; membrane [GO:0016020]; MLL5-L complex [GO:0070688]; myelin sheath [GO:0043209]; …	FUNCTION: Actins are highly conserved proteins that are involved in various types of cell motility and are ubiquitously expressed in all eukaryotic cells.
21264428	P38646	GRP75	Stress-70 protein, mitochondrial	RecName: Full=Stress-70 protein, mitochondrial; AltName: Full=75 kDa glucose-regulated protein; Short=GRP-75; AltName: Full=Heat shock 70 kDa protein 9; AltName: Full=Mortalin; Short=MOT; AltName: Full=Peptide-binding protein 74; Short=PBP74; Flags: Precursor	56.55	1	55	55	849			74	73	87	64	92	67	141	119	132	679	73.6348	6.16357	cellular protein metabolic process [GO:0044267]; cellular response to interleukin-1 [GO:0071347]; negative regulation of apoptotic process [GO:0043066]; protein export from nucleus [GO:0006611]; protein folding [GO:0006457]; protein targeting to mitochondrion [GO:0006626]; response to toxic substance [GO:0009636]	ATP binding [GO:0005524]; poly(A) RNA binding [GO:0044822]; ubiquitin protein ligase binding [GO:0031625]; unfolded protein binding [GO:0051082]	cytoplasm [GO:0005737]; extracellular exosome [GO:0070062]; focal adhesion [GO:0005925]; mitochondrial nucleoid [GO:0042645]; mitochondrion [GO:0005739]; myelin sheath [GO:0043209]; nucleolus [GO:0005730]	FUNCTION: Implicated in the control of cell proliferation and cellular aging. May also act as a chaperone. {ECO:0000269|PubMed:23501103}.
215274129	P35580	MYH10	Myosin-10	RecName: Full=Myosin-10; AltName: Full=Cellular myosin heavy chain, type B; AltName: Full=Myosin heavy chain 10; AltName: Full=Myosin heavy chain, non-muscle IIb; AltName: Full=Non-muscle myosin heavy chain B; Short=NMMHC-B; AltName: Full=Non-muscle myosin heavy chain IIb; Short=NMMHC II-b; Short=NMMHC-IIB	52.83	1	87	103	661			73	52	71	39	48	39	96	76	167	1976	228.858	5.5415	actin filament-based movement [GO:0030048]; actomyosin structure organization [GO:0031032]; adult heart development [GO:0007512]; axon guidance [GO:0007411]; cardiac myofibril assembly [GO:0055003]; cell adhesion [GO:0007155]; cell proliferation [GO:0008283]; cerebellar Purkinje cell layer development [GO:0021680]; ephrin receptor signaling pathway [GO:0048013]; exocytosis [GO:0006887]; fourth ve…	actin binding [GO:0003779]; actin-dependent ATPase activity [GO:0030898]; actin filament binding [GO:0051015]; ADP binding [GO:0043531]; ATP binding [GO:0005524]; microfilament motor activity [GO:0000146]	actin cytoskeleton [GO:0015629]; actomyosin [GO:0042641]; axon [GO:0030424]; brush border [GO:0005903]; cell cortex [GO:0005938]; cleavage furrow [GO:0032154]; cytoplasm [GO:0005737]; cytosol [GO:0005829]; dendritic spine [GO:0043197]; extracellular exosome [GO:0070062]; growth cone [GO:0030426]; lamellipodium [GO:0030027]; midbody [GO:0030496]; mitochondrion [GO:0005739]; myosin complex [GO:0016…	FUNCTION: Cellular myosin that appears to play a role in cytokinesis, cell shape, and specialized functions such as secretion and capping. Involved with LARP6 in the stabilization of type I collagen mRNAs for CO1A1 and CO1A2. During cell spreading, plays an important role in cytoskeleton reorganization, focal contacts formation (in the central part but not the margins of spreading cells), and lam…
6166599	P35579	MYH9	Myosin-9	RecName: Full=Myosin-9; AltName: Full=Cellular myosin heavy chain, type A; AltName: Full=Myosin heavy chain 9; AltName: Full=Myosin heavy chain, non-muscle IIa; AltName: Full=Non-muscle myosin heavy chain A; Short=NMMHC-A; AltName: Full=Non-muscle myosin heavy chain IIa; Short=NMMHC II-a; Short=NMMHC-IIA	53.83	1	89	104	651			74	52	69	41	48	33	99	69	166	1960	226.392	5.60498	actin cytoskeleton reorganization [GO:0031532]; actin filament-based movement [GO:0030048]; actomyosin structure organization [GO:0031032]; angiogenesis [GO:0001525]; axon guidance [GO:0007411]; blood vessel endothelial cell migration [GO:0043534]; cytokinesis [GO:0000910]; ephrin receptor signaling pathway [GO:0048013]; establishment of meiotic spindle localization [GO:0051295]; establishment of…	actin binding [GO:0003779]; actin-dependent ATPase activity [GO:0030898]; actin filament binding [GO:0051015]; ADP binding [GO:0043531]; ATPase activity [GO:0016887]; ATP binding [GO:0005524]; microfilament motor activity [GO:0000146]; motor activity [GO:0003774]; poly(A) RNA binding [GO:0044822]; protein anchor [GO:0043495]; protein domain specific binding [GO:0019904]; protein homodimerization …	actin cytoskeleton [GO:0015629]; actomyosin [GO:0042641]; actomyosin contractile ring [GO:0005826]; brush border [GO:0005903]; cell-cell adherens junction [GO:0005913]; cell leading edge [GO:0031252]; cleavage furrow [GO:0032154]; cytoplasm [GO:0005737]; cytosol [GO:0005829]; extracellular exosome [GO:0070062]; focal adhesion [GO:0005925]; membrane [GO:0016020]; myosin II complex [GO:0016460]; my…	FUNCTION: Cellular myosin that appears to play a role in cytokinesis, cell shape, and specialized functions such as secretion and capping. During cell spreading, plays an important role in cytoskeleton reorganization, focal contacts formation (in the margins but not the central part of spreading cells), and lamellipodial retraction; this function is mechanically antagonized by MYH10. {ECO:0000269…
54036697	P68032	ACTC	Actin, alpha cardiac muscle 1	RecName: Full=Actin, alpha cardiac muscle 1; AltName: Full=Alpha-cardiac actin; Flags: Precursor	38.46	6	3	27	615	6	6	61	49	66	47	55	41	85	113	86	377	41.9919	5.38916	actin filament-based movement [GO:0030048]; actin-myosin filament sliding [GO:0033275]; actomyosin structure organization [GO:0031032]; apoptotic process [GO:0006915]; cardiac muscle contraction [GO:0060048]; cardiac muscle tissue morphogenesis [GO:0055008]; cardiac myofibril assembly [GO:0055003]; heart contraction [GO:0060047]; mesenchyme migration [GO:0090131]; muscle filament sliding [GO:0030…	ATPase activity [GO:0016887]; ATP binding [GO:0005524]; myosin binding [GO:0017022]	actin filament [GO:0005884]; actomyosin, actin portion [GO:0042643]; blood microparticle [GO:0072562]; cell body [GO:0044297]; cytoplasm [GO:0005737]; cytosol [GO:0005829]; extracellular exosome [GO:0070062]; extracellular space [GO:0005615]; filopodium [GO:0030175]; focal adhesion [GO:0005925]; I band [GO:0031674]; lamellipodium [GO:0030027]; membrane [GO:0016020]; sarcomere [GO:0030017]	FUNCTION: Actins are highly conserved proteins that are involved in various types of cell motility and are ubiquitously expressed in all eukaryotic cells.
129379	P10809	CH60	60 kDa heat shock protein, mitochondrial	RecName: Full=60 kDa heat shock protein, mitochondrial; AltName: Full=60 kDa chaperonin; AltName: Full=Chaperonin 60; Short=CPN60; AltName: Full=Heat shock protein 60; Short=HSP-60; Short=Hsp60; AltName: Full=HuCHA60; AltName: Full=Mitochondrial matrix protein P1; AltName: Full=P60 lymphocyte protein; Flags: Precursor	72.95	1	49	49	597			43	54	50	71	41	51	97	102	88	573	61.0164	5.87158	de novo' protein folding [GO:0006458]; activation of cysteine-type endopeptidase activity involved in apoptotic process [GO:0006919]; B cell activation [GO:0042113]; B cell cytokine production [GO:0002368]; B cell proliferation [GO:0042100]; chaperone-mediated protein complex assembly [GO:0051131]; chaperone mediated protein folding requiring cofactor [GO:0051085]; detection of misfolded protein …	ATPase activity [GO:0016887]; ATP binding [GO:0005524]; chaperone binding [GO:0051087]; DNA replication origin binding [GO:0003688]; double-stranded RNA binding [GO:0003725]; lipopolysaccharide binding [GO:0001530]; p53 binding [GO:0002039]; poly(A) RNA binding [GO:0044822]; single-stranded DNA binding [GO:0003697]; ubiquitin protein ligase binding [GO:0031625]; unfolded protein binding [GO:00510…	cell surface [GO:0009986]; coated pit [GO:0005905]; coated vesicle [GO:0030135]; cytoplasm [GO:0005737]; cytosol [GO:0005829]; early endosome [GO:0005769]; extracellular exosome [GO:0070062]; extracellular space [GO:0005615]; Golgi apparatus [GO:0005794]; lipopolysaccharide receptor complex [GO:0046696]; membrane [GO:0016020]; membrane raft [GO:0045121]; mitochondrial crista [GO:0030061]; mitocho…	FUNCTION: Implicated in mitochondrial protein import and macromolecular assembly. May facilitate the correct folding of imported proteins. May also prevent misfolding and promote the refolding and proper assembly of unfolded polypeptides generated under stress conditions in the mitochondrial matrix.
130781	P09874	PARP1	Poly [ADP-ribose] polymerase 1	RecName: Full=Poly [ADP-ribose] polymerase 1; Short=PARP-1; AltName: Full=ADP-ribosyltransferase diphtheria toxin-like 1; Short=ARTD1; AltName: Full=NAD(+) ADP-ribosyltransferase 1; Short=ADPRT 1; AltName: Full=Poly[ADP-ribose] synthase 1	55.52	1	56	56	567			42	52	56	90	50	55	65	60	97	1014	113.012	8.88037	base-excision repair [GO:0006284]; behavioral response to cocaine [GO:0048148]; cellular protein metabolic process [GO:0044267]; cellular response to insulin stimulus [GO:0032869]; cellular response to oxidative stress [GO:0034599]; cellular response to superoxide [GO:0071451]; DNA damage response, detection of DNA damage [GO:0042769]; DNA repair [GO:0006281]; double-strand break repair [GO:00063…	chromatin binding [GO:0003682]; DNA binding [GO:0003677]; enzyme binding [GO:0019899]; identical protein binding [GO:0042802]; NAD+ ADP-ribosyltransferase activity [GO:0003950]; NAD binding [GO:0051287]; poly(A) RNA binding [GO:0044822]; protein kinase binding [GO:0019901]; protein N-terminus binding [GO:0047485]; transcription factor binding [GO:0008134]; zinc ion binding [GO:0008270]	membrane [GO:0016020]; mitochondrion [GO:0005739]; nuclear envelope [GO:0005635]; nucleolus [GO:0005730]; nucleoplasm [GO:0005654]; nucleus [GO:0005634]; protein complex [GO:0043234]; transcription factor complex [GO:0005667]	FUNCTION: Involved in the base excision repair (BER) pathway, by catalyzing the poly(ADP-ribosyl)ation of a limited number of acceptor proteins involved in chromatin architecture and in DNA metabolism. This modification follows DNA damages and appears as an obligatory step in a detection/signaling pathway leading to the reparation of DNA strand breaks. Mediates the poly(ADP-ribosyl)ation of APLF …
51317339	P62805	H4	Histone H4	RecName: Full=Histone H4	66.02	1	20	20	553	3	3	57	52	46	68	43	67	67	67	80	103	11.3604	11.356	CENP-A containing nucleosome assembly [GO:0034080]; chromatin organization [GO:0006325]; chromatin silencing at rDNA [GO:0000183]; DNA methylation on cytosine [GO:0032776]; DNA replication-dependent nucleosome assembly [GO:0006335]; DNA replication-independent nucleosome assembly [GO:0006336]; gene expression [GO:0010467]; histone H4-K20 demethylation [GO:0035574]; mitotic cell cycle [GO:0000278]…	DNA binding [GO:0003677]; histone binding [GO:0042393]; histone demethylase activity (H4-K20 specific) [GO:0035575]; poly(A) RNA binding [GO:0044822]	extracellular exosome [GO:0070062]; extracellular region [GO:0005576]; membrane [GO:0016020]; nuclear chromosome [GO:0000228]; nucleoplasm [GO:0005654]; nucleosome [GO:0000786]; nucleus [GO:0005634]; protein complex [GO:0043234]	FUNCTION: Core component of nucleosome. Nucleosomes wrap and compact DNA into chromatin, limiting DNA accessibility to the cellular machineries which require DNA as a template. Histones thereby play a central role in transcription regulation, DNA repair, DNA replication and chromosomal stability. DNA accessibility is regulated via a complex set of post-translational modifications of histones, als…
57015308	Q14204	DYHC1	Cytoplasmic dynein 1 heavy chain 1	RecName: Full=Cytoplasmic dynein 1 heavy chain 1; AltName: Full=Cytoplasmic dynein heavy chain 1; AltName: Full=Dynein heavy chain, cytosolic	33.53	1	126	126	536			20	30	35	102	66	59	85	81	58	4646	532.072	6.40479	antigen processing and presentation of exogenous peptide antigen via MHC class II [GO:0019886]; cytoplasmic mRNA processing body assembly [GO:0033962]; establishment of spindle localization [GO:0051293]; G2/M transition of mitotic cell cycle [GO:0000086]; microtubule-based movement [GO:0007018]; mitotic cell cycle [GO:0000278]; mitotic spindle organization [GO:0007052]; organelle organization [GO…	ATPase activity [GO:0016887]; ATP binding [GO:0005524]; microtubule motor activity [GO:0003777]; poly(A) RNA binding [GO:0044822]	centrosome [GO:0005813]; cytoplasmic dynein complex [GO:0005868]; cytosol [GO:0005829]; extracellular exosome [GO:0070062]; filopodium [GO:0030175]; membrane [GO:0016020]; microtubule [GO:0005874]	FUNCTION: Cytoplasmic dynein 1 acts as a motor for the intracellular retrograde motility of vesicles and organelles along microtubules. Dynein has ATPase activity; the force-producing power stroke is thought to occur on release of ADP.
21542074	P58876	H2B1D	Histone H2B type 1-D	RecName: Full=Histone H2B type 1-D; AltName: Full=HIRA-interacting protein 2; AltName: Full=Histone H2B.1 B; AltName: Full=Histone H2B.b; Short=H2B/b	64.29	8	4	17	388	4	2	33	35	34	42	22	37	54	53	72	126	13.9276	10.3159	chromatin organization [GO:0006325]; nucleosome assembly [GO:0006334]	DNA binding [GO:0003677]	extracellular exosome [GO:0070062]; nuclear nucleosome [GO:0000788]; nucleoplasm [GO:0005654]; nucleus [GO:0005634]	FUNCTION: Core component of nucleosome. Nucleosomes wrap and compact DNA into chromatin, limiting DNA accessibility to the cellular machineries which require DNA as a template. Histones thereby play a central role in transcription regulation, DNA repair, DNA replication and chromosomal stability. DNA accessibility is regulated via a complex set of post-translational modifications of histones, als…
7404367	P06899	H2B1J	Histone H2B type 1-J	RecName: Full=Histone H2B type 1-J; AltName: Full=Histone H2B.1; AltName: Full=Histone H2B.r; Short=H2B/r	64.29	1	2	17	378	3	2	31	35	33	42	18	38	54	50	72	126	13.8956	10.3159	antibacterial humoral response [GO:0019731]; chromatin organization [GO:0006325]; defense response to Gram-positive bacterium [GO:0050830]; innate immune response in mucosa [GO:0002227]; nucleosome assembly [GO:0006334]	DNA binding [GO:0003677]	extracellular space [GO:0005615]; nuclear nucleosome [GO:0000788]; nucleoplasm [GO:0005654]; nucleosome [GO:0000786]; nucleus [GO:0005634]	FUNCTION: Core component of nucleosome. Nucleosomes wrap and compact DNA into chromatin, limiting DNA accessibility to the cellular machineries which require DNA as a template. Histones thereby play a central role in transcription regulation, DNA repair, DNA replication and chromosomal stability. DNA accessibility is regulated via a complex set of post-translational modifications of histones, als…
462236	P33778	H2B1B	Histone H2B type 1-B	RecName: Full=Histone H2B type 1-B; AltName: Full=Histone H2B.1; AltName: Full=Histone H2B.f; Short=H2B/f	64.29	4	0	17	375	3	2	31	33	32	42	18	37	54	51	72	126	13.9416	10.3159	chromatin organization [GO:0006325]; nucleosome assembly [GO:0006334]	DNA binding [GO:0003677]	nucleoplasm [GO:0005654]; nucleosome [GO:0000786]; nucleus [GO:0005634]	FUNCTION: Core component of nucleosome. Nucleosomes wrap and compact DNA into chromatin, limiting DNA accessibility to the cellular machineries which require DNA as a template. Histones thereby play a central role in transcription regulation, DNA repair, DNA replication and chromosomal stability. DNA accessibility is regulated via a complex set of post-translational modifications of histones, als…
51701598	Q8N257	H2B3B	Histone H2B type 3-B	RecName: Full=Histone H2B type 3-B; AltName: Full=H2B type 12	61.9	1	2	13	359	3	2	30	31	32	41	17	35	53	44	71	126	13.8995	10.3159	chromatin organization [GO:0006325]; nucleosome assembly [GO:0006334]	DNA binding [GO:0003677]	nuclear nucleosome [GO:0000788]; nucleoplasm [GO:0005654]; nucleus [GO:0005634]	FUNCTION: Core component of nucleosome. Nucleosomes wrap and compact DNA into chromatin, limiting DNA accessibility to the cellular machineries which require DNA as a template. Histones thereby play a central role in transcription regulation, DNA repair, DNA replication and chromosomal stability. DNA accessibility is regulated via a complex set of post-translational modifications of histones, als…
74752151	Q99623	PHB2	Prohibitin-2	RecName: Full=Prohibitin-2; AltName: Full=B-cell receptor-associated protein BAP37; AltName: Full=D-prohibitin; AltName: Full=Repressor of estrogen receptor activity	79.26	1	25	25	349		1	27	28	32	46	29	43	49	52	42	299	33.2759	9.83252	mammary gland alveolus development [GO:0060749]; mammary gland branching involved in thelarche [GO:0060744]; mitochondrion organization [GO:0007005]; negative regulation of apoptotic process [GO:0043066]; negative regulation of intracellular estrogen receptor signaling pathway [GO:0033147]; negative regulation of mammary gland epithelial cell proliferation [GO:0033600]; negative regulation of seq…	amide binding [GO:0033218]; estrogen receptor binding [GO:0030331]; protein C-terminus binding [GO:0008022]; protein N-terminus binding [GO:0047485]	cell periphery [GO:0071944]; cell surface [GO:0009986]; cytoplasm [GO:0005737]; extracellular exosome [GO:0070062]; mitochondrial inner membrane [GO:0005743]; mitochondrial outer membrane [GO:0005741]; mitochondrion [GO:0005739]; nuclear matrix [GO:0016363]; nucleus [GO:0005634]; protein complex [GO:0043234]	FUNCTION: Acts as a mediator of transcriptional repression by nuclear hormone receptors via recruitment of histone deacetylases (By similarity). Functions as an estrogen receptor (ER)-selective coregulator that potentiates the inhibitory activities of antiestrogens and represses the activity of estrogens. Competes with NCOA1 for modulation of ER transcriptional activity. Probably involved in regu…
74762093	O14654	IRS4	Insulin receptor substrate 4	RecName: Full=Insulin receptor substrate 4; Short=IRS-4; AltName: Full=160 kDa phosphotyrosine protein; Short=py160; AltName: Full=Phosphoprotein of 160 kDa; Short=pp160	34.84	1	38	38	301			30	27	35	34	31	25	48	37	34	1257	133.685	8.44092	insulin receptor signaling pathway [GO:0008286]; positive regulation of signal transduction [GO:0009967]; regulation of lipid metabolic process [GO:0019216]; signal transduction [GO:0007165]	insulin receptor binding [GO:0005158]; phosphatidylinositol 3-kinase binding [GO:0043548]; SH3/SH2 adaptor activity [GO:0005070]; signal transducer activity [GO:0004871]	cytosol [GO:0005829]; plasma membrane [GO:0005886]	FUNCTION: Acts as an interface between multiple growth factor receptors possessing tyrosine kinase activity, such as insulin receptor, IGF1R and FGFR1, and a complex network of intracellular signaling molecules containing SH2 domains. Involved in the IGF1R mitogenic signaling pathway. Promotes the AKT1 signaling pathway and BAD phosphorylation during insulin stimulation without activation of RPS6…
84028405	Q9NVI7	ATD3A	ATPase family AAA domain-containing protein 3A	RecName: Full=ATPase family AAA domain-containing protein 3A	59.15	1	16	42	284			23	23	26	29	26	26	45	47	39	634	71.3247	8.98291	cell growth [GO:0016049]; negative regulation of apoptotic process [GO:0043066]	ATP binding [GO:0005524]	integral component of membrane [GO:0016021]; mitochondrial inner membrane [GO:0005743]; mitochondrial nucleoid [GO:0042645]; mitochondrion [GO:0005739]	FUNCTION: Essential for mitochondrial network organization, mitochondrial metabolism and cell growth at organism and cellular level. May play an important in mitochondrial protein synthesis. May also participate in mitochondrial DNA replication. May bind to mitochondrial DNA D-loops and contribute to nucleoid stability. Required for enhanced channeling of cholesterol for hormone-dependent steroid…
317373597	P05141	ADT2	ADP/ATP translocase 2	RecName: Full=ADP/ATP translocase 2; AltName: Full=ADP,ATP carrier protein 2; AltName: Full=ADP,ATP carrier protein, fibroblast isoform; AltName: Full=Adenine nucleotide translocator 2; Short=ANT 2; AltName: Full=Solute carrier family 25 member 5; Contains: RecName: Full=ADP/ATP translocase 2, N-terminally processed	50	2	8	30	280			20	18	21	42	31	36	38	41	33	298	32.8312	9.68604	adenine transport [GO:0015853]; chromosome segregation [GO:0007059]; energy reserve metabolic process [GO:0006112]; negative regulation of mitochondrial outer membrane permeabilization involved in apoptotic signaling pathway [GO:1901029]; positive regulation of cell proliferation [GO:0008284]; regulation of insulin secretion [GO:0050796]; small molecule metabolic process [GO:0044281]; transport […	adenine transmembrane transporter activity [GO:0015207]; poly(A) RNA binding [GO:0044822]; ubiquitin protein ligase binding [GO:0031625]	extracellular exosome [GO:0070062]; integral component of plasma membrane [GO:0005887]; membrane [GO:0016020]; mitochondrial inner membrane [GO:0005743]; mitochondrial nucleoid [GO:0042645]; mitochondrion [GO:0005739]; MMXD complex [GO:0071817]; myelin sheath [GO:0043209]; nucleus [GO:0005634]	FUNCTION: Catalyzes the exchange of cytoplasmic ADP with mitochondrial ATP across the mitochondrial inner membrane. As part of the mitotic spindle-associated MMXD complex it may play a role in chromosome segregation. {ECO:0000269|PubMed:20797633}.
166898073	Q6S8J3	POTEE	POTE ankyrin domain family member E	RecName: Full=POTE ankyrin domain family member E; AltName: Full=ANKRD26-like family C member 1A; AltName: Full=Prostate, ovary, testis-expressed protein on chromosome 2; Short=POTE-2	8.65	6	1	10	256	5	2	23	25	25	26	25	23	36	30	36	1075	121.286	6.20166	retina homeostasis [GO:0001895]; substantia nigra development [GO:0021762]		blood microparticle [GO:0072562]; extracellular exosome [GO:0070062]; extracellular space [GO:0005615]
113463	P12236	ADT3	ADP/ATP translocase 3	RecName: Full=ADP/ATP translocase 3; AltName: Full=ADP,ATP carrier protein 3; AltName: Full=ADP,ATP carrier protein, isoform T2; Short=ANT 2; AltName: Full=Adenine nucleotide translocator 3; Short=ANT 3; AltName: Full=Solute carrier family 25 member 6; Contains: RecName: Full=ADP/ATP translocase 3, N-terminally processed	52.35	2	7	29	254			17	17	16	36	28	33	37	40	30	298	32.8452	9.74463	active induction of host immune response by virus [GO:0046732]; ADP transport [GO:0015866]; apoptotic process [GO:0006915]; ATP transport [GO:0015867]; cellular protein metabolic process [GO:0044267]; energy reserve metabolic process [GO:0006112]; modulation by virus of host morphology or physiology [GO:0019048]; protein targeting to mitochondrion [GO:0006626]; regulation of insulin secretion [GO…	ATP:ADP antiporter activity [GO:0005471]	integral component of membrane [GO:0016021]; mitochondrial inner membrane [GO:0005743]; mitochondrial inner membrane presequence translocase complex [GO:0005744]; mitochondrion [GO:0005739]; nucleus [GO:0005634]	FUNCTION: Catalyzes the exchange of cytoplasmic ADP with mitochondrial ATP across the mitochondrial inner membrane. May participate in the formation of the permeability transition pore complex (PTPC) responsible for the release of mitochondrial products that triggers apoptosis. {ECO:0000269|PubMed:15033708}.
56757569	P07437	TBB5	Tubulin beta chain	RecName: Full=Tubulin beta chain; AltName: Full=Tubulin beta-5 chain	54.05	5	7	22	246			20	17	22	37	25	19	39	36	31	444	49.639	4.89404	cell division [GO:0051301]; cellular process [GO:0009987]; cytoskeleton-dependent intracellular transport [GO:0030705]; G2/M transition of mitotic cell cycle [GO:0000086]; microtubule-based process [GO:0007017]; mitotic cell cycle [GO:0000278]; movement of cell or subcellular component [GO:0006928]; natural killer cell mediated cytotoxicity [GO:0042267]; organelle organization [GO:0006996]; prote…	GTPase activity [GO:0003924]; GTP binding [GO:0005525]; MHC class I protein binding [GO:0042288]; structural constituent of cytoskeleton [GO:0005200]; structural molecule activity [GO:0005198]; ubiquitin protein ligase binding [GO:0031625]	cell body [GO:0044297]; cytoplasmic ribonucleoprotein granule [GO:0036464]; cytoskeleton [GO:0005856]; cytosol [GO:0005829]; extracellular exosome [GO:0070062]; microtubule [GO:0005874]; nuclear envelope lumen [GO:0005641]; nucleus [GO:0005634]	FUNCTION: Tubulin is the major constituent of microtubules. It binds two moles of GTP, one at an exchangeable site on the beta chain and one at a non-exchangeable site on the alpha chain.
254763463	Q00839	HNRPU	Heterogeneous nuclear ribonucleoprotein U	RecName: Full=Heterogeneous nuclear ribonucleoprotein U; Short=hnRNP U; AltName: Full=Scaffold attachment factor A; Short=SAF-A; AltName: Full=p120; AltName: Full=pp120	37.82	1	31	31	246			20	22	25	37	29	19	31	34	29	825	90.528	5.99854	circadian regulation of gene expression [GO:0032922]; CRD-mediated mRNA stabilization [GO:0070934]; gene expression [GO:0010467]; mRNA splicing, via spliceosome [GO:0000398]; osteoblast differentiation [GO:0001649]; RNA processing [GO:0006396]; RNA splicing [GO:0008380]	ATP binding [GO:0005524]; core promoter binding [GO:0001047]; DNA binding [GO:0003677]; poly(A) RNA binding [GO:0044822]; RNA binding [GO:0003723]	catalytic step 2 spliceosome [GO:0071013]; cell surface [GO:0009986]; CRD-mediated mRNA stability complex [GO:0070937]; cytoplasmic ribonucleoprotein granule [GO:0036464]; membrane [GO:0016020]; nucleoplasm [GO:0005654]; nucleus [GO:0005634]; ribonucleoprotein complex [GO:0030529]	FUNCTION: Component of the CRD-mediated complex that promotes MYC mRNA stabilization. Binds to pre-mRNA. Has high affinity for scaffold-attached region (SAR) DNA. Binds to double- and single-stranded DNA and RNA. Plays a role in the circadian regulation of the core clock component ARNTL/BMAL1 transcription (By similarity). {ECO:0000250|UniProtKB:Q8VEK3, ECO:0000269|PubMed:19029303}.
74745646	Q5T9A4	ATD3B	ATPase family AAA domain-containing protein 3B	RecName: Full=ATPase family AAA domain-containing protein 3B; AltName: Full=AAA-TOB3	49.23	1	7	33	233			23	21	21	23	21	20	35	35	34	648	72.5273	9.20264		ATP binding [GO:0005524]	mitochondrial inner membrane [GO:0005743]	FUNCTION: May play a role in a mitochondrial network organization typical for stem cells, characterized by reduced mitochondrial metabolism, low mtDNA copies and fragmentated mitochondrial network. may act by suppressing ATAD3A function, interfering with ATAD3A interaction with matrix nucleoid complexes. {ECO:0000269|PubMed:22664726}.
55977480	P68371	TBB4B	Tubulin beta-4B chain	RecName: Full=Tubulin beta-4B chain; AltName: Full=Tubulin beta-2 chain; AltName: Full=Tubulin beta-2C chain	47.87	8	5	20	225			17	16	21	30	23	19	37	35	27	445	49.799	4.89404	de novo' posttranslational protein folding [GO:0051084]; cellular protein metabolic process [GO:0044267]; G2/M transition of mitotic cell cycle [GO:0000086]; microtubule-based process [GO:0007017]; mitotic cell cycle [GO:0000278]; movement of cell or subcellular component [GO:0006928]; natural killer cell mediated cytotoxicity [GO:0042267]; organelle organization [GO:0006996]; protein folding [GO…	double-stranded RNA binding [GO:0003725]; GTPase activity [GO:0003924]; GTP binding [GO:0005525]; MHC class I protein binding [GO:0042288]; structural constituent of cytoskeleton [GO:0005200]; unfolded protein binding [GO:0051082]	cytoskeleton [GO:0005856]; cytosol [GO:0005829]; extracellular exosome [GO:0070062]; extracellular vesicle [GO:1903561]; microtubule [GO:0005874]; myelin sheath [GO:0043209]; nucleus [GO:0005634]	FUNCTION: Tubulin is the major constituent of microtubules. It binds two moles of GTP, one at an exchangeable site on the beta chain and one at a non-exchangeable site on the alpha chain.
121919	P10412	H14	Histone H1.4	RecName: Full=Histone H1.4; AltName: Full=Histone H1b; AltName: Full=Histone H1s-4	31.96	6	14	14	223	2		20	18	19	27	23	26	26	36	26	219	21.852	11.0337	negative regulation of transcription from RNA polymerase II promoter [GO:0000122]; nucleosome assembly [GO:0006334]; nucleosome positioning [GO:0016584]	chromatin DNA binding [GO:0031490]; poly(A) RNA binding [GO:0044822]	extracellular exosome [GO:0070062]; nuclear heterochromatin [GO:0005720]; nucleosome [GO:0000786]; nucleus [GO:0005634]	FUNCTION: Histone H1 protein binds to linker DNA between nucleosomes forming the macromolecular structure known as the chromatin fiber. Histones H1 are necessary for the condensation of nucleosome chains into higher-order structured fibers. Acts also as a regulator of individual gene transcription through chromatin remodeling, nucleosome spacing and DNA methylation (By similarity). {ECO:0000250}.
114374	P05023	AT1A1	Sodium/potassium-transporting ATPase subunit alpha-1	RecName: Full=Sodium/potassium-transporting ATPase subunit alpha-1; Short=Na(+)/K(+) ATPase alpha-1 subunit; AltName: Full=Sodium pump subunit alpha-1; Flags: Precursor	39.2	4	32	35	222			11	18	17	48	27	26	40	20	15	1023	112.824	5.49072	cardiac muscle contraction [GO:0060048]; cell communication by electrical coupling involved in cardiac conduction [GO:0086064]; cellular potassium ion homeostasis [GO:0030007]; cellular response to mechanical stimulus [GO:0071260]; cellular response to steroid hormone stimulus [GO:0071383]; cellular sodium ion homeostasis [GO:0006883]; ion transmembrane transport [GO:0034220]; membrane hyperpolar…	ADP binding [GO:0043531]; ATP binding [GO:0005524]; chaperone binding [GO:0051087]; phosphatase activity [GO:0016791]; potassium ion binding [GO:0030955]; sodium:potassium-exchanging ATPase activity [GO:0005391]; sodium ion binding [GO:0031402]; steroid hormone binding [GO:1990239]	apical plasma membrane [GO:0016324]; basolateral plasma membrane [GO:0016323]; caveola [GO:0005901]; endoplasmic reticulum [GO:0005783]; endosome [GO:0005768]; extracellular exosome [GO:0070062]; extracellular vesicle [GO:1903561]; Golgi apparatus [GO:0005794]; integral component of membrane [GO:0016021]; intercalated disc [GO:0014704]; melanosome [GO:0042470]; membrane [GO:0016020]; myelin sheat…	FUNCTION: This is the catalytic component of the active enzyme, which catalyzes the hydrolysis of ATP coupled with the exchange of sodium and potassium ions across the plasma membrane. This action creates the electrochemical gradient of sodium and potassium ions, providing the energy for active transport of various nutrients.
114549	P06576	ATPB	ATP synthase subunit beta, mitochondrial	RecName: Full=ATP synthase subunit beta, mitochondrial; Flags: Precursor	64.27	1	21	21	210			16	15	17	37	22	23	35	25	20	529	56.5246	5.40186	angiogenesis [GO:0001525]; ATP biosynthetic process [GO:0006754]; ATP hydrolysis coupled proton transport [GO:0015991]; cellular metabolic process [GO:0044237]; generation of precursor metabolites and energy [GO:0006091]; lipid metabolic process [GO:0006629]; mitochondrial ATP synthesis coupled proton transport [GO:0042776]; mitochondrion organization [GO:0007005]; negative regulation of cell adh…	ATP binding [GO:0005524]; MHC class I protein binding [GO:0042288]; proton-transporting ATPase activity, rotational mechanism [GO:0046961]; proton-transporting ATP synthase activity, rotational mechanism [GO:0046933]; transmembrane transporter activity [GO:0022857]; transporter activity [GO:0005215]	cell surface [GO:0009986]; extracellular exosome [GO:0070062]; membrane [GO:0016020]; mitochondrial matrix [GO:0005759]; mitochondrial membrane [GO:0031966]; mitochondrial nucleoid [GO:0042645]; mitochondrial proton-transporting ATP synthase, catalytic core [GO:0005754]; mitochondrial proton-transporting ATP synthase complex [GO:0005753]; mitochondrion [GO:0005739]; myelin sheath [GO:0043209]; nu…	FUNCTION: Mitochondrial membrane ATP synthase (F(1)F(0) ATP synthase or Complex V) produces ATP from ADP in the presence of a proton gradient across the membrane which is generated by electron transport complexes of the respiratory chain. F-type ATPases consist of two structural domains, F(1) - containing the extramembraneous catalytic core, and F(0) - containing the membrane proton channel, link…
132559	P04843	RPN1	Dolichyl-diphosphooligosaccharide--protein glycosyltransferase subunit 1	RecName: Full=Dolichyl-diphosphooligosaccharide--protein glycosyltransferase subunit 1; AltName: Full=Dolichyl-diphosphooligosaccharide--protein glycosyltransferase 67 kDa subunit; AltName: Full=Ribophorin I; Short=RPN-I; AltName: Full=Ribophorin-1; Flags: Precursor	57.17	1	29	29	210			13	18	16	37	19	22	36	34	15	607	68.5268	6.37939	cellular protein metabolic process [GO:0044267]; cellular protein modification process [GO:0006464]; gene expression [GO:0010467]; post-translational protein modification [GO:0043687]; protein N-linked glycosylation via asparagine [GO:0018279]; SRP-dependent cotranslational protein targeting to membrane [GO:0006614]; translation [GO:0006412]	dolichyl-diphosphooligosaccharide-protein glycotransferase activity [GO:0004579]; poly(A) RNA binding [GO:0044822]	endoplasmic reticulum membrane [GO:0005789]; integral component of membrane [GO:0016021]; melanosome [GO:0042470]; membrane [GO:0016020]; oligosaccharyltransferase complex [GO:0008250]; rough endoplasmic reticulum [GO:0005791]	FUNCTION: Essential subunit of the N-oligosaccharyl transferase (OST) complex which catalyzes the transfer of a high mannose oligosaccharide from a lipid-linked oligosaccharide donor to an asparagine residue within an Asn-X-Ser/Thr consensus motif in nascent polypeptide chains.
1706396	P51659	DHB4	Peroxisomal multifunctional enzyme type 2	RecName: Full=Peroxisomal multifunctional enzyme type 2; Short=MFE-2; AltName: Full=17-beta-hydroxysteroid dehydrogenase 4; Short=17-beta-HSD 4; AltName: Full=D-bifunctional protein; Short=DBP; AltName: Full=Multifunctional protein 2; Short=MPF-2; Contains: RecName: Full=(3R)-hydroxyacyl-CoA dehydrogenase; Contains: RecName: Full=Enoyl-CoA hydratase 2; AltName: Full=3-alpha,7-alpha,12-alpha-trihy…	41.44	1	25	25	194			17	16	20	32	17	20	28	25	19	736	79.6363	8.83643	alpha-linolenic acid metabolic process [GO:0036109]; androgen metabolic process [GO:0008209]; bile acid biosynthetic process [GO:0006699]; bile acid metabolic process [GO:0008206]; cellular lipid metabolic process [GO:0044255]; estrogen metabolic process [GO:0008210]; fatty acid beta-oxidation [GO:0006635]; fatty acid beta-oxidation using acyl-CoA oxidase [GO:0033540]; medium-chain fatty-acyl-CoA…	17-beta-hydroxysteroid dehydrogenase (NAD+) activity [GO:0044594]; 3alpha,7alpha,12alpha-trihydroxy-5beta-cholest-24-enoyl-CoA hydratase activity [GO:0033989]; 3-hydroxyacyl-CoA dehydrogenase activity [GO:0003857]; isomerase activity [GO:0016853]; long-chain-enoyl-CoA hydratase activity [GO:0016508]; protein homodimerization activity [GO:0042803]; receptor binding [GO:0005102]	intracellular membrane-bounded organelle [GO:0043231]; membrane [GO:0016020]; mitochondrion [GO:0005739]; peroxisomal matrix [GO:0005782]; peroxisomal membrane [GO:0005778]; peroxisome [GO:0005777]	FUNCTION: Bifunctional enzyme acting on the peroxisomal beta-oxidation pathway for fatty acids. Catalyzes the formation of 3-ketoacyl-CoA intermediates from both straight-chain and 2-methyl-branched-chain fatty acids. {ECO:0000269|PubMed:8902629, ECO:0000269|PubMed:9089413}.
17865718	P08238	HS90B	Heat shock protein HSP 90-beta	RecName: Full=Heat shock protein HSP 90-beta; Short=HSP 90; AltName: Full=Heat shock 84 kDa; Short=HSP 84; Short=HSP84	35.22	6	13	25	193			8	20	25	29	9	12	27	28	35	724	83.2121	5.03369	axon guidance [GO:0007411]; cellular response to heat [GO:0034605]; cellular response to interleukin-4 [GO:0071353]; cellular response to organic cyclic compound [GO:0071407]; Fc-gamma receptor signaling pathway involved in phagocytosis [GO:0038096]; fibril organization [GO:0097435]; innate immune response [GO:0045087]; negative regulation of neuron apoptotic process [GO:0043524]; negative regula…	ATP binding [GO:0005524]; CTP binding [GO:0002135]; dATP binding [GO:0032564]; double-stranded RNA binding [GO:0003725]; GTP binding [GO:0005525]; kinase binding [GO:0019900]; MHC class II protein complex binding [GO:0023026]; nitric-oxide synthase regulator activity [GO:0030235]; poly(A) RNA binding [GO:0044822]; TPR domain binding [GO:0030911]; UTP binding [GO:0002134]	apical plasma membrane [GO:0016324]; basolateral plasma membrane [GO:0016323]; brush border membrane [GO:0031526]; cell surface [GO:0009986]; cytoplasm [GO:0005737]; cytosol [GO:0005829]; extracellular exosome [GO:0070062]; inclusion body [GO:0016234]; melanosome [GO:0042470]; membrane [GO:0016020]; mitochondrion [GO:0005739]; nucleoplasm [GO:0005654]	FUNCTION: Molecular chaperone that promotes the maturation, structural maintenance and proper regulation of specific target proteins involved for instance in cell cycle control and signal transduction. Undergoes a functional cycle that is linked to its ATPase activity. This cycle probably induces conformational changes in the client proteins, thereby causing their activation. Interacts dynamicall…
123648	P11142	HSP7C	Heat shock cognate 71 kDa protein	RecName: Full=Heat shock cognate 71 kDa protein; AltName: Full=Heat shock 70 kDa protein 8; AltName: Full=Lipopolysaccharide-associated protein 1; Short=LAP-1; Short=LPS-associated protein 1	44.43	1	17	29	192			12	14	17	44	18	15	15	20	37	646	70.8542	5.51611	ATP metabolic process [GO:0046034]; axon guidance [GO:0007411]; cellular response to heat [GO:0034605]; chaperone mediated protein folding requiring cofactor [GO:0051085]; clathrin coat disassembly [GO:0072318]; gene expression [GO:0010467]; membrane organization [GO:0061024]; mRNA splicing, via spliceosome [GO:0000398]; negative regulation of fibril organization [GO:1902904]; negative regulation…	ATPase activity [GO:0016887]; ATPase activity, coupled [GO:0042623]; ATP binding [GO:0005524]; C3HC4-type RING finger domain binding [GO:0055131]; enzyme binding [GO:0019899]; G-protein coupled receptor binding [GO:0001664]; heat shock protein binding [GO:0031072]; MHC class II protein complex binding [GO:0023026]; poly(A) RNA binding [GO:0044822]; ubiquitin protein ligase binding [GO:0031625]; u…	blood microparticle [GO:0072562]; clathrin-sculpted gamma-aminobutyric acid transport vesicle membrane [GO:0061202]; cytosol [GO:0005829]; extracellular exosome [GO:0070062]; extracellular space [GO:0005615]; focal adhesion [GO:0005925]; intracellular [GO:0005622]; melanosome [GO:0042470]; membrane [GO:0016020]; myelin sheath [GO:0043209]; nucleolus [GO:0005730]; nucleoplasm [GO:0005654]; nucleus…	FUNCTION: Acts as a repressor of transcriptional activation. Inhibits the transcriptional coactivator activity of CITED1 on Smad-mediated transcription. Chaperone. Component of the PRP19-CDC5L complex that forms an integral part of the spliceosome and is required for activating pre-mRNA splicing. May have a scaffolding role in the spliceosome assembly as it contacts all other components of the co…
114517	P25705	ATPA	ATP synthase subunit alpha, mitochondrial	RecName: Full=ATP synthase subunit alpha, mitochondrial; Flags: Precursor	55.88	1	28	28	191			11	10	12	44	20	17	29	27	21	553	59.7136	9.12939	ATP biosynthetic process [GO:0006754]; ATP hydrolysis coupled proton transport [GO:0015991]; cellular metabolic process [GO:0044237]; embryo development [GO:0009790]; lipid metabolic process [GO:0006629]; mitochondrial ATP synthesis coupled proton transport [GO:0042776]; negative regulation of endothelial cell proliferation [GO:0001937]; respiratory electron transport chain [GO:0022904]; small mo…	ATP binding [GO:0005524]; MHC class I protein binding [GO:0042288]; poly(A) RNA binding [GO:0044822]; proton-transporting ATPase activity, rotational mechanism [GO:0046961]; proton-transporting ATP synthase activity, rotational mechanism [GO:0046933]; transmembrane transporter activity [GO:0022857]	extracellular exosome [GO:0070062]; membrane [GO:0016020]; mitochondrial inner membrane [GO:0005743]; mitochondrial matrix [GO:0005759]; mitochondrial proton-transporting ATP synthase complex [GO:0005753]; mitochondrion [GO:0005739]; myelin sheath [GO:0043209]; plasma membrane [GO:0005886]; proton-transporting ATP synthase complex, catalytic core F(1) [GO:0045261]	FUNCTION: Mitochondrial membrane ATP synthase (F(1)F(0) ATP synthase or Complex V) produces ATP from ADP in the presence of a proton gradient across the membrane which is generated by electron transport complexes of the respiratory chain. F-type ATPases consist of two structural domains, F(1) - containing the extramembraneous catalytic core, and F(0) - containing the membrane proton channel, link…
29427676	Q16891	MIC60	MICOS complex subunit MIC60	RecName: Full=MICOS complex subunit MIC60; AltName: Full=Cell proliferation-inducing gene 4/52 protein; AltName: Full=Mitochondrial inner membrane protein; AltName: Full=Mitofilin; AltName: Full=p87/89; Flags: Precursor	46.83	1	31	31	180			15	15	13	30	16	14	33	24	20	758	83.6264	6.48096	cristae formation [GO:0042407]; mitochondrial calcium ion homeostasis [GO:0051560]	poly(A) RNA binding [GO:0044822]	membrane [GO:0016020]; MICOS complex [GO:0061617]; mitochondrial inner membrane [GO:0005743]; mitochondrion [GO:0005739]; myelin sheath [GO:0043209]	FUNCTION: Component of the MICOS complex, a large protein complex of the mitochondrial inner membrane that plays crucial roles in the maintenance of crista junctions, inner membrane architecture, and formation of contact sites to the outer membrane. Plays an important role in the maintenance of the MICOS complex stability and the mitochondrial cristae morphology (PubMed:22114354, PubMed:25781180)…
20455322	Q9BQE3	TBA1C	Tubulin alpha-1C chain	RecName: Full=Tubulin alpha-1C chain; AltName: Full=Alpha-tubulin 6; AltName: Full=Tubulin alpha-6 chain	47.44	9	18	18	177	1		15	17	18	26	13	15	28	19	25	449	49.8635	5.09717	de novo' posttranslational protein folding [GO:0051084]; cell division [GO:0051301]; cellular protein metabolic process [GO:0044267]; cytoskeleton-dependent intracellular transport [GO:0030705]; microtubule-based process [GO:0007017]; protein folding [GO:0006457]; protein polymerization [GO:0051258]	GTPase activity [GO:0003924]; GTP binding [GO:0005525]; structural constituent of cytoskeleton [GO:0005200]; structural molecule activity [GO:0005198]	cytoplasmic microtubule [GO:0005881]; microtubule [GO:0005874]; nucleus [GO:0005634]; vesicle [GO:0031982]	FUNCTION: Tubulin is the major constituent of microtubules. It binds two moles of GTP, one at an exchangeable site on the beta chain and one at a non-exchangeable site on the alpha chain.
125953	P20700	LMNB1	Lamin-B1	RecName: Full=Lamin-B1; Flags: Precursor	46.59	1	22	26	175			14	14	19	25	19	18	23	19	24	586	66.3676	5.16064	apoptotic process [GO:0006915]; cellular component disassembly involved in execution phase of apoptosis [GO:0006921]; programmed cell death [GO:0012501]	structural molecule activity [GO:0005198]	lamin filament [GO:0005638]; membrane [GO:0016020]; nuclear envelope [GO:0005635]; nuclear inner membrane [GO:0005637]; nuclear matrix [GO:0016363]; nuclear membrane [GO:0031965]; nucleoplasm [GO:0005654]	FUNCTION: Lamins are components of the nuclear lamina, a fibrous layer on the nucleoplasmic side of the inner nuclear membrane, which is thought to provide a framework for the nuclear envelope and may also interact with chromatin.
113455	P12235	ADT1	ADP/ATP translocase 1	RecName: Full=ADP/ATP translocase 1; AltName: Full=ADP,ATP carrier protein 1; AltName: Full=ADP,ATP carrier protein, heart/skeletal muscle isoform T1; AltName: Full=Adenine nucleotide translocator 1; Short=ANT 1; AltName: Full=Solute carrier family 25 member 4	36.24	2	1	19	167			11	9	12	24	20	21	25	22	23	298	33.0432	9.75928	adenine transport [GO:0015853]; apoptotic mitochondrial changes [GO:0008637]; energy reserve metabolic process [GO:0006112]; generation of precursor metabolites and energy [GO:0006091]; mitochondrial genome maintenance [GO:0000002]; negative regulation of necroptotic process [GO:0060546]; regulation of insulin secretion [GO:0050796]; small molecule metabolic process [GO:0044281]; transport [GO:00…	adenine transmembrane transporter activity [GO:0015207]	integral component of plasma membrane [GO:0005887]; mitochondrial inner membrane [GO:0005743]; mitochondrion [GO:0005739]; myelin sheath [GO:0043209]; nucleus [GO:0005634]	FUNCTION: Catalyzes the exchange of cytoplasmic ADP with mitochondrial ATP across the mitochondrial inner membrane.
1706611	P49411	EFTU	Elongation factor Tu, mitochondrial	RecName: Full=Elongation factor Tu, mitochondrial; Short=EF-Tu; AltName: Full=P43; Flags: Precursor	48.89	1	21	21	167			10	12	13	30	20	22	30	16	14	452	49.5102	7.60596	mitochondrial translation [GO:0032543]; mitochondrial translational elongation [GO:0070125]; organelle organization [GO:0006996]; translational elongation [GO:0006414]	GTPase activity [GO:0003924]; GTP binding [GO:0005525]; poly(A) RNA binding [GO:0044822]; translation elongation factor activity [GO:0003746]	extracellular exosome [GO:0070062]; membrane [GO:0016020]; mitochondrial nucleoid [GO:0042645]; mitochondrion [GO:0005739]	FUNCTION: This protein promotes the GTP-dependent binding of aminoacyl-tRNA to the A-site of ribosomes during protein biosynthesis.
46397463	P60842	IF4A1	Eukaryotic initiation factor 4A-I	RecName: Full=Eukaryotic initiation factor 4A-I; Short=eIF-4A-I; Short=eIF4A-I; AltName: Full=ATP-dependent RNA helicase eIF4A-1	39.16	2	13	15	156			13	14	14	19	18	15	23	16	24	406	46.1246	5.47803	cellular protein metabolic process [GO:0044267]; cytokine-mediated signaling pathway [GO:0019221]; gene expression [GO:0010467]; nuclear-transcribed mRNA catabolic process, deadenylation-dependent decay [GO:0000288]; nuclear-transcribed mRNA poly(A) tail shortening [GO:0000289]; organ regeneration [GO:0031100]; regulation of gene expression [GO:0010468]; RNA secondary structure unwinding [GO:0010…	ATP binding [GO:0005524]; ATP-dependent RNA helicase activity [GO:0004004]; double-stranded RNA binding [GO:0003725]; helicase activity [GO:0004386]; mRNA binding [GO:0003729]; poly(A) RNA binding [GO:0044822]; RNA cap binding [GO:0000339]; translation factor activity, RNA binding [GO:0008135]; translation initiation factor activity [GO:0003743]	cytoplasm [GO:0005737]; cytosol [GO:0005829]; eukaryotic translation initiation factor 4F complex [GO:0016281]; extracellular exosome [GO:0070062]; membrane [GO:0016020]	FUNCTION: ATP-dependent RNA helicase which is a subunit of the eIF4F complex involved in cap recognition and is required for mRNA binding to ribosome. In the current model of translation initiation, eIF4A unwinds RNA secondary structures in the 5'-UTR of mRNAs which is necessary to allow efficient binding of the small ribosomal subunit, and subsequent scanning for the initiator codon. {ECO:000026…
55977747	P52272	HNRPM	Heterogeneous nuclear ribonucleoprotein M	RecName: Full=Heterogeneous nuclear ribonucleoprotein M; Short=hnRNP M	41.51	1	25	25	152			15	13	18	14	15	13	22	25	17	730	77.4643	8.70459	alternative mRNA splicing, via spliceosome [GO:0000380]; gene expression [GO:0010467]; mRNA splicing, via spliceosome [GO:0000398]; RNA splicing [GO:0008380]	nucleotide binding [GO:0000166]; poly(A) RNA binding [GO:0044822]; protein domain specific binding [GO:0019904]; RNA binding [GO:0003723]	catalytic step 2 spliceosome [GO:0071013]; extracellular exosome [GO:0070062]; extracellular matrix [GO:0031012]; integral component of plasma membrane [GO:0005887]; membrane [GO:0016020]; nuclear matrix [GO:0016363]; nucleolus [GO:0005730]; nucleoplasm [GO:0005654]; paraspeckles [GO:0042382]; spliceosomal complex [GO:0005681]	FUNCTION: Pre-mRNA binding protein in vivo, binds avidly to poly(G) and poly(U) RNA homopolymers in vitro. Involved in splicing. Acts as a receptor for carcinoembryonic antigen in Kupffer cells, may initiate a series of signaling events leading to tyrosine phosphorylation of proteins and induction of IL-1 alpha, IL-6, IL-10 and tumor necrosis factor alpha cytokines.
114312	P16615	AT2A2	Sarcoplasmic/endoplasmic reticulum calcium ATPase 2	RecName: Full=Sarcoplasmic/endoplasmic reticulum calcium ATPase 2; Short=SERCA2; Short=SR Ca(2+)-ATPase 2; AltName: Full=Calcium pump 2; AltName: Full=Calcium-transporting ATPase sarcoplasmic reticulum type, slow twitch skeletal muscle isoform; AltName: Full=Endoplasmic reticulum class 1/2 Ca(2+) ATPase	26.58	3	24	24	150			12	14	12	32	15	14	20	19	12	1042	114.683	5.33838	blood coagulation [GO:0007596]; calcium ion import into sarcoplasmic reticulum [GO:1990036]; calcium ion transmembrane transport [GO:0070588]; calcium ion transport from cytosol to endoplasmic reticulum [GO:1903515]; cell adhesion [GO:0007155]; cellular calcium ion homeostasis [GO:0006874]; endoplasmic reticulum calcium ion homeostasis [GO:0032469]; epidermis development [GO:0008544]; ER-nucleus …	ATP binding [GO:0005524]; calcium ion binding [GO:0005509]; calcium-transporting ATPase activity [GO:0005388]; calcium-transporting ATPase activity involved in regulation of cardiac muscle cell membrane potential [GO:0086039]; enzyme binding [GO:0019899]; protein C-terminus binding [GO:0008022]; S100 protein binding [GO:0044548]	calcium ion-transporting ATPase complex [GO:0090534]; endoplasmic reticulum [GO:0005783]; endoplasmic reticulum membrane [GO:0005789]; extrinsic component of cytoplasmic side of plasma membrane [GO:0031234]; integral component of plasma membrane [GO:0005887]; longitudinal sarcoplasmic reticulum [GO:0014801]; membrane [GO:0016020]; perinuclear region of cytoplasm [GO:0048471]; platelet dense tubul…	FUNCTION: This magnesium-dependent enzyme catalyzes the hydrolysis of ATP coupled with the translocation of calcium from the cytosol to the sarcoplasmic reticulum lumen. Isoform 2 is involved in the regulation of the contraction/relaxation cycle. {ECO:0000269|PubMed:16402920}.
92090606	P07900	HS90A	Heat shock protein HSP 90-alpha	RecName: Full=Heat shock protein HSP 90-alpha; AltName: Full=Heat shock 86 kDa; Short=HSP 86; Short=HSP86; AltName: Full=Lipopolysaccharide-associated protein 2; Short=LAP-2; Short=LPS-associated protein 2; AltName: Full=Renal carcinoma antigen NY-REN-38	28.55	6	10	20	143			4	17	22	15	5	9	19	22	30	732	84.6067	5.021	axon guidance [GO:0007411]; cellular response to heat [GO:0034605]; chaperone-mediated protein complex assembly [GO:0051131]; Fc-gamma receptor signaling pathway involved in phagocytosis [GO:0038096]; G2/M transition of mitotic cell cycle [GO:0000086]; innate immune response [GO:0045087]; mitochondrial transport [GO:0006839]; mitotic cell cycle [GO:0000278]; nitric oxide metabolic process [GO:004…	ATPase activity [GO:0016887]; ATP binding [GO:0005524]; GTPase binding [GO:0051020]; identical protein binding [GO:0042802]; MHC class II protein complex binding [GO:0023026]; nitric-oxide synthase regulator activity [GO:0030235]; nucleotide binding [GO:0000166]; poly(A) RNA binding [GO:0044822]; protein homodimerization activity [GO:0042803]; TPR domain binding [GO:0030911]	cytoplasm [GO:0005737]; cytosol [GO:0005829]; endocytic vesicle lumen [GO:0071682]; extracellular exosome [GO:0070062]; extracellular region [GO:0005576]; melanosome [GO:0042470]; membrane [GO:0016020]; myelin sheath [GO:0043209]; nucleoplasm [GO:0005654]; nucleus [GO:0005634]; plasma membrane [GO:0005886]; ruffle membrane [GO:0032587]	FUNCTION: Molecular chaperone that promotes the maturation, structural maintenance and proper regulation of specific target proteins involved for instance in cell cycle control and signal transduction. Undergoes a functional cycle that is linked to its ATPase activity. This cycle probably induces conformational changes in the client proteins, thereby causing their activation. Interacts dynamicall…
269849673	P27816	MAP4	Microtubule-associated protein 4	RecName: Full=Microtubule-associated protein 4; Short=MAP-4	15.19	1	14	14	139	4	9	7	10	8	23	16	18	20	16	8	1152	120.93	5.42725	cell division [GO:0051301]; establishment of spindle orientation [GO:0051294]; microtubule sliding [GO:0051012]; mitotic spindle organization [GO:0007052]	poly(A) RNA binding [GO:0044822]; structural molecule activity [GO:0005198]	cytoplasm [GO:0005737]; extracellular exosome [GO:0070062]; microtubule [GO:0005874]; microtubule associated complex [GO:0005875]; microtubule cytoskeleton [GO:0015630]; mitotic spindle [GO:0072686]; plasma membrane [GO:0005886]	FUNCTION: Non-neuronal microtubule-associated protein. Promotes microtubule assembly. {ECO:0000269|PubMed:10791892}.
23503093	P38159	RBMX	RNA-binding motif protein, X chromosome	RecName: Full=RNA-binding motif protein, X chromosome; AltName: Full=Glycoprotein p43; AltName: Full=Heterogeneous nuclear ribonucleoprotein G; Short=hnRNP G; Contains: RecName: Full=RNA-binding motif protein, X chromosome, N-terminally processed	47.83	4	19	19	138			8	11	17	21	12	13	22	18	16	391	42.3063	10.0522	cellular response to interleukin-1 [GO:0071347]; gene expression [GO:0010467]; membrane protein ectodomain proteolysis [GO:0006509]; mRNA splice site selection [GO:0006376]; mRNA splicing, via spliceosome [GO:0000398]; negative regulation of mRNA splicing, via spliceosome [GO:0048025]; osteoblast differentiation [GO:0001649]; positive regulation of mRNA splicing, via spliceosome [GO:0048026]; pos…	chromatin binding [GO:0003682]; core promoter binding [GO:0001047]; mRNA binding [GO:0003729]; nucleotide binding [GO:0000166]; poly(A) RNA binding [GO:0044822]; RNA binding [GO:0003723]; single-stranded RNA binding [GO:0003727]	catalytic step 2 spliceosome [GO:0071013]; extracellular exosome [GO:0070062]; extracellular space [GO:0005615]; membrane [GO:0016020]; nuclear euchromatin [GO:0005719]; nucleoplasm [GO:0005654]; nucleus [GO:0005634]; ribonucleoprotein complex [GO:0030529]; supraspliceosomal complex [GO:0044530]	FUNCTION: RNA-binding protein that plays several role in the regulation of pre- and post-transcriptional processes. Implicated in tissue-specific regulation of gene transcription and alternative splicing of several pre-mRNAs. Binds to and stimulates transcription from the tumor suppressor TXNIP gene promoter; may thus be involved in tumor suppression. When associated with SAFB, binds to and stimu…
13959709	P11388	TOP2A	DNA topoisomerase 2-alpha	RecName: Full=DNA topoisomerase 2-alpha; AltName: Full=DNA topoisomerase II, alpha isozyme	23.91	1	24	31	133			10	13	10	19	12	17	19	10	23	1531	174.276	8.71924	apoptotic chromosome condensation [GO:0030263]; cellular response to DNA damage stimulus [GO:0006974]; chromosome segregation [GO:0007059]; DNA ligation [GO:0006266]; DNA topological change [GO:0006265]; DNA unwinding involved in DNA replication [GO:0006268]; embryonic cleavage [GO:0040016]; hematopoietic progenitor cell differentiation [GO:0002244]; mitotic cell cycle [GO:0000278]; mitotic DNA i…	ATP binding [GO:0005524]; chromatin binding [GO:0003682]; DNA binding [GO:0003677]; DNA binding, bending [GO:0008301]; DNA-dependent ATPase activity [GO:0008094]; DNA topoisomerase type II (ATP-hydrolyzing) activity [GO:0003918]; drug binding [GO:0008144]; enzyme binding [GO:0019899]; histone deacetylase binding [GO:0042826]; magnesium ion binding [GO:0000287]; poly(A) RNA binding [GO:0044822]; p…	condensed chromosome [GO:0000793]; cytoplasm [GO:0005737]; DNA topoisomerase complex (ATP-hydrolyzing) [GO:0009330]; nucleolus [GO:0005730]; nucleoplasm [GO:0005654]; nucleus [GO:0005634]; protein complex [GO:0043234]	FUNCTION: Control of topological states of DNA by transient breakage and subsequent rejoining of DNA strands. Topoisomerase II makes double-strand breaks. Essential during mitosis and meiosis for proper segregation of daughter chromosomes. May play a role in regulating the period length of ARNTL/BMAL1 transcriptional oscillation (By similarity). {ECO:0000250|UniProtKB:Q01320, ECO:0000269|PubMed:1…
133021	P18124	RL7	60S ribosomal protein L7	RecName: Full=60S ribosomal protein L7	45.97	1	16	16	130			13	12	12	14	9	15	18	18	19	248	29.2072	10.6528	cellular protein metabolic process [GO:0044267]; cytoplasmic translation [GO:0002181]; gene expression [GO:0010467]; maturation of LSU-rRNA from tricistronic rRNA transcript (SSU-rRNA, 5.8S rRNA, LSU-rRNA) [GO:0000463]; nuclear-transcribed mRNA catabolic process, nonsense-mediated decay [GO:0000184]; ribosomal large subunit biogenesis [GO:0042273]; rRNA processing [GO:0006364]; SRP-dependent cotr…	DNA binding [GO:0003677]; mRNA binding [GO:0003729]; poly(A) RNA binding [GO:0044822]; protein homodimerization activity [GO:0042803]; RNA binding [GO:0003723]; structural constituent of ribosome [GO:0003735]	cytoplasm [GO:0005737]; cytosol [GO:0005829]; cytosolic large ribosomal subunit [GO:0022625]; extracellular exosome [GO:0070062]; focal adhesion [GO:0005925]; membrane [GO:0016020]; nucleolus [GO:0005730]; nucleus [GO:0005634]; polysome [GO:0005844]; ribonucleoprotein complex [GO:0030529]	FUNCTION: Binds to G-rich structures in 28S rRNA and in mRNAs. Plays a regulatory role in the translation apparatus; inhibits cell-free translation of mRNAs.
13124095	Q9UJS0	CMC2	Calcium-binding mitochondrial carrier protein Aralar2	RecName: Full=Calcium-binding mitochondrial carrier protein Aralar2; AltName: Full=Citrin; AltName: Full=Mitochondrial aspartate glutamate carrier 2; AltName: Full=Solute carrier family 25 member 13	45.93	1	20	26	129			9	8	8	25	16	13	19	17	14	675	74.1286	8.6167	aspartate transport [GO:0015810]; ATP biosynthetic process [GO:0006754]; carbohydrate metabolic process [GO:0005975]; cellular respiration [GO:0045333]; gluconeogenesis [GO:0006094]; glucose metabolic process [GO:0006006]; L-aspartate transmembrane transport [GO:0089712]; L-glutamate transmembrane transport [GO:0089711]; L-glutamate transport [GO:0015813]; malate-aspartate shuttle [GO:0043490]; r…	calcium ion binding [GO:0005509]; L-aspartate transmembrane transporter activity [GO:0015183]; L-glutamate transmembrane transporter activity [GO:0005313]; transporter activity [GO:0005215]	integral component of plasma membrane [GO:0005887]; mitochondrial inner membrane [GO:0005743]; mitochondrion [GO:0005739]	FUNCTION: Catalyzes the calcium-dependent exchange of cytoplasmic glutamate with mitochondrial aspartate across the mitochondrial inner membrane. May have a function in the urea cycle. {ECO:0000269|PubMed:11566871}.
55977055	P68431	H31	Histone H3.1	RecName: Full=Histone H3.1; AltName: Full=Histone H3/a; AltName: Full=Histone H3/b; AltName: Full=Histone H3/c; AltName: Full=Histone H3/d; AltName: Full=Histone H3/f; AltName: Full=Histone H3/h; AltName: Full=Histone H3/i; AltName: Full=Histone H3/j; AltName: Full=Histone H3/k; AltName: Full=Histone H3/l	50	5	13	13	129	1		14	8	11	11	12	19	12	31	10	136	15.3945	11.1216	blood coagulation [GO:0007596]; chromatin organization [GO:0006325]; chromatin silencing at rDNA [GO:0000183]; DNA methylation on cytosine [GO:0032776]; DNA replication-dependent nucleosome assembly [GO:0006335]; gene expression [GO:0010467]; negative regulation of gene expression, epigenetic [GO:0045814]; nucleosome assembly [GO:0006334]; positive regulation of defense response to virus by host …	DNA binding [GO:0003677]; histone binding [GO:0042393]	extracellular exosome [GO:0070062]; extracellular region [GO:0005576]; membrane [GO:0016020]; nuclear chromosome [GO:0000228]; nuclear nucleosome [GO:0000788]; nucleoplasm [GO:0005654]; nucleosome [GO:0000786]; nucleus [GO:0005634]; protein complex [GO:0043234]	FUNCTION: Core component of nucleosome. Nucleosomes wrap and compact DNA into chromatin, limiting DNA accessibility to the cellular machineries which require DNA as a template. Histones thereby play a central role in transcription regulation, DNA repair, DNA replication and chromosomal stability. DNA accessibility is regulated via a complex set of post-translational modifications of histones, als…
730052	Q00325	MPCP	Phosphate carrier protein, mitochondrial	RecName: Full=Phosphate carrier protein, mitochondrial; AltName: Full=Phosphate transport protein; Short=PTP; AltName: Full=Solute carrier family 25 member 3; Flags: Precursor	29.28	1	14	14	126			10	9	7	28	13	17	20	15	7	362	40.0687	9.37842	generation of precursor metabolites and energy [GO:0006091]; phosphate ion transmembrane transport [GO:0035435]; transport [GO:0006810]	phosphate ion carrier activity [GO:0015320]; protein complex binding [GO:0032403]; symporter activity [GO:0015293]	extracellular exosome [GO:0070062]; integral component of plasma membrane [GO:0005887]; membrane [GO:0016020]; mitochondrial inner membrane [GO:0005743]; mitochondrion [GO:0005739]; myelin sheath [GO:0043209]	FUNCTION: Transport of phosphate groups from the cytosol to the mitochondrial matrix. Phosphate is cotransported with H(+). May play a role regulation of the mitochondrial permeability transition pore (mPTP).
121978	P20671	H2A1D	Histone H2A type 1-D	RecName: Full=Histone H2A type 1-D; AltName: Full=Histone H2A.3; AltName: Full=Histone H2A/g	50.77	2	3	10	121			7	8	9	10	7	11	18	20	31	130	14.0989	10.9019		DNA binding [GO:0003677]	extracellular exosome [GO:0070062]; nucleosome [GO:0000786]; nucleus [GO:0005634]	FUNCTION: Core component of nucleosome. Nucleosomes wrap and compact DNA into chromatin, limiting DNA accessibility to the cellular machineries which require DNA as a template. Histones thereby play a central role in transcription regulation, DNA repair, DNA replication and chromosomal stability. DNA accessibility is regulated via a complex set of post-translational modifications of histones, als…
12643341	Q93077	H2A1C	Histone H2A type 1-C	RecName: Full=Histone H2A type 1-C; AltName: Full=Histone H2A/l	50.77	4	3	10	116			9	9	9	12	7	12	12	19	27	130	14.0969	11.0483	negative regulation of cell proliferation [GO:0008285]	DNA binding [GO:0003677]	extracellular exosome [GO:0070062]; nucleosome [GO:0000786]; nucleus [GO:0005634]	FUNCTION: Core component of nucleosome. Nucleosomes wrap and compact DNA into chromatin, limiting DNA accessibility to the cellular machineries which require DNA as a template. Histones thereby play a central role in transcription regulation, DNA repair, DNA replication and chromosomal stability. DNA accessibility is regulated via a complex set of post-translational modifications of histones, als…
55584035	P68104	EF1A1	Elongation factor 1-alpha 1	RecName: Full=Elongation factor 1-alpha 1; Short=EF-1-alpha-1; AltName: Full=Elongation factor Tu; Short=EF-Tu; AltName: Full=Eukaryotic elongation factor 1 A-1; Short=eEF1A-1; AltName: Full=Leukocyte receptor cluster member 7	33.12	3	16	16	115	1		6	9	7	21	13	10	16	14	18	462	50.1091	9.01221	cellular protein metabolic process [GO:0044267]; cellular response to epidermal growth factor stimulus [GO:0071364]; gene expression [GO:0010467]; regulation of transcription, DNA-templated [GO:0006355]; transcription, DNA-templated [GO:0006351]; translation [GO:0006412]; translational elongation [GO:0006414]	GTPase activity [GO:0003924]; GTP binding [GO:0005525]; poly(A) RNA binding [GO:0044822]; protein kinase binding [GO:0019901]; translation elongation factor activity [GO:0003746]; tRNA binding [GO:0000049]	cortical actin cytoskeleton [GO:0030864]; cytoplasm [GO:0005737]; cytosol [GO:0005829]; eukaryotic translation elongation factor 1 complex [GO:0005853]; extracellular exosome [GO:0070062]; extracellular space [GO:0005615]; membrane [GO:0016020]; myelin sheath [GO:0043209]; nucleolus [GO:0005730]; nucleus [GO:0005634]; ruffle membrane [GO:0032587]	FUNCTION: This protein promotes the GTP-dependent binding of aminoacyl-tRNA to the A-site of ribosomes during protein biosynthesis. With PARP1 and TXK, forms a complex that acts as a T helper 1 (Th1) cell-specific transcription factor and binds the promoter of IFN-gamma to directly regulate its transcription, and is thus involved importantly in Th1 cytokine production. {ECO:0000269|PubMed:1717797…
74758997	Q7L2E3	DHX30	Putative ATP-dependent RNA helicase DHX30	RecName: Full=Putative ATP-dependent RNA helicase DHX30; AltName: Full=DEAH box protein 30	33.58	1	30	30	114			11	13	11	15	10	10	18	10	16	1194	133.855	8.77783	RNA processing [GO:0006396]	ATP binding [GO:0005524]; ATP-dependent RNA helicase activity [GO:0004004]; chromatin binding [GO:0003682]; double-stranded RNA binding [GO:0003725]; poly(A) RNA binding [GO:0044822]	cytoplasm [GO:0005737]; mitochondrial nucleoid [GO:0042645]; mitochondrion [GO:0005739]	FUNCTION: Required for optimal function of the zinc-finger antiviral protein ZC3HAV1 (By similarity). Associates with mitochondrial DNA. {ECO:0000250, ECO:0000269|PubMed:16825194}.
68583739	O43795	MYO1B	Unconventional myosin-Ib	RecName: Full=Unconventional myosin-Ib; AltName: Full=MYH-1c; AltName: Full=Myosin I alpha; Short=MMI-alpha; Short=MMIa	24.56	3	23	23	111			14	9	8	11	7	10	21	11	20	1136	131.902	9.37842	actin filament-based movement [GO:0030048]; actin filament bundle assembly [GO:0051017]; actin filament organization [GO:0007015]; post-Golgi vesicle-mediated transport [GO:0006892]	actin-dependent ATPase activity [GO:0030898]; actin filament binding [GO:0051015]; ATP binding [GO:0005524]; microfilament motor activity [GO:0000146]; phosphatidylinositol-3,4,5-trisphosphate binding [GO:0005547]; phosphatidylinositol-4,5-bisphosphate binding [GO:0005546]	actin filament [GO:0005884]; brush border [GO:0005903]; cell periphery [GO:0071944]; cytoplasm [GO:0005737]; early endosome [GO:0005769]; endosome membrane [GO:0010008]; extracellular exosome [GO:0070062]; filopodium [GO:0030175]; myosin complex [GO:0016459]; perinuclear region of cytoplasm [GO:0048471]; plasma membrane [GO:0005886]	FUNCTION: Motor protein that may participate in process critical to neuronal development and function such as cell migration, neurite outgrowth and vesicular transport. {ECO:0000250}.
83305924	Q3ZCQ8	TIM50	Mitochondrial import inner membrane translocase subunit TIM50	RecName: Full=Mitochondrial import inner membrane translocase subunit TIM50; Flags: Precursor	30.03	1	11	11	111			9	11	9	16	12	13	18	13	10	353	39.6215	8.36768	cellular protein metabolic process [GO:0044267]; mitochondrial membrane organization [GO:0007006]; peptidyl-tyrosine dephosphorylation [GO:0035335]; protein dephosphorylation [GO:0006470]; protein import into mitochondrial matrix [GO:0030150]; protein targeting to mitochondrion [GO:0006626]; release of cytochrome c from mitochondria [GO:0001836]	interleukin-2 receptor binding [GO:0005134]; phosphoprotein phosphatase activity [GO:0004721]; protein serine/threonine phosphatase activity [GO:0004722]; protein tyrosine phosphatase activity [GO:0004725]; ribonucleoprotein complex binding [GO:0043021]; RNA binding [GO:0003723]	integral component of membrane [GO:0016021]; mitochondrial inner membrane [GO:0005743]; mitochondrial inner membrane presequence translocase complex [GO:0005744]; mitochondrion [GO:0005739]; nuclear speck [GO:0016607]; nucleoplasm [GO:0005654]	FUNCTION: Essential component of the TIM23 complex, a complex that mediates the translocation of transit peptide-containing proteins across the mitochondrial inner membrane. Has some phosphatase activity in vitro; however such activity may not be relevant in vivo. Isoform 2 may participate in the release of snRNPs and SMN from the Cajal body. {ECO:0000269|PubMed:15044455}.
464371	P35232	PHB	Prohibitin	RecName: Full=Prohibitin	72.06	1	19	19	109			6	7	2	21	9	18	17	17	12	272	29.7859	5.75732	cellular response to interleukin-6 [GO:0071354]; DNA biosynthetic process [GO:0071897]; histone deacetylation [GO:0016575]; mitochondrion organization [GO:0007005]; negative regulation of androgen receptor signaling pathway [GO:0060766]; negative regulation of cell growth [GO:0030308]; negative regulation of cell proliferation [GO:0008285]; negative regulation of ERK1 and ERK2 cascade [GO:0070373…	complement component C3a binding [GO:0001850]; complement component C3b binding [GO:0001851]; enzyme binding [GO:0019899]; histone deacetylase binding [GO:0042826]; proteinase activated receptor binding [GO:0031871]; protein C-terminus binding [GO:0008022]; sequence-specific DNA binding RNA polymerase II transcription factor activity [GO:0000981]; transcription regulatory region DNA binding [GO:0…	cell surface [GO:0009986]; cytoplasm [GO:0005737]; early endosome [GO:0005769]; extracellular exosome [GO:0070062]; integral component of plasma membrane [GO:0005887]; membrane [GO:0016020]; mitochondrial inner membrane [GO:0005743]; mitochondrion [GO:0005739]; myelin sheath [GO:0043209]; nucleoplasm [GO:0005654]; nucleus [GO:0005634]; plasma membrane [GO:0005886]	FUNCTION: Prohibitin inhibits DNA synthesis. It has a role in regulating proliferation. As yet it is unclear if the protein or the mRNA exhibits this effect. May play a role in regulating mitochondrial respiration activity and in aging. {ECO:0000269|PubMed:11302691}.
32172416	O94832	MYO1D	Unconventional myosin-Id	RecName: Full=Unconventional myosin-Id	31.61	1	23	23	108			13	8	12	10	7	4	19	10	25	1006	116.129	9.39307	cellular localization [GO:0051641]; early endosome to recycling endosome transport [GO:0061502]; negative regulation of phosphatase activity [GO:0010923]	actin-dependent ATPase activity [GO:0030898]; actin filament binding [GO:0051015]; ATP binding [GO:0005524]; calmodulin binding [GO:0005516]; microfilament motor activity [GO:0000146]; protein domain specific binding [GO:0019904]	apical dendrite [GO:0097440]; axolemma [GO:0030673]; axon [GO:0030424]; basolateral plasma membrane [GO:0016323]; brush border [GO:0005903]; cytoplasmic vesicle [GO:0031410]; endosome [GO:0005768]; extracellular exosome [GO:0070062]; myelin sheath [GO:0043209]; myosin complex [GO:0016459]; neuronal cell body [GO:0043025]; neuron projection [GO:0043005]; plasma membrane raft [GO:0044853]; smooth e…	FUNCTION: Myosins are actin-based motor molecules with ATPase activity. Unconventional myosins serve in intracellular movements. Their highly divergent tails are presumed to bind to membranous compartments, which would be moved relative to actin filaments (By similarity). {ECO:0000250}.
380865374	Q92841	DDX17	Probable ATP-dependent RNA helicase DDX17	RecName: Full=Probable ATP-dependent RNA helicase DDX17; AltName: Full=DEAD box protein 17; AltName: Full=DEAD box protein p72; AltName: Full=RNA-dependent helicase p72	29.49	1	15	19	108			8	14	13	12	8	9	16	13	15	729	80.222	8.26514	positive regulation of intracellular estrogen receptor signaling pathway [GO:0033148]; positive regulation of transcription from RNA polymerase II promoter [GO:0045944]; regulation of skeletal muscle cell differentiation [GO:2001014]; RNA processing [GO:0006396]; RNA secondary structure unwinding [GO:0010501]; transcription, DNA-templated [GO:0006351]	ATP binding [GO:0005524]; ATP-dependent RNA helicase activity [GO:0004004]; estrogen receptor binding [GO:0030331]; poly(A) RNA binding [GO:0044822]; RNA binding [GO:0003723]; RNA-dependent ATPase activity [GO:0008186]; RNA helicase activity [GO:0003724]; transcription coactivator activity [GO:0003713]	membrane [GO:0016020]; nucleolus [GO:0005730]; nucleoplasm [GO:0005654]; nucleus [GO:0005634]	FUNCTION: RNA-dependent ATPase activity. Involved in transcriptional regulation. Transcriptional coactivator for estrogen receptor ESR1. Increases ESR1 AF-1 domain-mediated transactivation. Synergizes with DDX5 and SRA1 RNA to activate MYOD1 transcriptional activity and probably involved in skeletal muscle differentiation. Required for zinc-finger antiviral protein ZC3HAV1-mediated mRNA degradati…
1706639	P50402	EMD	Emerin	RecName: Full=Emerin	34.25	1	9	9	102			10	9	9	13	8	14	15	14	10	254	28.9759	5.50342	cellular response to growth factor stimulus [GO:0071363]; mitotic cell cycle [GO:0000278]; mitotic nuclear envelope disassembly [GO:0007077]; mitotic nuclear envelope reassembly [GO:0007084]; muscle contraction [GO:0006936]; muscle organ development [GO:0007517]; negative regulation of catenin import into nucleus [GO:0035414]; negative regulation of fibroblast proliferation [GO:0048147]; positive…	actin binding [GO:0003779]; beta-tubulin binding [GO:0048487]	endoplasmic reticulum [GO:0005783]; integral component of membrane [GO:0016021]; membrane [GO:0016020]; microtubule [GO:0005874]; nuclear envelope [GO:0005635]; nuclear inner membrane [GO:0005637]; nuclear membrane [GO:0031965]; nuclear outer membrane [GO:0005640]	FUNCTION: Stabilizes and promotes the formation of a nuclear actin cortical network. Stimulates actin polymerization in vitro by binding and stabilizing the pointed end of growing filaments. Inhibits beta-catenin activity by preventing its accumulation in the nucleus. Acts by influencing the nuclear accumulation of beta-catenin through a CRM1-dependent export pathway. Links centrosomes to the nuc…
317373577	O00159	MYO1C	Unconventional myosin-Ic	RecName: Full=Unconventional myosin-Ic; AltName: Full=Myosin I beta; Short=MMI-beta; Short=MMIb	35.37	1	31	31	102			8	8	8	12	7	7	16	10	26	1063	121.606	9.40771	Fc-gamma receptor signaling pathway involved in phagocytosis [GO:0038096]; innate immune response [GO:0045087]; membrane organization [GO:0061024]; mRNA transport [GO:0051028]; positive regulation of cell migration [GO:0030335]; positive regulation of cell migration by vascular endothelial growth factor signaling pathway [GO:0038089]; positive regulation of protein targeting to membrane [GO:00903…	actin-dependent ATPase activity [GO:0030898]; ATP binding [GO:0005524]; motor activity [GO:0003774]; Ral GTPase binding [GO:0017160]; receptor binding [GO:0005102]	basal plasma membrane [GO:0009925]; brush border [GO:0005903]; cytoplasm [GO:0005737]; cytoplasmic membrane-bounded vesicle [GO:0016023]; cytosol [GO:0005829]; extracellular exosome [GO:0070062]; filamentous actin [GO:0031941]; lateral plasma membrane [GO:0016328]; membrane [GO:0016020]; membrane raft [GO:0045121]; microvillus [GO:0005902]; mitochondrion [GO:0005739]; myosin I complex [GO:0045160…	FUNCTION: Myosins are actin-based motor molecules with ATPase activity. Unconventional myosins serve in intracellular movements. Their highly divergent tails are presumed to bind to membranous compartments, which would be moved relative to actin filaments. Involved in glucose transporter recycling in response to insulin by regulating movement of intracellular GLUT4-containing vesicles to the plas…
116241330	Q08211	DHX9	ATP-dependent RNA helicase A	RecName: Full=ATP-dependent RNA helicase A; Short=RHA; AltName: Full=DEAH box protein 9; AltName: Full=Leukophysin; Short=LKP; AltName: Full=Nuclear DNA helicase II; Short=NDH II	26.69	1	26	26	101			3	12	7	23	9	9	15	10	13	1270	140.869	6.84424	cellular response to heat [GO:0034605]; circadian rhythm [GO:0007623]; CRD-mediated mRNA stabilization [GO:0070934]; DNA duplex unwinding [GO:0032508]; gene expression [GO:0010467]; innate immune response [GO:0045087]; mRNA splicing, via spliceosome [GO:0000398]; osteoblast differentiation [GO:0001649]; positive regulation of type I interferon production [GO:0032481]; RNA processing [GO:0006396];…	ATP binding [GO:0005524]; ATP-dependent DNA helicase activity [GO:0004003]; ATP-dependent RNA helicase activity [GO:0004004]; DNA binding [GO:0003677]; poly(A) RNA binding [GO:0044822]; RNA helicase activity [GO:0003724]; RNA polymerase II transcription factor binding [GO:0001085]	centrosome [GO:0005813]; CRD-mediated mRNA stability complex [GO:0070937]; cytoplasm [GO:0005737]; cytoplasmic ribonucleoprotein granule [GO:0036464]; cytosol [GO:0005829]; membrane [GO:0016020]; nucleolus [GO:0005730]; nucleoplasm [GO:0005654]; nucleus [GO:0005634]; ribonucleoprotein complex [GO:0030529]	FUNCTION: Unwinds double-stranded DNA and RNA in a 3' to 5' direction. Alteration of secondary structure may subsequently influence interactions with proteins or other nucleic acids. Functions as a transcriptional activator. Component of the CRD-mediated complex that promotes MYC mRNA stability. Involved with LARP6 in the stabilization of type I collagen mRNAs for CO1A1 and CO1A2. As component of…
13431764	O95831	AIFM1	Apoptosis-inducing factor 1, mitochondrial	RecName: Full=Apoptosis-inducing factor 1, mitochondrial; AltName: Full=Programmed cell death protein 8; Flags: Precursor	33.77	1	17	17	100			8	9	9	21	10	9	16	7	11	613	66.8589	8.95361	activation of cysteine-type endopeptidase activity involved in apoptotic process [GO:0006919]; apoptotic DNA fragmentation [GO:0006309]; apoptotic process [GO:0006915]; cell redox homeostasis [GO:0045454]; chromosome condensation [GO:0030261]; DNA catabolic process [GO:0006308]; intrinsic apoptotic signaling pathway in response to endoplasmic reticulum stress [GO:0070059]; mitochondrial respirato…	DNA binding [GO:0003677]; electron carrier activity [GO:0009055]; FAD binding [GO:0071949]; NAD(P)H oxidase activity [GO:0016174]; oxidoreductase activity, acting on NAD(P)H [GO:0016651]	cytosol [GO:0005829]; mitochondrial inner membrane [GO:0005743]; mitochondrial intermembrane space [GO:0005758]; mitochondrion [GO:0005739]; nucleus [GO:0005634]; perinuclear region of cytoplasm [GO:0048471]	FUNCTION: Functions both as NADH oxidoreductase and as regulator of apoptosis. In response to apoptotic stimuli, it is released from the mitochondrion intermembrane space into the cytosol and to the nucleus, where it functions as a proapoptotic factor in a caspase-independent pathway. In contrast, functions as an antiapoptotic factor in normal mitochondria via its NADH oxidoreductase activity. Th…
119165	P26641	EF1G	Elongation factor 1-gamma	RecName: Full=Elongation factor 1-gamma; Short=EF-1-gamma; AltName: Full=eEF-1B gamma	21.51	1	11	11	97			2	8	8	16	13	13	15	14	8	437	50.0871	6.66846	cellular protein metabolic process [GO:0044267]; gene expression [GO:0010467]; response to virus [GO:0009615]; translation [GO:0006412]; translational elongation [GO:0006414]	translation elongation factor activity [GO:0003746]	cytoplasm [GO:0005737]; cytosol [GO:0005829]; extracellular exosome [GO:0070062]; membrane [GO:0016020]; nucleus [GO:0005634]	FUNCTION: Probably plays a role in anchoring the complex to other cellular components.
1708307	P54652	HSP72	Heat shock-related 70 kDa protein 2	RecName: Full=Heat shock-related 70 kDa protein 2; Short=Heat shock 70 kDa protein 2	19.25	1	1	13	96			6	8	10	18	10	10	10	10	14	639	69.9779	5.74463	male meiosis [GO:0007140]; male meiosis I [GO:0007141]; negative regulation of inclusion body assembly [GO:0090084]; positive regulation of calcium-transporting ATPase activity [GO:1901896]; positive regulation of cyclin-dependent protein serine/threonine kinase activity involved in G2/M transition of mitotic cell cycle [GO:0031662]; protein refolding [GO:0042026]; response to cold [GO:0009409]; …	ATP binding [GO:0005524]; enzyme binding [GO:0019899]; glycolipid binding [GO:0051861]; unfolded protein binding [GO:0051082]	blood microparticle [GO:0072562]; CatSper complex [GO:0036128]; cell surface [GO:0009986]; cytosol [GO:0005829]; extracellular exosome [GO:0070062]; male germ cell nucleus [GO:0001673]; membrane [GO:0016020]; mitochondrion [GO:0005739]; myelin sheath [GO:0043209]; nucleus [GO:0005634]; synaptonemal complex [GO:0000795]	FUNCTION: In cooperation with other chaperones, Hsp70s stabilize preexistent proteins against aggregation and mediate the folding of newly translated polypeptides in the cytosol as well as within organelles. These chaperones participate in all these processes through their ability to recognize nonnative conformations of other proteins. They bind extended peptide segments with a net hydrophobic ch…
147744565	P08107	HSP71	Heat shock 70 kDa protein 1A/1B	RecName: Full=Heat shock 70 kDa protein 1A/1B; AltName: Full=Heat shock 70 kDa protein 1/2; Short=HSP70-1/HSP70-2; Short=HSP70.1/HSP70.2	31.98	3	14	19	95			6	7	8	17	12	7	14	10	14	641	70.009	5.65576
60415926	Q7KZF4	SND1	Staphylococcal nuclease domain-containing protein 1	RecName: Full=Staphylococcal nuclease domain-containing protein 1; AltName: Full=100 kDa coactivator; AltName: Full=EBNA2 coactivator p100; AltName: Full=Tudor domain-containing protein 11; AltName: Full=p100 co-activator	35.6	1	22	22	94			8	8	5	18	10	6	19	10	10	910	101.934	7.1665	osteoblast differentiation [GO:0001649]; posttranscriptional gene silencing by RNA [GO:0035194]; regulation of transcription, DNA-templated [GO:0006355]; transcription, DNA-templated [GO:0006351]; viral process [GO:0016032]	nuclease activity [GO:0004518]; poly(A) RNA binding [GO:0044822]; transcription cofactor activity [GO:0003712]	cytoplasm [GO:0005737]; dense body [GO:0097433]; extracellular exosome [GO:0070062]; melanosome [GO:0042470]; membrane [GO:0016020]; mitochondrion [GO:0005739]; nucleus [GO:0005634]; RISC complex [GO:0016442]	FUNCTION: Functions as a bridging factor between STAT6 and the basal transcription factor. Plays a role in PIM1 regulation of MYB activity. Functions as a transcriptional coactivator for the Epstein-Barr virus nuclear antigen 2 (EBNA2). {ECO:0000269|PubMed:7651391}.
129383	P17844	DDX5	Probable ATP-dependent RNA helicase DDX5	RecName: Full=Probable ATP-dependent RNA helicase DDX5; AltName: Full=DEAD box protein 5; AltName: Full=RNA helicase p68	25.73	1	12	16	92			8	13	12	12	6	5	10	13	13	614	69.1047	8.92432	cell growth [GO:0016049]; circadian rhythm [GO:0007623]; intrinsic apoptotic signaling pathway by p53 class mediator [GO:0072332]; in utero embryonic development [GO:0001701]; mRNA splicing, via spliceosome [GO:0000398]; mRNA transcription [GO:0009299]; negative regulation of transcription from RNA polymerase II promoter [GO:0000122]; positive regulation of DNA damage response, signal transductio…	androgen receptor binding [GO:0050681]; ATP binding [GO:0005524]; ATP-dependent RNA helicase activity [GO:0004004]; estrogen receptor binding [GO:0030331]; poly(A) RNA binding [GO:0044822]; pre-mRNA binding [GO:0036002]; RNA helicase activity [GO:0003724]; transcription coactivator activity [GO:0003713]	catalytic step 2 spliceosome [GO:0071013]; extracellular exosome [GO:0070062]; membrane [GO:0016020]; nucleolus [GO:0005730]; nucleoplasm [GO:0005654]; nucleus [GO:0005634]; ribonucleoprotein complex [GO:0030529]	FUNCTION: Involved in the alternative regulation of pre-mRNA splicing; its RNA helicase activity is necessary for increasing tau exon 10 inclusion and occurs in a RBM4-dependent manner. Binds to the tau pre-mRNA in the stem-loop region downstream of exon 10. The rate of ATP hydrolysis is highly stimulated by single-stranded RNA. Involved in transcriptional regulation; the function is independent …
391358178	P0CG48	UBC	Polyubiquitin-C	RecName: Full=Polyubiquitin-C; Contains: RecName: Full=Ubiquitin; Flags: Precursor	88.03	4	9	9	88	1		8	7	8	12	10	7	10	13	12	685	76.9915	7.66455	activation of MAPK activity [GO:0000187]; anaphase-promoting complex-dependent proteasomal ubiquitin-dependent protein catabolic process [GO:0031145]; antigen processing and presentation of exogenous peptide antigen via MHC class I [GO:0042590]; antigen processing and presentation of exogenous peptide antigen via MHC class I, TAP-dependent [GO:0002479]; antigen processing and presentation of pept…	poly(A) RNA binding [GO:0044822]; protease binding [GO:0002020]	cytosol [GO:0005829]; endocytic vesicle membrane [GO:0030666]; endosome membrane [GO:0010008]; extracellular exosome [GO:0070062]; extracellular space [GO:0005615]; nucleoplasm [GO:0005654]; nucleus [GO:0005634]; plasma membrane [GO:0005886]	FUNCTION: Ubiquitin: Exists either covalently attached to another protein, or free (unanchored). When covalently bound, it is conjugated to target proteins via an isopeptide bond either as a monomer (monoubiquitin), a polymer linked via different Lys residues of the ubiquitin (polyubiquitin chains) or a linear polymer linked via the initiator Met of the ubiquitin (linear polyubiquitin chains). Po…
113950	P07355	ANXA2	Annexin A2	RecName: Full=Annexin A2; AltName: Full=Annexin II; AltName: Full=Annexin-2; AltName: Full=Calpactin I heavy chain; AltName: Full=Calpactin-1 heavy chain; AltName: Full=Chromobindin-8; AltName: Full=Lipocortin II; AltName: Full=Placental anticoagulant protein IV; Short=PAP-IV; AltName: Full=Protein I; AltName: Full=p36	34.51	2	12	12	85			4	5	4	8	10	7	16	13	18	339	38.5798	7.75244	angiogenesis [GO:0001525]; body fluid secretion [GO:0007589]; collagen fibril organization [GO:0030199]; fibrinolysis [GO:0042730]; membrane budding [GO:0006900]; membrane raft assembly [GO:0001765]; negative regulation of catalytic activity [GO:0043086]; negative regulation of low-density lipoprotein particle receptor catabolic process [GO:0032804]; negative regulation of receptor binding [GO:19…	calcium-dependent phospholipid binding [GO:0005544]; calcium-dependent protein binding [GO:0048306]; calcium ion binding [GO:0005509]; phosphatidylinositol-4,5-bisphosphate binding [GO:0005546]; phospholipase A2 inhibitor activity [GO:0019834]; poly(A) RNA binding [GO:0044822]; S100 protein binding [GO:0044548]	basement membrane [GO:0005604]; basolateral plasma membrane [GO:0016323]; cell cortex [GO:0005938]; cell surface [GO:0009986]; early endosome [GO:0005769]; endosome [GO:0005768]; extracellular exosome [GO:0070062]; extracellular space [GO:0005615]; extrinsic component of plasma membrane [GO:0019897]; late endosome membrane [GO:0031902]; lipid particle [GO:0005811]; lysosomal membrane [GO:0005765]…	FUNCTION: Calcium-regulated membrane-binding protein whose affinity for calcium is greatly enhanced by anionic phospholipids. It binds two calcium ions with high affinity. May be involved in heat-stress response. Inhibits PCSK9-enhanced LDLR degradation, probably reduces PCSK9 protein levels via a translational mechanism but also competes with LDLR for binding with PCSK9 (PubMed:18799458, PubMed:…
119360	P14625	ENPL	Endoplasmin	RecName: Full=Endoplasmin; AltName: Full=94 kDa glucose-regulated protein; Short=GRP-94; AltName: Full=Heat shock protein 90 kDa beta member 1; AltName: Full=Tumor rejection antigen 1; AltName: Full=gp96 homolog; Flags: Precursor	26.9	2	18	20	83			2	3	1	26	8	10	12	9	12	803	92.4113	4.84326	actin rod assembly [GO:0031247]; ATF6-mediated unfolded protein response [GO:0036500]; cellular protein metabolic process [GO:0044267]; cellular response to ATP [GO:0071318]; endoplasmic reticulum unfolded protein response [GO:0030968]; ER-associated ubiquitin-dependent protein catabolic process [GO:0030433]; innate immune response [GO:0045087]; negative regulation of apoptotic process [GO:004306…	ATP binding [GO:0005524]; calcium ion binding [GO:0005509]; low-density lipoprotein particle receptor binding [GO:0050750]; protein phosphatase binding [GO:0019903]; RNA binding [GO:0003723]; virion binding [GO:0046790]	cytosol [GO:0005829]; endocytic vesicle lumen [GO:0071682]; endoplasmic reticulum [GO:0005783]; endoplasmic reticulum chaperone complex [GO:0034663]; endoplasmic reticulum lumen [GO:0005788]; endoplasmic reticulum membrane [GO:0005789]; extracellular exosome [GO:0070062]; extracellular matrix [GO:0031012]; extracellular region [GO:0005576]; focal adhesion [GO:0005925]; melanosome [GO:0042470]; me…	FUNCTION: Molecular chaperone that functions in the processing and transport of secreted proteins. When associated with CNPY3, required for proper folding of Toll-like receptors (By similarity). Functions in endoplasmic reticulum associated degradation (ERAD). Has ATPase activity. {ECO:0000250, ECO:0000269|PubMed:18264092}.
20141946	Q02880	TOP2B	DNA topoisomerase 2-beta	RecName: Full=DNA topoisomerase 2-beta; AltName: Full=DNA topoisomerase II, beta isozyme	15.81	1	13	20	83			8	5	8	10	9	11	10	7	15	1626	183.152	8.00146	axonogenesis [GO:0007409]; DNA topological change [GO:0006265]; DNA unwinding involved in DNA replication [GO:0006268]; forebrain development [GO:0030900]; mitotic DNA integrity checkpoint [GO:0044774]; neuron migration [GO:0001764]; resolution of meiotic recombination intermediates [GO:0000712]; sister chromatid segregation [GO:0000819]	ATP binding [GO:0005524]; chromatin binding [GO:0003682]; DNA binding, bending [GO:0008301]; DNA topoisomerase type II (ATP-hydrolyzing) activity [GO:0003918]; enzyme binding [GO:0019899]; histone deacetylase binding [GO:0042826]; metal ion binding [GO:0046872]; protein C-terminus binding [GO:0008022]; protein heterodimerization activity [GO:0046982]; protein kinase C binding [GO:0005080]	cytoplasm [GO:0005737]; cytosol [GO:0005829]; DNA topoisomerase complex (ATP-hydrolyzing) [GO:0009330]; nucleoplasm [GO:0005654]; nucleus [GO:0005634]	FUNCTION: Control of topological states of DNA by transient breakage and subsequent rejoining of DNA strands. Topoisomerase II makes double-strand breaks. {ECO:0000269|PubMed:10684600}.
54039239	P62424	RL7A	60S ribosomal protein L7a	RecName: Full=60S ribosomal protein L7a; AltName: Full=PLA-X polypeptide; AltName: Full=Surfeit locus protein 3	31.95	1	12	12	83			8	6	6	13	5	13	10	12	10	266	29.977	10.6089	cellular protein metabolic process [GO:0044267]; gene expression [GO:0010467]; nuclear-transcribed mRNA catabolic process, nonsense-mediated decay [GO:0000184]; ribosome biogenesis [GO:0042254]; SRP-dependent cotranslational protein targeting to membrane [GO:0006614]; translation [GO:0006412]; translational elongation [GO:0006414]; translational initiation [GO:0006413]; translational termination …	poly(A) RNA binding [GO:0044822]; RNA binding [GO:0003723]; structural constituent of ribosome [GO:0003735]	cytoplasm [GO:0005737]; cytosol [GO:0005829]; cytosolic large ribosomal subunit [GO:0022625]; extracellular exosome [GO:0070062]; focal adhesion [GO:0005925]; membrane [GO:0016020]; nucleolus [GO:0005730]; nucleus [GO:0005634]; polysomal ribosome [GO:0042788]
1174690	P42167	LAP2B	Lamina-associated polypeptide 2, isoforms beta/gamma	RecName: Full=Lamina-associated polypeptide 2, isoforms beta/gamma; AltName: Full=Thymopoietin, isoforms beta/gamma; Short=TP beta/gamma; AltName: Full=Thymopoietin-related peptide isoforms beta/gamma; Short=TPRP isoforms beta/gamma; Contains: RecName: Full=Thymopoietin; Short=TP; AltName: Full=Splenin; Contains: RecName: Full=Thymopentin; AltName: Full=TP5	44.71	1	7	15	81			9	6	7	10	5	8	11	11	14	454	50.6395	9.37842		DNA binding [GO:0003677]; lamin binding [GO:0005521]	cytoplasm [GO:0005737]; integral component of membrane [GO:0016021]; membrane [GO:0016020]; nuclear envelope [GO:0005635]; nuclear inner membrane [GO:0005637]; nuclear membrane [GO:0031965]; nucleus [GO:0005634]	FUNCTION: May help direct the assembly of the nuclear lamina and thereby help maintain the structural organization of the nuclear envelope. Possible receptor for attachment of lamin filaments to the inner nuclear membrane. May be involved in the control of initiation of DNA replication through its interaction with NAKAP95.; FUNCTION: Thymopoietin (TP) and Thymopentin (TP5) may play a role in T-ce…
14916999	P11021	GRP78	78 kDa glucose-regulated protein	RecName: Full=78 kDa glucose-regulated protein; Short=GRP-78; AltName: Full=Endoplasmic reticulum lumenal Ca(2+)-binding protein grp78; AltName: Full=Heat shock 70 kDa protein 5; AltName: Full=Immunoglobulin heavy chain-binding protein; Short=BiP; Flags: Precursor	35.78	2	18	20	80	1		3	2	3	19	10	6	7	10	19	654	72.2884	5.16064	activation of signaling protein activity involved in unfolded protein response [GO:0006987]; ATF6-mediated unfolded protein response [GO:0036500]; blood coagulation [GO:0007596]; cellular protein metabolic process [GO:0044267]; cellular response to antibiotic [GO:0071236]; cellular response to glucose starvation [GO:0042149]; cellular response to interleukin-4 [GO:0071353]; cerebellar Purkinje ce…	ATPase activity [GO:0016887]; ATP binding [GO:0005524]; calcium ion binding [GO:0005509]; chaperone binding [GO:0051087]; enzyme binding [GO:0019899]; glycoprotein binding [GO:0001948]; misfolded protein binding [GO:0051787]; protein domain specific binding [GO:0019904]; ribosome binding [GO:0043022]; ubiquitin protein ligase binding [GO:0031625]; unfolded protein binding [GO:0051082]	cell surface [GO:0009986]; endoplasmic reticulum [GO:0005783]; endoplasmic reticulum chaperone complex [GO:0034663]; endoplasmic reticulum-Golgi intermediate compartment [GO:0005793]; endoplasmic reticulum lumen [GO:0005788]; endoplasmic reticulum membrane [GO:0005789]; extracellular exosome [GO:0070062]; focal adhesion [GO:0005925]; integral component of endoplasmic reticulum membrane [GO:003017…	FUNCTION: Probably plays a role in facilitating the assembly of multimeric protein complexes inside the endoplasmic reticulum. Involved in the correct folding of proteins and degradation of misfolded proteins via its interaction with DNAJC10, probably to facilitate the release of DNAJC10 from its substrate. {ECO:0000269|PubMed:2294010, ECO:0000269|PubMed:23769672, ECO:0000269|PubMed:23990668}.
130683	P21796	VDAC1	Voltage-dependent anion-selective channel protein 1	RecName: Full=Voltage-dependent anion-selective channel protein 1; Short=VDAC-1; Short=hVDAC1; AltName: Full=Outer mitochondrial membrane protein porin 1; AltName: Full=Plasmalemmal porin; AltName: Full=Porin 31HL; AltName: Full=Porin 31HM	53.71	1	14	14	79			6	5	3	16	7	11	16	8	7	283	30.7536	8.54346	anion transport [GO:0006820]; apoptotic process [GO:0006915]; behavioral fear response [GO:0001662]; epithelial cell differentiation [GO:0030855]; learning [GO:0007612]; mitochondrial calcium ion transport [GO:0006851]; neuron-neuron synaptic transmission [GO:0007270]; regulation of anion transmembrane transport [GO:1903959]; regulation of mitochondrion degradation [GO:1903146]; viral process [GO…	porin activity [GO:0015288]; protein kinase binding [GO:0019901]; voltage-gated anion channel activity [GO:0008308]	extracellular exosome [GO:0070062]; membrane [GO:0016020]; mitochondrial inner membrane [GO:0005743]; mitochondrial nucleoid [GO:0042645]; mitochondrial outer membrane [GO:0005741]; mitochondrion [GO:0005739]; myelin sheath [GO:0043209]; nucleus [GO:0005634]; plasma membrane [GO:0005886]; pore complex [GO:0046930]	FUNCTION: Forms a channel through the mitochondrial outer membrane and also the plasma membrane. The channel at the outer mitochondrial membrane allows diffusion of small hydrophilic molecules; in the plasma membrane it is involved in cell volume regulation and apoptosis. It adopts an open conformation at low or zero membrane potential and a closed conformation at potentials above 30-40 mV. The o…
9297108	P04844	RPN2	Dolichyl-diphosphooligosaccharide--protein glycosyltransferase subunit 2	RecName: Full=Dolichyl-diphosphooligosaccharide--protein glycosyltransferase subunit 2; AltName: Full=Dolichyl-diphosphooligosaccharide--protein glycosyltransferase 63 kDa subunit; AltName: Full=RIBIIR; AltName: Full=Ribophorin II; Short=RPN-II; AltName: Full=Ribophorin-2; Flags: Precursor	38.19	1	14	14	79			2	6	3	22	3	8	14	10	11	631	69.241	5.69385	aging [GO:0007568]; cellular protein metabolic process [GO:0044267]; cellular protein modification process [GO:0006464]; gene expression [GO:0010467]; post-translational protein modification [GO:0043687]; protein N-linked glycosylation via asparagine [GO:0018279]; response to drug [GO:0042493]; SRP-dependent cotranslational protein targeting to membrane [GO:0006614]; translation [GO:0006412]	ribosome binding [GO:0043022]; transferase activity, transferring glycosyl groups [GO:0016757]	autophagosome membrane [GO:0000421]; endoplasmic reticulum [GO:0005783]; endoplasmic reticulum membrane [GO:0005789]; integral component of membrane [GO:0016021]; membrane [GO:0016020]; nucleus [GO:0005634]; oligosaccharyltransferase complex [GO:0008250]; rough endoplasmic reticulum [GO:0005791]	FUNCTION: Essential subunit of the N-oligosaccharyl transferase (OST) complex which catalyzes the transfer of a high mannose oligosaccharide from a lipid-linked oligosaccharide donor to an asparagine residue within an Asn-X-Ser/Thr consensus motif in nascent polypeptide chains.
12643409	P43243	MATR3	Matrin-3	RecName: Full=Matrin-3	32.47	1	22	22	79			4	7	8	13	7	7	8	16	9	847	94.5648	6.25244	posttranscriptional regulation of gene expression [GO:0010608]	nucleotide binding [GO:0000166]; poly(A) RNA binding [GO:0044822]; structural molecule activity [GO:0005198]; zinc ion binding [GO:0008270]	membrane [GO:0016020]; nuclear inner membrane [GO:0005637]; nuclear matrix [GO:0016363]; nucleoplasm [GO:0005654]	FUNCTION: May play a role in transcription or may interact with other nuclear matrix proteins to form the internal fibrogranular network. In association with the SFPQ-NONO heteromer may play a role in nuclear retention of defective RNAs. {ECO:0000269|PubMed:11525732}.
543920	P27824	CALX	Calnexin	RecName: Full=Calnexin; AltName: Full=IP90; AltName: Full=Major histocompatibility complex class I antigen-binding protein p88; AltName: Full=p90; Flags: Precursor	21.96	1	12	12	78			4	3	4	22	8	9	13	10	5	592	67.5259	4.60205	aging [GO:0007568]; antigen processing and presentation of exogenous peptide antigen via MHC class II [GO:0019886]; antigen processing and presentation of peptide antigen via MHC class I [GO:0002474]; cellular protein metabolic process [GO:0044267]; chaperone-mediated protein folding [GO:0061077]; clathrin-mediated endocytosis [GO:0072583]; post-translational protein modification [GO:0043687]; pr…	calcium ion binding [GO:0005509]; carbohydrate binding [GO:0030246]; poly(A) RNA binding [GO:0044822]	axon [GO:0030424]; dendrite cytoplasm [GO:0032839]; dendritic spine [GO:0043197]; endoplasmic reticulum [GO:0005783]; endoplasmic reticulum lumen [GO:0005788]; endoplasmic reticulum membrane [GO:0005789]; ER-mitochondrion membrane contact site [GO:0044233]; extracellular exosome [GO:0070062]; integral component of lumenal side of endoplasmic reticulum membrane [GO:0071556]; melanosome [GO:0042470…	FUNCTION: Calcium-binding protein that interacts with newly synthesized glycoproteins in the endoplasmic reticulum. It may act in assisting protein assembly and/or in the retention within the ER of unassembled protein subunits. It seems to play a major role in the quality control apparatus of the ER by the retention of incorrectly folded proteins. Associated with partial T-cell antigen receptor c…
74733019	Q9BSJ8	ESYT1	Extended synaptotagmin-1	RecName: Full=Extended synaptotagmin-1; Short=E-Syt1; AltName: Full=Membrane-bound C2 domain-containing protein	27.81	1	21	21	76			4	5	3	14	6	9	16	13	6	1104	122.78	5.8335	lipid transport [GO:0006869]	metal ion binding [GO:0046872]; phospholipid binding [GO:0005543]	endoplasmic reticulum [GO:0005783]; integral component of endoplasmic reticulum membrane [GO:0030176]; membrane [GO:0016020]; organelle membrane contact site [GO:0044232]; plasma membrane [GO:0005886]	FUNCTION: Binds glycerophospholipids in a barrel-like domain and may play a role in cellular lipid transport (By similarity). Binds calcium (via the C2 domains) and translocates to sites of contact between the endoplasmic reticulum and the cell membrane in response to increased cytosolic calcium levels. Helps tether the endoplasmic reticulum to the cell membrane and promotes the formation of appo…
296439459	Q9ULH1	ASAP1	Arf-GAP with SH3 domain, ANK repeat and PH domain-containing protein 1	RecName: Full=Arf-GAP with SH3 domain, ANK repeat and PH domain-containing protein 1; AltName: Full=130 kDa phosphatidylinositol 4,5-bisphosphate-dependent ARF1 GTPase-activating protein; AltName: Full=ADP-ribosylation factor-directed GTPase-activating protein 1; Short=ARF GTPase-activating protein 1; AltName: Full=Development and differentiation-enhancing factor 1; Short=DEF-1; Short=Differentia…	14.97	1	18	18	75							75					1129	125.42	7.31299	cilium morphogenesis [GO:0060271]; organelle organization [GO:0006996]	GTPase activator activity [GO:0005096]; metal ion binding [GO:0046872]; phosphatidylinositol-3,4,5-trisphosphate binding [GO:0005547]; phosphatidylinositol-4,5-bisphosphate binding [GO:0005546]	cytosol [GO:0005829]; membrane [GO:0016020]	FUNCTION: Possesses phosphatidylinositol 4,5-bisphosphate-dependent GTPase-activating protein activity for ARF1 (ADP ribosylation factor 1) and ARF5 and a lesser activity towards ARF6. May coordinate membrane trafficking with cell growth or actin cytoskeleton remodeling by binding to both SRC and PIP2. May function as a signal transduction protein involved in the differentiation of fibroblasts in…
76803555	Q9NR30	DDX21	Nucleolar RNA helicase 2	RecName: Full=Nucleolar RNA helicase 2; AltName: Full=DEAD box protein 21; AltName: Full=Gu-alpha; AltName: Full=Nucleolar RNA helicase Gu; AltName: Full=Nucleolar RNA helicase II; AltName: Full=RH II/Gu	28.61	1	18	19	74			4	5	5	11	7	7	9	12	14	783	87.2904	9.27588	osteoblast differentiation [GO:0001649]; response to exogenous dsRNA [GO:0043330]; response to virus [GO:0009615]; RNA secondary structure unwinding [GO:0010501]; rRNA processing [GO:0006364]; transcription from RNA polymerase II promoter [GO:0006366]	7SK snRNA binding [GO:0097322]; ATP binding [GO:0005524]; ATP-dependent RNA helicase activity [GO:0004004]; double-stranded RNA binding [GO:0003725]; poly(A) RNA binding [GO:0044822]; rRNA binding [GO:0019843]; snoRNA binding [GO:0030515]	membrane [GO:0016020]; nucleolus [GO:0005730]; nucleoplasm [GO:0005654]; nucleus [GO:0005634]	FUNCTION: RNA helicase that acts as a sensor of the transcriptional status of both RNA polymerase (Pol) I and II: promotes ribosomal RNA (rRNA) processing and transcription from polymerase II (Pol II) (PubMed:25470060). Binds various RNAs, such as rRNAs, snoRNAs, 7SK and, at lower extent, mRNAs (PubMed:25470060). In the nucleolus, localizes to rDNA locus, where it directly binds rRNAs and snoRNAs…
158518391	P45880	VDAC2	Voltage-dependent anion-selective channel protein 2	RecName: Full=Voltage-dependent anion-selective channel protein 2; Short=VDAC-2; Short=hVDAC2; AltName: Full=Outer mitochondrial membrane protein porin 2	28.91	1	7	7	73			3	4	6	16	8	8	12	9	7	294	31.5465	7.56201	anion transport [GO:0006820]; negative regulation of intrinsic apoptotic signaling pathway [GO:2001243]; negative regulation of protein polymerization [GO:0032272]; regulation of anion transmembrane transport [GO:1903959]	nucleotide binding [GO:0000166]; porin activity [GO:0015288]; voltage-gated anion channel activity [GO:0008308]	extracellular exosome [GO:0070062]; membrane raft [GO:0045121]; mitochondrial inner membrane [GO:0005743]; mitochondrial nucleoid [GO:0042645]; mitochondrial outer membrane [GO:0005741]; mitochondrion [GO:0005739]; myelin sheath [GO:0043209]; nucleus [GO:0005634]; pore complex [GO:0046930]	FUNCTION: Forms a channel through the mitochondrial outer membrane that allows diffusion of small hydrophilic molecules. The channel adopts an open conformation at low or zero membrane potential and a closed conformation at potentials above 30-40 mV. The open state has a weak anion selectivity whereas the closed state is cation-selective.
130358	P28288	ABCD3	ATP-binding cassette sub-family D member 3	RecName: Full=ATP-binding cassette sub-family D member 3; AltName: Full=70 kDa peroxisomal membrane protein; Short=PMP70	21.55	1	11	11	72			6	5	5	17	5	7	15	7	5	659	75.4276	9.36377	fatty acid beta-oxidation [GO:0006635]; fatty acid biosynthetic process [GO:0006633]; peroxisomal long-chain fatty acid import [GO:0015910]; peroxisome organization [GO:0007031]; response to drug [GO:0042493]; response to organic cyclic compound [GO:0014070]; transmembrane transport [GO:0055085]; very long-chain fatty acid catabolic process [GO:0042760]	ATPase activity [GO:0016887]; ATPase activity, coupled to transmembrane movement of substances [GO:0042626]; ATP binding [GO:0005524]; long-chain fatty acid transporter activity [GO:0005324]; protein homodimerization activity [GO:0042803]	cytosol [GO:0005829]; integral component of membrane [GO:0016021]; intracellular membrane-bounded organelle [GO:0043231]; membrane [GO:0016020]; mitochondrial inner membrane [GO:0005743]; peroxisomal matrix [GO:0005782]; peroxisomal membrane [GO:0005778]; peroxisome [GO:0005777]	FUNCTION: Probable transporter involved in the transport of branched-chain fatty acids and C27 bile acids into the peroxisome; the latter function is a crucial step in bile acid biosynthesis (PubMed:25168382). The nucleotide-binding fold acts as an ATP-binding subunit with ATPase activity (PubMed:11248239). {ECO:0000269|PubMed:11248239, ECO:0000269|PubMed:25168382}.
1709851	P23246	SFPQ	Splicing factor, proline- and glutamine-rich	RecName: Full=Splicing factor, proline- and glutamine-rich; AltName: Full=100 kDa DNA-pairing protein; Short=hPOMp100; AltName: Full=DNA-binding p52/p100 complex, 100 kDa subunit; AltName: Full=Polypyrimidine tract-binding protein-associated-splicing factor; Short=PSF; Short=PTB-associated-splicing factor	27.44	1	15	16	70			10	11	12	3	3	3	8	7	13	707	76.1016	9.43701	alternative mRNA splicing, via spliceosome [GO:0000380]; double-strand break repair via homologous recombination [GO:0000724]; histone H3 deacetylation [GO:0070932]; mRNA processing [GO:0006397]; negative regulation of circadian rhythm [GO:0042754]; negative regulation of transcription, DNA-templated [GO:0045892]; negative regulation of transcription from RNA polymerase II promoter [GO:0000122]; …	chromatin binding [GO:0003682]; core promoter binding [GO:0001047]; histone deacetylase binding [GO:0042826]; nucleotide binding [GO:0000166]; poly(A) RNA binding [GO:0044822]; RNA polymerase II distal enhancer sequence-specific DNA binding [GO:0000980]; transcription regulatory region DNA binding [GO:0044212]; transcription regulatory region sequence-specific DNA binding [GO:0000976]	chromatin [GO:0000785]; cytoplasm [GO:0005737]; nuclear matrix [GO:0016363]; nucleoplasm [GO:0005654]; nucleus [GO:0005634]; paraspeckles [GO:0042382]; RNA polymerase II transcription factor complex [GO:0090575]	FUNCTION: DNA- and RNA binding protein, involved in several nuclear processes. Essential pre-mRNA splicing factor required early in spliceosome formation and for splicing catalytic step II, probably as a heteromer with NONO. Binds to pre-mRNA in spliceosome C complex, and specifically binds to intronic polypyrimidine tracts. Involved in regulation of signal-induced alternative splicing. During sp…
12643813	Q9NNW5	WDR6	WD repeat-containing protein 6	RecName: Full=WD repeat-containing protein 6	20.43	1	16	16	68			9	7	9	8	6	5	9	3	12	1121	121.647	6.87354	cell cycle arrest [GO:0007050]; negative regulation of autophagy [GO:0010507]; negative regulation of cell proliferation [GO:0008285]	poly(A) RNA binding [GO:0044822]	cytoplasm [GO:0005737]; plasma membrane [GO:0005886]	FUNCTION: Enhances the STK11/LKB1-induced cell growth suppression activity. Negative regulator of amino acid starvation-induced autophagy. {ECO:0000269|PubMed:17216128, ECO:0000269|PubMed:22354037}.
22002063	P36578	RL4	60S ribosomal protein L4	RecName: Full=60S ribosomal protein L4; AltName: Full=60S ribosomal protein L1	37.94	1	16	16	68			7	6	6	9	3	6	10	15	6	427	47.6674	11.063	cellular protein metabolic process [GO:0044267]; cytoplasmic translation [GO:0002181]; gene expression [GO:0010467]; nuclear-transcribed mRNA catabolic process, nonsense-mediated decay [GO:0000184]; SRP-dependent cotranslational protein targeting to membrane [GO:0006614]; translation [GO:0006412]; translational elongation [GO:0006414]; translational initiation [GO:0006413]; translational terminat…	poly(A) RNA binding [GO:0044822]; RNA binding [GO:0003723]; structural constituent of ribosome [GO:0003735]	cytoplasm [GO:0005737]; cytosol [GO:0005829]; cytosolic large ribosomal subunit [GO:0022625]; extracellular exosome [GO:0070062]; focal adhesion [GO:0005925]; membrane [GO:0016020]; nucleolus [GO:0005730]; nucleus [GO:0005634]; ribonucleoprotein complex [GO:0030529]
1705916	Q00610	CLH1	Clathrin heavy chain 1	RecName: Full=Clathrin heavy chain 1; AltName: Full=Clathrin heavy chain on chromosome 17; Short=CLH-17	16.9	2	20	20	67			4	6	5	15	6	7	7	6	11	1675	191.493	5.69385	antigen processing and presentation of exogenous peptide antigen via MHC class II [GO:0019886]; intracellular protein transport [GO:0006886]; membrane organization [GO:0061024]; mitotic nuclear division [GO:0007067]; negative regulation of hyaluronan biosynthetic process [GO:1900126]; negative regulation of protein localization to plasma membrane [GO:1903077]; osteoblast differentiation [GO:00016…	clathrin light chain binding [GO:0032051]; double-stranded RNA binding [GO:0003725]; poly(A) RNA binding [GO:0044822]; protein kinase binding [GO:0019901]; structural molecule activity [GO:0005198]	clathrin coat [GO:0030118]; clathrin-coated endocytic vesicle membrane [GO:0030669]; clathrin-coated vesicle [GO:0030136]; clathrin coat of coated pit [GO:0030132]; clathrin coat of trans-Golgi network vesicle [GO:0030130]; clathrin complex [GO:0071439]; cytoplasm [GO:0005737]; cytosol [GO:0005829]; extracellular exosome [GO:0070062]; extracellular vesicle [GO:1903561]; focal adhesion [GO:0005925…	FUNCTION: Clathrin is the major protein of the polyhedral coat of coated pits and vesicles. Two different adapter protein complexes link the clathrin lattice either to the plasma membrane or to the trans-Golgi network.
311033360	Q14839	CHD4	Chromodomain-helicase-DNA-binding protein 4	RecName: Full=Chromodomain-helicase-DNA-binding protein 4; Short=CHD-4; AltName: Full=ATP-dependent helicase CHD4; AltName: Full=Mi-2 autoantigen 218 kDa protein; AltName: Full=Mi2-beta	15.06	3	18	18	67			3	4	4	16	6	9	9	6	10	1912	217.867	5.85889	ATP-dependent chromatin remodeling [GO:0043044]; chromatin organization [GO:0006325]; DNA duplex unwinding [GO:0032508]; negative regulation of transcription from RNA polymerase II promoter [GO:0000122]; regulation of transcription from RNA polymerase II promoter [GO:0006357]; spindle assembly [GO:0051225]; terminal button organization [GO:0072553]; transcription, DNA-templated [GO:0006351]	ATP binding [GO:0005524]; ATP-dependent DNA helicase activity [GO:0004003]; DNA binding [GO:0003677]; RNA polymerase II repressing transcription factor binding [GO:0001103]; zinc ion binding [GO:0008270]	centrosome [GO:0005813]; cytoplasm [GO:0005737]; membrane [GO:0016020]; nuclear chromatin [GO:0000790]; nucleoplasm [GO:0005654]; nucleus [GO:0005634]; NuRD complex [GO:0016581]; protein complex [GO:0043234]	FUNCTION: Component of the histone deacetylase NuRD complex which participates in the remodeling of chromatin by deacetylating histones. {ECO:0000269|PubMed:17626165, ECO:0000269|PubMed:9804427}.
108935845	P07910	HNRPC	Heterogeneous nuclear ribonucleoproteins C1/C2	RecName: Full=Heterogeneous nuclear ribonucleoproteins C1/C2; Short=hnRNP C1/C2	33.99	4	10	10	66			5	9	7	8	5	9	11	5	7	306	33.6495	5.08447	3'-UTR-mediated mRNA stabilization [GO:0070935]; ATP-dependent chromatin remodeling [GO:0043044]; gene expression [GO:0010467]; mRNA splicing, via spliceosome [GO:0000398]; osteoblast differentiation [GO:0001649]; RNA splicing [GO:0008380]	identical protein binding [GO:0042802]; mRNA 3'-UTR binding [GO:0003730]; N6-methyladenosine-containing RNA binding [GO:1990247]; nucleosomal DNA binding [GO:0031492]; nucleotide binding [GO:0000166]; poly(A) RNA binding [GO:0044822]; poly(U) RNA binding [GO:0008266]; RNA binding [GO:0003723]; RNA polymerase II core promoter proximal region sequence-specific DNA binding [GO:0000978]; RNA polymera…	catalytic step 2 spliceosome [GO:0071013]; cytosol [GO:0005829]; extracellular exosome [GO:0070062]; membrane [GO:0016020]; nuclear chromatin [GO:0000790]; nucleoplasm [GO:0005654]; nucleus [GO:0005634]; protein complex [GO:0043234]; spliceosomal complex [GO:0005681]	FUNCTION: Binds pre-mRNA and nucleates the assembly of 40S hnRNP particles (PubMed:8264621). Specifically recognizes and binds N6-methyladenosine (m6A)-containing RNAs, a modification present at internal sites of mRNAs that affects mRNA splicing, processing and stability. M6A alters the local structure in mRNAs and long non-coding RNAs (lncRNAs) via a mechanism named 'm(6)A-switch' to facilitate …
2501205	Q15084	PDIA6	Protein disulfide-isomerase A6	RecName: Full=Protein disulfide-isomerase A6; AltName: Full=Endoplasmic reticulum protein 5; Short=ER protein 5; Short=ERp5; AltName: Full=Protein disulfide isomerase P5; AltName: Full=Thioredoxin domain-containing protein 7; Flags: Precursor	37.27	1	12	12	65			2	3	3	16	8	8	10	12	3	440	48.0913	5.08447	cell redox homeostasis [GO:0045454]; cellular protein metabolic process [GO:0044267]; endoplasmic reticulum unfolded protein response [GO:0030968]; IRE1-mediated unfolded protein response [GO:0036498]; protein folding [GO:0006457]; response to endoplasmic reticulum stress [GO:0034976]	protein disulfide isomerase activity [GO:0003756]	endoplasmic reticulum [GO:0005783]; endoplasmic reticulum chaperone complex [GO:0034663]; endoplasmic reticulum-Golgi intermediate compartment [GO:0005793]; endoplasmic reticulum lumen [GO:0005788]; endoplasmic reticulum membrane [GO:0005789]; extracellular exosome [GO:0070062]; melanosome [GO:0042470]; plasma membrane [GO:0005886]	FUNCTION: May function as a chaperone that inhibits aggregation of misfolded proteins. Plays a role in platelet aggregation and activation by agonists such as convulxin, collagen and thrombin. {ECO:0000269|PubMed:12204115, ECO:0000269|PubMed:15466936}.
20141376	P40939	ECHA	Trifunctional enzyme subunit alpha, mitochondrial	RecName: Full=Trifunctional enzyme subunit alpha, mitochondrial; AltName: Full=78 kDa gastrin-binding protein; AltName: Full=TP-alpha; Includes: RecName: Full=Long-chain enoyl-CoA hydratase; Includes: RecName: Full=Long chain 3-hydroxyacyl-CoA dehydrogenase; Flags: Precursor	31.45	1	18	18	65			4	3	3	15	7	6	12	7	8	763	82.9469	9.0415	cardiolipin acyl-chain remodeling [GO:0035965]; cellular lipid metabolic process [GO:0044255]; fatty acid beta-oxidation [GO:0006635]; glycerophospholipid biosynthetic process [GO:0046474]; phospholipid metabolic process [GO:0006644]; response to drug [GO:0042493]; response to insulin [GO:0032868]; small molecule metabolic process [GO:0044281]	3-hydroxyacyl-CoA dehydrogenase activity [GO:0003857]; acetyl-CoA C-acetyltransferase activity [GO:0003985]; enoyl-CoA hydratase activity [GO:0004300]; fatty-acyl-CoA binding [GO:0000062]; long-chain-3-hydroxyacyl-CoA dehydrogenase activity [GO:0016509]; long-chain-enoyl-CoA hydratase activity [GO:0016508]; NAD binding [GO:0051287]	mitochondrial fatty acid beta-oxidation multienzyme complex [GO:0016507]; mitochondrial inner membrane [GO:0005743]; mitochondrial nucleoid [GO:0042645]; mitochondrion [GO:0005739]	FUNCTION: Bifunctional subunit.
313104214	P53985	MOT1	Monocarboxylate transporter 1	RecName: Full=Monocarboxylate transporter 1; Short=MCT 1; AltName: Full=Solute carrier family 16 member 1	12	1	7	7	65			7	3	4	11	4	6	12	12	6	500	53.9089	8.66064	behavioral response to nutrient [GO:0051780]; blood coagulation [GO:0007596]; cellular metabolic process [GO:0044237]; cellular response to organic cyclic compound [GO:0071407]; centrosome organization [GO:0051297]; glucose homeostasis [GO:0042593]; leukocyte migration [GO:0050900]; lipid metabolic process [GO:0006629]; mevalonate transport [GO:0015728]; monocarboxylic acid transport [GO:0015718]…	lactate transmembrane transporter activity [GO:0015129]; mevalonate transmembrane transporter activity [GO:0015130]; monocarboxylic acid transmembrane transporter activity [GO:0008028]; organic cyclic compound binding [GO:0097159]; symporter activity [GO:0015293]	centrosome [GO:0005813]; extracellular exosome [GO:0070062]; integral component of membrane [GO:0016021]; integral component of plasma membrane [GO:0005887]; membrane [GO:0016020]; mitochondrion [GO:0005739]; plasma membrane [GO:0005886]	FUNCTION: Proton-coupled monocarboxylate transporter. Catalyzes the rapid transport across the plasma membrane of many monocarboxylates such as lactate, pyruvate, branched-chain oxo acids derived from leucine, valine and isoleucine, and the ketone bodies acetoacetate, beta-hydroxybutyrate and acetate. Depending on the tissue and on cicumstances, mediates the import or export of lactic acid and ke…
1710632	P31943	HNRH1	Heterogeneous nuclear ribonucleoprotein H	RecName: Full=Heterogeneous nuclear ribonucleoprotein H; Short=hnRNP H; Contains: RecName: Full=Heterogeneous nuclear ribonucleoprotein H, N-terminally processed	15.81	2	3	5	64			4	7	9	8	8	6	10	4	8	449	49.1984	6.30322	gene expression [GO:0010467]; mRNA splicing, via spliceosome [GO:0000398]; regulation of RNA splicing [GO:0043484]; RNA processing [GO:0006396]; RNA splicing [GO:0008380]	nucleotide binding [GO:0000166]; poly(A) RNA binding [GO:0044822]; poly(U) RNA binding [GO:0008266]; RNA binding [GO:0003723]	catalytic step 2 spliceosome [GO:0071013]; membrane [GO:0016020]; nucleoplasm [GO:0005654]; nucleus [GO:0005634]	FUNCTION: This protein is a component of the heterogeneous nuclear ribonucleoprotein (hnRNP) complexes which provide the substrate for the processing events that pre-mRNAs undergo before becoming functional, translatable mRNAs in the cytoplasm. Mediates pre-mRNA alternative splicing regulation. Inhibits, together with CUGBP1, insulin receptor (IR) pre-mRNA exon 11 inclusion in myoblast. Binds to …
47117726	P61313	RL15	60S ribosomal protein L15	RecName: Full=60S ribosomal protein L15	46.57	1	10	10	63			5	5	3	9	4	11	9	8	9	204	24.1311	11.6196	cellular protein metabolic process [GO:0044267]; cytoplasmic translation [GO:0002181]; gene expression [GO:0010467]; nuclear-transcribed mRNA catabolic process, nonsense-mediated decay [GO:0000184]; SRP-dependent cotranslational protein targeting to membrane [GO:0006614]; translation [GO:0006412]; translational elongation [GO:0006414]; translational initiation [GO:0006413]; translational terminat…	poly(A) RNA binding [GO:0044822]; RNA binding [GO:0003723]; structural constituent of ribosome [GO:0003735]	cytosol [GO:0005829]; cytosolic large ribosomal subunit [GO:0022625]; extracellular exosome [GO:0070062]; nucleus [GO:0005634]; ribosome [GO:0005840]
108935939	P02786	TFR1	Transferrin receptor protein 1	RecName: Full=Transferrin receptor protein 1; Short=TR; Short=TfR; Short=TfR1; Short=Trfr; AltName: Full=T9; AltName: Full=p90; AltName: CD_antigen=CD71; Contains: RecName: Full=Transferrin receptor protein 1, serum form; Short=sTfR	29.87	1	17	17	63			3	4	1	18	8	5	13	7	4	760	84.8179	6.60986	acute-phase response [GO:0006953]; aging [GO:0007568]; cellular iron ion homeostasis [GO:0006879]; cellular response to drug [GO:0035690]; iron ion import [GO:0097286]; osteoclast differentiation [GO:0030316]; positive regulation of bone resorption [GO:0045780]; response to copper ion [GO:0046688]; response to hypoxia [GO:0001666]; response to iron ion [GO:0010039]; response to manganese ion [GO:…	double-stranded RNA binding [GO:0003725]; glycoprotein binding [GO:0001948]; identical protein binding [GO:0042802]; poly(A) RNA binding [GO:0044822]; protein homodimerization activity [GO:0042803]; transferrin receptor activity [GO:0004998]; transferrin transmembrane transporter activity [GO:0033570]	blood microparticle [GO:0072562]; cell surface [GO:0009986]; coated pit [GO:0005905]; cytoplasmic membrane-bounded vesicle [GO:0016023]; endosome [GO:0005768]; external side of plasma membrane [GO:0009897]; extracellular exosome [GO:0070062]; extracellular region [GO:0005576]; extracellular space [GO:0005615]; extracellular vesicle [GO:1903561]; HFE-transferrin receptor complex [GO:1990712]; inte…	FUNCTION: Cellular uptake of iron occurs via receptor-mediated endocytosis of ligand-occupied transferrin receptor into specialized endosomes. Endosomal acidification leads to iron release. The apotransferrin-receptor complex is then recycled to the cell surface with a return to neutral pH and the concomitant loss of affinity of apotransferrin for its receptor. Transferrin receptor is necessary f…
239938926	P39656	OST48	Dolichyl-diphosphooligosaccharide--protein glycosyltransferase 48 kDa subunit	RecName: Full=Dolichyl-diphosphooligosaccharide--protein glycosyltransferase 48 kDa subunit; Short=DDOST 48 kDa subunit; Short=Oligosaccharyl transferase 48 kDa subunit; Flags: Precursor	46.49	1	15	15	62			5	6	3	14	5	5	9	9	6	456	50.769	6.55127	cellular protein metabolic process [GO:0044267]; gene expression [GO:0010467]; innate immune response [GO:0045087]; post-translational protein modification [GO:0043687]; protein glycosylation [GO:0006486]; protein N-linked glycosylation [GO:0006487]; protein N-linked glycosylation via asparagine [GO:0018279]; response to cytokine [GO:0034097]; SRP-dependent cotranslational protein targeting to me…	dolichyl-diphosphooligosaccharide-protein glycotransferase activity [GO:0004579]	endoplasmic reticulum [GO:0005783]; endoplasmic reticulum membrane [GO:0005789]; integral component of membrane [GO:0016021]; intracellular membrane-bounded organelle [GO:0043231]; membrane [GO:0016020]; oligosaccharyltransferase complex [GO:0008250]; protein complex [GO:0043234]	FUNCTION: Essential subunit of the N-oligosaccharyl transferase (OST) complex which catalyzes the transfer of a high mannose oligosaccharide from a lipid-linked oligosaccharide donor to an asparagine residue within an Asn-X-Ser/Thr consensus motif in nascent polypeptide chains.
12643945	Q9Y277	VDAC3	Voltage-dependent anion-selective channel protein 3	RecName: Full=Voltage-dependent anion-selective channel protein 3; Short=VDAC-3; Short=hVDAC3; AltName: Full=Outer mitochondrial membrane protein porin 3	20.14	1	5	6	61			3	5	3	12	6	11	9	5	7	283	30.6393	8.66064	adenine transport [GO:0015853]; regulation of anion transmembrane transport [GO:1903959]; regulation of cilium assembly [GO:1902017]	nucleotide binding [GO:0000166]; porin activity [GO:0015288]; voltage-gated anion channel activity [GO:0008308]	extracellular exosome [GO:0070062]; mitochondrial outer membrane [GO:0005741]; mitochondrion [GO:0005739]; nucleus [GO:0005634]; pore complex [GO:0046930]	FUNCTION: Forms a channel through the mitochondrial outer membrane that allows diffusion of small hydrophilic molecules. {ECO:0000250}.
14916543	O60716	CTND1	Catenin delta-1	RecName: Full=Catenin delta-1; AltName: Full=Cadherin-associated Src substrate; Short=CAS; AltName: Full=p120 catenin; Short=p120(ctn); AltName: Full=p120(cas)	14.05	1	10	10	60			7	3	6	10	7	5	10	6	6	968	108.103	6.22705	adherens junction organization [GO:0034332]; cell adhesion [GO:0007155]; cell-cell junction organization [GO:0045216]; cell junction assembly [GO:0034329]; negative regulation of canonical Wnt signaling pathway [GO:0090090]; regulation of transcription, DNA-templated [GO:0006355]; single organismal cell-cell adhesion [GO:0016337]; transcription, DNA-templated [GO:0006351]; vascular endothelial gr…	cadherin binding [GO:0045296]; receptor binding [GO:0005102]	cell-cell junction [GO:0005911]; cytoplasm [GO:0005737]; cytosol [GO:0005829]; extracellular exosome [GO:0070062]; midbody [GO:0030496]; nucleus [GO:0005634]; plasma membrane [GO:0005886]	FUNCTION: Binds to and inhibits the transcriptional repressor ZBTB33, which may lead to activation of target genes of the Wnt signaling pathway (By similarity). Associates with and regulates the cell adhesion properties of both C-, E- and N-cadherins, being critical for their surface stability. Implicated both in cell transformation by SRC and in ligand-induced receptor signaling through the EGF,…
20141468	Q14739	LBR	Lamin-B receptor	RecName: Full=Lamin-B receptor; AltName: Full=Integral nuclear envelope inner membrane protein; AltName: Full=LMN2R	13.82	1	8	8	58			4	3	7	10	5	6	9	10	4	615	70.658	9.36377	cholesterol biosynthetic process [GO:0006695]; small molecule metabolic process [GO:0044281]	chromo shadow domain binding [GO:0070087]; DNA binding [GO:0003677]; lamin binding [GO:0005521]; oxidoreductase activity, acting on the CH-CH group of donors, NAD or NADP as acceptor [GO:0016628]; poly(A) RNA binding [GO:0044822]	integral component of membrane [GO:0016021]; integral component of nuclear inner membrane [GO:0005639]; membrane [GO:0016020]; nuclear envelope [GO:0005635]; nuclear membrane [GO:0031965]	FUNCTION: Anchors the lamina and the heterochromatin to the inner nuclear membrane. {ECO:0000269|PubMed:10828963}.
17865459	P78347	GTF2I	General transcription factor II-I	RecName: Full=General transcription factor II-I; Short=GTFII-I; Short=TFII-I; AltName: Full=Bruton tyrosine kinase-associated protein 135; Short=BAP-135; Short=BTK-associated protein 135; AltName: Full=SRF-Phox1-interacting protein; Short=SPIN; AltName: Full=Williams-Beuren syndrome chromosomal region 6 protein	17.84	3	12	12	57			5	4	6	11	7	5	6	6	7	998	112.346	6.39209	negative regulation of angiogenesis [GO:0016525]; signal transduction [GO:0007165]; transcription from RNA polymerase II promoter [GO:0006366]; transcription initiation from RNA polymerase II promoter [GO:0006367]; transition between slow and fast fiber [GO:0014886]	DNA binding [GO:0003677]; sequence-specific DNA binding transcription factor activity [GO:0003700]	cell projection [GO:0042995]; cytoplasm [GO:0005737]; membrane [GO:0016020]; neuronal cell body [GO:0043025]; nucleoplasm [GO:0005654]; nucleus [GO:0005634]	FUNCTION: Interacts with the basal transcription machinery by coordinating the formation of a multiprotein complex at the C-FOS promoter, and linking specific signal responsive activator complexes. Promotes the formation of stable high-order complexes of SRF and PHOX1 and interacts cooperatively with PHOX1 to promote serum-inducible transcription of a reporter gene deriven by the C-FOS serum resp…
543875	P36542	ATPG	ATP synthase subunit gamma, mitochondrial	RecName: Full=ATP synthase subunit gamma, mitochondrial; AltName: Full=F-ATPase gamma subunit; Flags: Precursor	28.19	1	8	8	56			2	4	3	11	6	9	14	4	3	298	32.9753	9.21729	ATP biosynthetic process [GO:0006754]; cellular metabolic process [GO:0044237]; mitochondrial ATP synthesis coupled proton transport [GO:0042776]; oxidative phosphorylation [GO:0006119]; respiratory electron transport chain [GO:0022904]; small molecule metabolic process [GO:0044281]	poly(A) RNA binding [GO:0044822]; proton-transporting ATPase activity, rotational mechanism [GO:0046961]; proton-transporting ATP synthase activity, rotational mechanism [GO:0046933]; transmembrane transporter activity [GO:0022857]	extracellular exosome [GO:0070062]; membrane [GO:0016020]; mitochondrial inner membrane [GO:0005743]; mitochondrial matrix [GO:0005759]; mitochondrial proton-transporting ATP synthase complex [GO:0005753]; mitochondrial proton-transporting ATP synthase complex, catalytic core F(1) [GO:0000275]; mitochondrion [GO:0005739]; myelin sheath [GO:0043209]	FUNCTION: Mitochondrial membrane ATP synthase (F(1)F(0) ATP synthase or Complex V) produces ATP from ADP in the presence of a proton gradient across the membrane which is generated by electron transport complexes of the respiratory chain. F-type ATPases consist of two structural domains, F(1) - containing the extramembraneous catalytic core, and F(0) - containing the membrane proton channel, link…
21903462	P26373	RL13	60S ribosomal protein L13	RecName: Full=60S ribosomal protein L13; AltName: Full=Breast basic conserved protein 1	36.97	1	10	10	56		2	5	6	4	7	3	8	6	8	7	211	24.2465	11.6489	cellular protein metabolic process [GO:0044267]; gene expression [GO:0010467]; nuclear-transcribed mRNA catabolic process, nonsense-mediated decay [GO:0000184]; SRP-dependent cotranslational protein targeting to membrane [GO:0006614]; translation [GO:0006412]; translational elongation [GO:0006414]; translational initiation [GO:0006413]; translational termination [GO:0006415]; viral life cycle [GO…	poly(A) RNA binding [GO:0044822]; RNA binding [GO:0003723]; structural constituent of ribosome [GO:0003735]	cytoplasm [GO:0005737]; cytosol [GO:0005829]; cytosolic large ribosomal subunit [GO:0022625]; cytosolic ribosome [GO:0022626]; membrane [GO:0016020]; nucleolus [GO:0005730]; nucleus [GO:0005634]
143811430	Q8WUM0	NU133	Nuclear pore complex protein Nup133	RecName: Full=Nuclear pore complex protein Nup133; AltName: Full=133 kDa nucleoporin; AltName: Full=Nucleoporin Nup133	16.96	1	14	14	56			3	5	6	9	4	6	10	7	6	1156	128.898	5.09717	carbohydrate metabolic process [GO:0005975]; cellular protein metabolic process [GO:0044267]; cellular response to heat [GO:0034605]; cytokine-mediated signaling pathway [GO:0019221]; gene expression [GO:0010467]; glucose transport [GO:0015758]; hexose transport [GO:0008645]; mitotic cell cycle [GO:0000278]; mitotic nuclear envelope disassembly [GO:0007077]; mRNA export from nucleus [GO:0006406];…	nucleocytoplasmic transporter activity [GO:0005487]	condensed chromosome kinetochore [GO:0000777]; cytosol [GO:0005829]; membrane [GO:0016020]; nuclear envelope [GO:0005635]; nuclear membrane [GO:0031965]; nuclear pore [GO:0005643]; nuclear pore outer ring [GO:0031080]	FUNCTION: Involved in poly(A)+ RNA transport. {ECO:0000269|PubMed:11684705}.
20141580	Q02978	M2OM	Mitochondrial 2-oxoglutarate/malate carrier protein	RecName: Full=Mitochondrial 2-oxoglutarate/malate carrier protein; Short=OGCP; AltName: Full=Solute carrier family 25 member 11	43.95	1	12	12	54			2	1	1	12	6	13	10	5	4	314	34.0399	9.90576	alpha-ketoglutarate transport [GO:0015742]; carbohydrate metabolic process [GO:0005975]; gluconeogenesis [GO:0006094]; glucose metabolic process [GO:0006006]; small molecule metabolic process [GO:0044281]; transport [GO:0006810]	oxoglutarate:malate antiporter activity [GO:0015367]; poly(A) RNA binding [GO:0044822]	integral component of plasma membrane [GO:0005887]; mitochondrial inner membrane [GO:0005743]; mitochondrion [GO:0005739]; nucleus [GO:0005634]	FUNCTION: Catalyzes the transport of 2-oxoglutarate across the inner mitochondrial membrane in an electroneutral exchange for malate or other dicarboxylic acids, and plays an important role in several metabolic processes, including the malate-aspartate shuttle, the oxoglutarate/isocitrate shuttle, in gluconeogenesis from lactate, and in nitrogen metabolism.
1352049	P48047	ATPO	ATP synthase subunit O, mitochondrial	RecName: Full=ATP synthase subunit O, mitochondrial; AltName: Full=Oligomycin sensitivity conferral protein; Short=OSCP; Flags: Precursor	48.83	1	8	8	53			5	5	2	10	5	7	8	7	4	213	23.2627	9.96436	ATP biosynthetic process [GO:0006754]; cellular metabolic process [GO:0044237]; mitochondrial ATP synthesis coupled proton transport [GO:0042776]; proton transport [GO:0015992]; respiratory electron transport chain [GO:0022904]; small molecule metabolic process [GO:0044281]	drug binding [GO:0008144]; proton-transporting ATP synthase activity, rotational mechanism [GO:0046933]; transmembrane transporter activity [GO:0022857]; transporter activity [GO:0005215]	extracellular exosome [GO:0070062]; mitochondrial inner membrane [GO:0005743]; mitochondrial proton-transporting ATP synthase complex [GO:0005753]; mitochondrion [GO:0005739]; nucleus [GO:0005634]; plasma membrane [GO:0005886]	FUNCTION: Mitochondrial membrane ATP synthase (F(1)F(0) ATP synthase or Complex V) produces ATP from ADP in the presence of a proton gradient across the membrane which is generated by electron transport complexes of the respiratory chain. F-type ATPases consist of two structural domains, F(1) - containing the extramembraneous catalytic core and F(0) - containing the membrane proton channel, linke…
20140250	Q9H9B4	SFXN1	Sideroflexin-1	RecName: Full=Sideroflexin-1; AltName: Full=Tricarboxylate carrier protein; Short=TCC	33.85	2	10	10	53			4	3	3	10	9	7	9	6	2	322	35.5963	9.0708	erythrocyte differentiation [GO:0030218]; iron ion homeostasis [GO:0055072]; iron ion transport [GO:0006826]	ion transmembrane transporter activity [GO:0015075]	integral component of membrane [GO:0016021]; mitochondrial inner membrane [GO:0005743]; mitochondrion [GO:0005739]	FUNCTION: Might be involved in the transport of a component required for iron utilization into or out of the mitochondria.
47117764	P61247	RS3A	40S ribosomal protein S3a	RecName: Full=40S ribosomal protein S3a; AltName: Full=v-fos transformation effector protein; Short=Fte-1	31.44	1	8	8	53			1	4	4	9	4	11	7	4	9	264	29.9257	9.72998	cell differentiation [GO:0030154]; cellular protein metabolic process [GO:0044267]; gene expression [GO:0010467]; negative regulation of apoptotic process [GO:0043066]; nuclear-transcribed mRNA catabolic process, nonsense-mediated decay [GO:0000184]; SRP-dependent cotranslational protein targeting to membrane [GO:0006614]; translation [GO:0006412]; translational elongation [GO:0006414]; translati…	poly(A) RNA binding [GO:0044822]; RNA binding [GO:0003723]; structural constituent of ribosome [GO:0003735]	cytoplasm [GO:0005737]; cytosol [GO:0005829]; cytosolic small ribosomal subunit [GO:0022627]; extracellular exosome [GO:0070062]; focal adhesion [GO:0005925]; nucleolus [GO:0005730]; nucleus [GO:0005634]; ribonucleoprotein complex [GO:0030529]	FUNCTION: May play a role during erythropoiesis through regulation of transcription factor DDIT3. {ECO:0000255|HAMAP-Rule:MF_03122}.
12230369	O96008	TOM40	Mitochondrial import receptor subunit TOM40 homolog	RecName: Full=Mitochondrial import receptor subunit TOM40 homolog; AltName: Full=Protein Haymaker; AltName: Full=Translocase of outer membrane 40 kDa subunit homolog; AltName: Full=p38.5	31.02	1	8	8	52			4	3	2	12	5	8	11	3	4	361	37.8691	7.25439	cellular protein metabolic process [GO:0044267]; ion transport [GO:0006811]; protein targeting to mitochondrion [GO:0006626]; protein transmembrane transport [GO:0071806]	porin activity [GO:0015288]; protein transmembrane transporter activity [GO:0008320]	cytoplasm [GO:0005737]; extracellular exosome [GO:0070062]; integral component of membrane [GO:0016021]; integral component of mitochondrial outer membrane [GO:0031307]; mitochondrial outer membrane translocase complex [GO:0005742]; mitochondrion [GO:0005739]; nucleoplasm [GO:0005654]; pore complex [GO:0046930]	FUNCTION: Channel-forming protein essential for import of protein precursors into mitochondria. {ECO:0000250}.
23503078	Q03252	LMNB2	Lamin-B2	RecName: Full=Lamin-B2; Flags: Precursor	19.83	1	8	12	52			3	5	5	6	7	7	6	4	9	600	67.6475	5.35107		structural molecule activity [GO:0005198]	lamin filament [GO:0005638]; nuclear inner membrane [GO:0005637]	FUNCTION: Lamins are components of the nuclear lamina, a fibrous layer on the nucleoplasmic side of the inner nuclear membrane, which is thought to provide a framework for the nuclear envelope and may also interact with chromatin.
48429109	P61619	S61A1	Protein transport protein Sec61 subunit alpha isoform 1	RecName: Full=Protein transport protein Sec61 subunit alpha isoform 1; Short=Sec61 alpha-1	11.13	2	5	5	52			3	1	4	11	6	10	6	7	4	476	52.2305	8.06006	antigen processing and presentation of exogenous peptide antigen via MHC class I [GO:0042590]; antigen processing and presentation of exogenous peptide antigen via MHC class I, TAP-dependent [GO:0002479]; antigen processing and presentation of peptide antigen via MHC class I [GO:0002474]; cell growth [GO:0016049]; cellular protein metabolic process [GO:0044267]; endoplasmic reticulum organization…	ribosome binding [GO:0043022]	cytosol [GO:0005829]; integral component of endoplasmic reticulum membrane [GO:0030176]; membrane [GO:0016020]; rough endoplasmic reticulum [GO:0005791]	FUNCTION: Plays a crucial role in the insertion of secretory and membrane polypeptides into the ER. Required for assembly of membrane and secretory proteins. Tightly associated with membrane-bound ribosomes, either directly or through adapter proteins.
68052797	Q969V3	NCLN	Nicalin	RecName: Full=Nicalin; AltName: Full=Nicastrin-like protein; Flags: Precursor	23.62	1	10	10	52			2	2	3	11	4	10	12	5	3	563	62.9346	6.88818	protein destabilization [GO:0031648]; regulation of protein complex assembly [GO:0043254]; regulation of signal transduction [GO:0009966]		endoplasmic reticulum membrane [GO:0005789]; integral component of membrane [GO:0016021]; membrane [GO:0016020]	FUNCTION: May antagonize Nodal signaling and subsequent organization of axial structures during mesodermal patterning. {ECO:0000250}.
83305554	P49792	RBP2	E3 SUMO-protein ligase RanBP2	RecName: Full=E3 SUMO-protein ligase RanBP2; AltName: Full=358 kDa nucleoporin; AltName: Full=Nuclear pore complex protein Nup358; AltName: Full=Nucleoporin Nup358; AltName: Full=Ran-binding protein 2; Short=RanBP2; AltName: Full=p270	6.17	7	13	13	52			9	5	8	4	4	4	6	6	6	3224	357.974	6.20166	carbohydrate metabolic process [GO:0005975]; cellular protein metabolic process [GO:0044267]; cellular response to heat [GO:0034605]; cytokine-mediated signaling pathway [GO:0019221]; gene expression [GO:0010467]; glucose transport [GO:0015758]; hexose transport [GO:0008645]; mitotic cell cycle [GO:0000278]; mitotic nuclear envelope disassembly [GO:0007077]; mRNA transport [GO:0051028]; negative …	ligase activity [GO:0016874]; peptidyl-prolyl cis-trans isomerase activity [GO:0003755]; Ran GTPase binding [GO:0008536]; RNA binding [GO:0003723]; zinc ion binding [GO:0008270]	cytosol [GO:0005829]; membrane [GO:0016020]; mitochondrion [GO:0005739]; nuclear inclusion body [GO:0042405]; nuclear membrane [GO:0031965]; nuclear pore [GO:0005643]; nuclear pore cytoplasmic filaments [GO:0044614]; nuclear pore nuclear basket [GO:0044615]	FUNCTION: E3 SUMO-protein ligase which facilitates SUMO1 and SUMO2 conjugation by UBE2I. Involved in transport factor (Ran-GTP, karyopherin)-mediated protein import via the F-G repeat-containing domain which acts as a docking site for substrates. Binds single-stranded RNA (in vitro). May bind DNA. Component of the nuclear export pathway. Specific docking site for the nuclear export factor exporti…
90110023	O75367	H2AY	Core histone macro-H2A.1	RecName: Full=Core histone macro-H2A.1; Short=Histone macroH2A1; Short=mH2A1; AltName: Full=Histone H2A.y; Short=H2A/y; AltName: Full=Medulloblastoma antigen MU-MB-50.205	34.95	1	7	9	52			5	4	6	9	4	5	4	4	11	372	39.5925	9.78857	chromatin modification [GO:0016568]; dosage compensation [GO:0007549]; establishment of protein localization to chromatin [GO:0071169]; negative regulation of cell cycle G2/M phase transition [GO:1902750]; negative regulation of gene expression, epigenetic [GO:0045814]; negative regulation of histone H3-K27 methylation [GO:0061086]; negative regulation of histone H3-K4 methylation [GO:0051572]; n…	chromatin DNA binding [GO:0031490]; core promoter sequence-specific DNA binding [GO:0001046]; DNA binding [GO:0003677]; double-stranded methylated DNA binding [GO:0010385]; nucleosomal DNA binding [GO:0031492]; protein kinase binding [GO:0019901]; protein serine/threonine kinase inhibitor activity [GO:0030291]; rDNA binding [GO:0000182]; RNA polymerase II core promoter sequence-specific DNA bindi…	Barr body [GO:0001740]; condensed chromosome [GO:0000793]; extracellular exosome [GO:0070062]; nuclear chromatin [GO:0000790]; nuclear chromosome [GO:0000228]; nucleolus [GO:0005730]; nucleoplasm [GO:0005654]; nucleosome [GO:0000786]; nucleus [GO:0005634]; pericentric heterochromatin [GO:0005721]; sex chromatin [GO:0001739]	FUNCTION: Variant histone H2A which replaces conventional H2A in a subset of nucleosomes where it represses transcription. Nucleosomes wrap and compact DNA into chromatin, limiting DNA accessibility to the cellular machineries which require DNA as a template. Histones thereby play a central role in transcription regulation, DNA repair, DNA replication and chromosomal stability. DNA accessibility …
113576	P02768	ALBU	Serum albumin	RecName: Full=Serum albumin; Flags: Precursor	20.03	1	12	12	51	3	3	2	2	5	6	5	5	8	2	10	609	69.3215	6.27783	bile acid and bile salt transport [GO:0015721]; bile acid metabolic process [GO:0008206]; blood coagulation [GO:0007596]; cellular response to starvation [GO:0009267]; hemolysis by symbiont of host erythrocytes [GO:0019836]; lipoprotein metabolic process [GO:0042157]; maintenance of mitochondrion location [GO:0051659]; negative regulation of apoptotic process [GO:0043066]; negative regulation of …	antioxidant activity [GO:0016209]; chaperone binding [GO:0051087]; copper ion binding [GO:0005507]; DNA binding [GO:0003677]; drug binding [GO:0008144]; fatty acid binding [GO:0005504]; pyridoxal phosphate binding [GO:0030170]; toxic substance binding [GO:0015643]	blood microparticle [GO:0072562]; extracellular exosome [GO:0070062]; extracellular region [GO:0005576]; extracellular space [GO:0005615]; myelin sheath [GO:0043209]; nucleus [GO:0005634]; platelet alpha granule lumen [GO:0031093]; protein complex [GO:0043234]	FUNCTION: Serum albumin, the main protein of plasma, has a good binding capacity for water, Ca(2+), Na(+), K(+), fatty acids, hormones, bilirubin and drugs. Its main function is the regulation of the colloidal osmotic pressure of blood. Major zinc transporter in plasma, typically binds about 80% of all plasma zinc. {ECO:0000269|PubMed:19021548}.
51704273	P35613	BASI	Basigin	RecName: Full=Basigin; AltName: Full=5F7; AltName: Full=Collagenase stimulatory factor; AltName: Full=Extracellular matrix metalloproteinase inducer; Short=EMMPRIN; AltName: Full=Leukocyte activation antigen M6; AltName: Full=OK blood group antigen; AltName: Full=Tumor cell-derived collagenase stimulatory factor; Short=TCSF; AltName: CD_antigen=CD147; Flags: Precursor	19.22	1	5	5	51			8	6	7	4	5	2	11	2	6	385	42.1741	5.65576	blood coagulation [GO:0007596]; cell surface receptor signaling pathway [GO:0007166]; cellular metabolic process [GO:0044237]; decidualization [GO:0046697]; embryo implantation [GO:0007566]; extracellular matrix disassembly [GO:0022617]; extracellular matrix organization [GO:0030198]; leukocyte migration [GO:0050900]; odontogenesis of dentin-containing tooth [GO:0042475]; protein targeting to pla…	mannose binding [GO:0005537]	acrosomal membrane [GO:0002080]; extracellular exosome [GO:0070062]; focal adhesion [GO:0005925]; Golgi membrane [GO:0000139]; integral component of plasma membrane [GO:0005887]; melanosome [GO:0042470]; membrane [GO:0016020]; membrane raft [GO:0045121]; mitochondrion [GO:0005739]; plasma membrane [GO:0005886]; sarcolemma [GO:0042383]	FUNCTION: Plays an important role in targeting the monocarboxylate transporters SLC16A1, SLC16A3 and SLC16A8 to the plasma membrane. Plays pivotal roles in spermatogenesis, embryo implantation, neural network formation and tumor progression. Stimulates adjacent fibroblasts to produce matrix metalloproteinases (MMPS). Seems to be a receptor for oligomannosidic glycans. In vitro, promotes outgrowth…
67469924	Q15233	NONO	Non-POU domain-containing octamer-binding protein	RecName: Full=Non-POU domain-containing octamer-binding protein; Short=NonO protein; AltName: Full=54 kDa nuclear RNA- and DNA-binding protein; AltName: Full=55 kDa nuclear protein; AltName: Full=DNA-binding p52/p100 complex, 52 kDa subunit; AltName: Full=NMT55; AltName: Full=p54(nrb); Short=p54nrb	25.69	1	8	9	51			8	5	10	1	2	1	4	7	13	471	54.1973	8.95361	circadian rhythm [GO:0007623]; DNA recombination [GO:0006310]; DNA repair [GO:0006281]; mRNA processing [GO:0006397]; negative regulation of oxidative stress-induced neuron intrinsic apoptotic signaling pathway [GO:1903377]; negative regulation of transcription, DNA-templated [GO:0045892]; regulation of circadian rhythm [GO:0042752]; RNA splicing [GO:0008380]; transcription, DNA-templated [GO:000…	chromatin binding [GO:0003682]; core promoter binding [GO:0001047]; identical protein binding [GO:0042802]; nucleotide binding [GO:0000166]; poly(A) RNA binding [GO:0044822]; RNA polymerase II distal enhancer sequence-specific DNA binding [GO:0000980]	membrane [GO:0016020]; nuclear matrix [GO:0016363]; nuclear speck [GO:0016607]; nucleolus [GO:0005730]; nucleoplasm [GO:0005654]; nucleus [GO:0005634]; paraspeckles [GO:0042382]; RNA polymerase II transcription factor complex [GO:0090575]	FUNCTION: DNA- and RNA binding protein, involved in several nuclear processes. Binds the conventional octamer sequence in double-stranded DNA. Also binds single-stranded DNA and RNA at a site independent of the duplex site. Involved in pre-mRNA splicing, probably as a heterodimer with SFPQ. Interacts with U5 snRNA, probably by binding to a purine-rich sequence located on the 3' side of U5 snRNA s…
166199462	Q9P035	HACD3	Very-long-chain (3R)-3-hydroxyacyl-CoA dehydratase 3	RecName: Full=Very-long-chain (3R)-3-hydroxyacyl-CoA dehydratase 3; AltName: Full=3-hydroxyacyl-CoA dehydratase 3; Short=HACD3; AltName: Full=Butyrate-induced protein 1; Short=B-ind1; Short=hB-ind1; AltName: Full=Protein tyrosine phosphatase-like protein PTPLAD1; AltName: Full=Protein-tyrosine phosphatase-like A domain-containing protein 1	30.11	1	11	11	51			3	3	2	12	5	4	11	4	7	362	43.1316	8.93896	activation of JUN kinase activity [GO:0007257]; fatty acid elongation [GO:0030497]; I-kappaB kinase/NF-kappaB signaling [GO:0007249]; positive regulation by virus of viral protein levels in host cell [GO:0046726]; positive regulation of GTPase activity [GO:0043547]; positive regulation of viral genome replication [GO:0045070]; Rac protein signal transduction [GO:0016601]; Rho protein signal trans…	3-hydroxyacyl-CoA dehydratase activity [GO:0018812]; enzyme binding [GO:0019899]; GTPase activator activity [GO:0005096]	endoplasmic reticulum [GO:0005783]; endoplasmic reticulum membrane [GO:0005789]; focal adhesion [GO:0005925]; integral component of membrane [GO:0016021]	FUNCTION: Catalyzes the third of the four reactions of the long-chain fatty acids elongation cycle. This endoplasmic reticulum-bound enzymatic process, allows the addition of two carbons to the chain of long- and very long-chain fatty acids/VLCFAs per cycle. This enzyme catalyzes the dehydration of the 3-hydroxyacyl-CoA intermediate into trans-2,3-enoyl-CoA, within each cycle of fatty acid elonga…
206729858	O75746	CMC1	Calcium-binding mitochondrial carrier protein Aralar1	RecName: Full=Calcium-binding mitochondrial carrier protein Aralar1; AltName: Full=Mitochondrial aspartate glutamate carrier 1; AltName: Full=Solute carrier family 25 member 12	14.9	1	4	10	50			5	3	4	10	4	7	9	4	4	678	74.7149	8.38232	aspartate transport [GO:0015810]; carbohydrate metabolic process [GO:0005975]; gluconeogenesis [GO:0006094]; glucose metabolic process [GO:0006006]; L-aspartate transmembrane transport [GO:0089712]; L-glutamate transmembrane transport [GO:0089711]; L-glutamate transport [GO:0015813]; malate-aspartate shuttle [GO:0043490]; response to calcium ion [GO:0051592]; small molecule metabolic process [GO:…	calcium ion binding [GO:0005509]; L-aspartate transmembrane transporter activity [GO:0015183]; L-glutamate transmembrane transporter activity [GO:0005313]	integral component of membrane [GO:0016021]; mitochondrial inner membrane [GO:0005743]; mitochondrion [GO:0005739]; myelin sheath [GO:0043209]	FUNCTION: Catalyzes the calcium-dependent exchange of cytoplasmic glutamate with mitochondrial aspartate across the mitochondrial inner membrane. May have a function in the urea cycle. {ECO:0000269|PubMed:11566871}.
51702823	P62917	RL8	60S ribosomal protein L8	RecName: Full=60S ribosomal protein L8	28.4	1	6	6	49			6	4	4	7	5	5	5	8	5	257	28.0073	11.0337	cellular protein metabolic process [GO:0044267]; cytoplasmic translation [GO:0002181]; gene expression [GO:0010467]; nuclear-transcribed mRNA catabolic process, nonsense-mediated decay [GO:0000184]; SRP-dependent cotranslational protein targeting to membrane [GO:0006614]; translation [GO:0006412]; translational elongation [GO:0006414]; translational initiation [GO:0006413]; translational terminat…	poly(A) RNA binding [GO:0044822]; RNA binding [GO:0003723]; rRNA binding [GO:0019843]; structural constituent of ribosome [GO:0003735]	cytoplasm [GO:0005737]; cytosol [GO:0005829]; cytosolic large ribosomal subunit [GO:0022625]; focal adhesion [GO:0005925]; membrane [GO:0016020]; nucleolus [GO:0005730]
74709219	Q6DRA6	H2B2D	Putative histone H2B type 2-D	RecName: Full=Putative histone H2B type 2-D	18.29	2	1	5	49			3	5	3	6	3	7	6	7	9	164	18.0065	10.5796		DNA binding [GO:0003677]	extracellular exosome [GO:0070062]; nucleosome [GO:0000786]; nucleus [GO:0005634]	FUNCTION: Core component of nucleosome. Nucleosomes wrap and compact DNA into chromatin, limiting DNA accessibility to the cellular machineries which require DNA as a template. Histones thereby play a central role in transcription regulation, DNA repair, DNA replication and chromosomal stability. DNA accessibility is regulated via a complex set of post-translational modifications of histones, als…
74735614	Q07065	CKAP4	Cytoskeleton-associated protein 4	RecName: Full=Cytoskeleton-associated protein 4; AltName: Full=63-kDa cytoskeleton-linking membrane protein; Short=Climp-63; Short=p63	27.24	1	13	13	49			4	5	3	3	7	3	9	7	8	602	65.9827	5.92236		poly(A) RNA binding [GO:0044822]	cytoskeleton [GO:0005856]; endoplasmic reticulum [GO:0005783]; endoplasmic reticulum membrane [GO:0005789]; extracellular exosome [GO:0070062]; integral component of membrane [GO:0016021]; lipid particle [GO:0005811]; membrane [GO:0016020]; perinuclear region of cytoplasm [GO:0048471]; plasma membrane [GO:0005886]	FUNCTION: High-affinity epithelial cell surface receptor for APF.; FUNCTION: Mediates the anchoring of the endoplasmic reticulum to microtubules.
148887414	P27635	RL10	60S ribosomal protein L10	RecName: Full=60S ribosomal protein L10; AltName: Full=Laminin receptor homolog; AltName: Full=Protein QM; AltName: Full=Tumor suppressor QM	34.58	2	10	10	49			3	5	1	11	2	3	11	6	7	214	24.5879	10.0815	cellular protein metabolic process [GO:0044267]; gene expression [GO:0010467]; nuclear-transcribed mRNA catabolic process, nonsense-mediated decay [GO:0000184]; ribosomal large subunit assembly [GO:0000027]; SRP-dependent cotranslational protein targeting to membrane [GO:0006614]; translation [GO:0006412]; translational elongation [GO:0006414]; translational initiation [GO:0006413]; translational…	poly(A) RNA binding [GO:0044822]; structural constituent of ribosome [GO:0003735]	cytosol [GO:0005829]; cytosolic large ribosomal subunit [GO:0022625]; endoplasmic reticulum [GO:0005783]; membrane [GO:0016020]
50403796	Q9BY77	PDIP3	Polymerase delta-interacting protein 3	RecName: Full=Polymerase delta-interacting protein 3; AltName: Full=46 kDa DNA polymerase delta interaction protein; Short=p46; AltName: Full=S6K1 Aly/REF-like target; Short=SKAR	21.85	1	7	7	48	4		4	3	5	4	3	4	8	7	6	421	46.0605	9.99365	poly(A)+ mRNA export from nucleus [GO:0016973]; positive regulation of translation [GO:0045727]	nucleotide binding [GO:0000166]; poly(A) RNA binding [GO:0044822]	cytoplasm [GO:0005737]; intracellular membrane-bounded organelle [GO:0043231]; nuclear speck [GO:0016607]; nucleoplasm [GO:0005654]	FUNCTION: Is involved in regulation of translation. Is preferentially associated with CBC-bound spliced mRNA-protein complexes during the pioneer round of mRNA translation. Contributes to enhanced translational efficiency of spliced over nonspliced mRNAs. Recruits activated ribosomal protein S6 kinase beta-1 I/RPS6KB1 to newly synthesized mRNA. Involved in nuclear mRNA export; probably mediated b…
548749	Q07020	RL18	60S ribosomal protein L18	RecName: Full=60S ribosomal protein L18	32.98	1	6	6	47			5	3	1	6	2	7	8	3	12	188	21.6211	11.7222	cellular protein metabolic process [GO:0044267]; gene expression [GO:0010467]; nuclear-transcribed mRNA catabolic process, nonsense-mediated decay [GO:0000184]; SRP-dependent cotranslational protein targeting to membrane [GO:0006614]; translation [GO:0006412]; translational elongation [GO:0006414]; translational initiation [GO:0006413]; translational termination [GO:0006415]; viral life cycle [GO…	RNA binding [GO:0003723]; structural constituent of ribosome [GO:0003735]	cytoplasm [GO:0005737]; cytosol [GO:0005829]; cytosolic large ribosomal subunit [GO:0022625]; focal adhesion [GO:0005925]; membrane [GO:0016020]; nucleolus [GO:0005730]; nucleus [GO:0005634]
730772	Q07021	C1QBP	Complement component 1 Q subcomponent-binding protein, mitochondrial	RecName: Full=Complement component 1 Q subcomponent-binding protein, mitochondrial; AltName: Full=ASF/SF2-associated protein p32; AltName: Full=Glycoprotein gC1qBP; Short=C1qBP; AltName: Full=Hyaluronan-binding protein 1; AltName: Full=Mitochondrial matrix protein p32; AltName: Full=gC1q-R protein; AltName: Full=p33; Flags: Precursor	24.11	1	5	5	44			3	5	3	5		6	8	2	12	282	31.3426	4.84326	apoptotic process [GO:0006915]; blood coagulation [GO:0007596]; blood coagulation, intrinsic pathway [GO:0007597]; complement activation, classical pathway [GO:0006958]; immune response [GO:0006955]; innate immune response [GO:0045087]; mature ribosome assembly [GO:0042256]; mRNA processing [GO:0006397]; negative regulation of defense response to virus [GO:0050687]; negative regulation of interfe…	adrenergic receptor binding [GO:0031690]; complement component C1q binding [GO:0001849]; hyaluronic acid binding [GO:0005540]; kininogen binding [GO:0030984]; mitochondrial ribosome binding [GO:0097177]; mRNA binding [GO:0003729]; transcription corepressor activity [GO:0003714]; transcription factor binding [GO:0008134]	cell surface [GO:0009986]; cytoplasm [GO:0005737]; cytosol [GO:0005829]; extracellular space [GO:0005615]; membrane [GO:0016020]; mitochondrial matrix [GO:0005759]; mitochondrion [GO:0005739]; nucleolus [GO:0005730]; nucleus [GO:0005634]; plasma membrane [GO:0005886]	FUNCTION: Is believed to be a multifunctional and multicompartmental protein involved in inflammation and infection processes, ribosome biogenesis, regulation of apoptosis, transcriptional regulation and pre-mRNA splicing. At the cell surface is thought to act as an endothelial receptor for plasma proteins of the complement and kallikrein-kinin cascades. Putative receptor for C1q; specifically bi…
74760704	Q96AG4	LRC59	Leucine-rich repeat-containing protein 59	RecName: Full=Leucine-rich repeat-containing protein 59; AltName: Full=Ribosome-binding protein p34; Short=p34	16.94	1	6	6	44			6	2	3	6	4	5	5	4	9	307	34.9089	9.56885		poly(A) RNA binding [GO:0044822]	endoplasmic reticulum [GO:0005783]; endoplasmic reticulum membrane [GO:0005789]; integral component of membrane [GO:0016021]; membrane [GO:0016020]; mitochondrial nucleoid [GO:0042645]; nuclear envelope [GO:0005635]	FUNCTION: Required for nuclear import of FGF1, but not that of FGF2. Might regulate nuclear import of exogenous FGF1 by facilitating interaction with the nuclear import machinery and by transporting cytosolic FGF1 to, and possibly through, the nuclear pores. {ECO:0000269|PubMed:22321063}.
150417955	Q96HS1	PGAM5	Serine/threonine-protein phosphatase PGAM5, mitochondrial	RecName: Full=Serine/threonine-protein phosphatase PGAM5, mitochondrial; AltName: Full=Bcl-XL-binding protein v68; AltName: Full=Phosphoglycerate mutase family member 5	30.1	2	9	9	44			3	2	4	11	4	7	6	3	4	289	31.9846	8.67529	dephosphorylation [GO:0016311]; intracellular signal transduction [GO:0035556]; necroptotic process [GO:0070266]; positive regulation of apoptotic process [GO:0043065]; positive regulation of GTPase activity [GO:0043547]; protein localization to mitochondrion [GO:0070585]	GTPase activator activity [GO:0005096]; phosphatase activity [GO:0016791]; protein complex binding [GO:0032403]; receptor signaling protein serine/threonine phosphatase activity [GO:0009400]	integral component of membrane [GO:0016021]; mitochondrial outer membrane [GO:0005741]; mitochondrion [GO:0005739]	FUNCTION: Displays phosphatase activity for serine/threonine residues, and, dephosphorylates and activates MAP3K5 kinase. Has apparently no phosphoglycerate mutase activity. May be regulator of mitochondrial dynamics. Substrate for a KEAP1-dependent ubiquitin ligase complex. Contributes to the repression of NFE2L2-dependent gene expression. Acts as a central mediator for programmed necrosis induc…
116242799	Q01082	SPTB2	Spectrin beta chain, non-erythrocytic 1	RecName: Full=Spectrin beta chain, non-erythrocytic 1; AltName: Full=Beta-II spectrin; AltName: Full=Fodrin beta chain; AltName: Full=Spectrin, non-erythroid beta chain 1	11.93	3	17	20	43			4		5	4	2		6	3	19	2364	274.439	5.56689	actin filament capping [GO:0051693]; axon guidance [GO:0007411]; common-partner SMAD protein phosphorylation [GO:0007182]; Golgi to plasma membrane protein transport [GO:0043001]; membrane assembly [GO:0071709]; mitotic cytokinesis [GO:0000281]; plasma membrane organization [GO:0007009]; positive regulation of interleukin-2 secretion [GO:1900042]; positive regulation of protein localization to pl…	actin binding [GO:0003779]; ankyrin binding [GO:0030506]; GTPase binding [GO:0051020]; phospholipid binding [GO:0005543]; poly(A) RNA binding [GO:0044822]; structural constituent of cytoskeleton [GO:0005200]	axolemma [GO:0030673]; cuticular plate [GO:0032437]; cytoplasm [GO:0005737]; cytosol [GO:0005829]; extracellular exosome [GO:0070062]; M band [GO:0031430]; neuronal postsynaptic density [GO:0097481]; nucleolus [GO:0005730]; spectrin [GO:0008091]; spectrin-associated cytoskeleton [GO:0014731]	FUNCTION: Fodrin, which seems to be involved in secretion, interacts with calmodulin in a calcium-dependent manner and is thus candidate for the calcium-dependent movement of the cytoskeleton at the membrane.
327478526	Q7Z406	MYH14	Myosin-14	RecName: Full=Myosin-14; AltName: Full=Myosin heavy chain 14; AltName: Full=Myosin heavy chain, non-muscle IIc; AltName: Full=Non-muscle myosin heavy chain IIc; Short=NMHC II-C	4.26	1	1	8	43			4	5	5	2	3	3	6	5	10	1995	227.732	5.60498	actin filament-based movement [GO:0030048]; actomyosin structure organization [GO:0031032]; axon guidance [GO:0007411]; ephrin receptor signaling pathway [GO:0048013]; mitochondrion morphogenesis [GO:0070584]; neuronal action potential [GO:0019228]; regulation of cell shape [GO:0008360]; sensory perception of sound [GO:0007605]; skeletal muscle contraction [GO:0003009]; skeletal muscle tissue dev…	actin-dependent ATPase activity [GO:0030898]; ATP binding [GO:0005524]; microfilament motor activity [GO:0000146]	actomyosin [GO:0042641]; axon [GO:0030424]; brush border [GO:0005903]; cytosol [GO:0005829]; extracellular exosome [GO:0070062]; growth cone [GO:0030426]; membrane [GO:0016020]; myelin sheath [GO:0043209]; myosin II complex [GO:0016460]; myosin II filament [GO:0097513]; stress fiber [GO:0001725]	FUNCTION: Cellular myosin that appears to play a role in cytokinesis, cell shape, and specialized functions such as secretion and capping. {ECO:0000250}.
57014128	O60264	SMCA5	SWI/SNF-related matrix-associated actin-dependent regulator of chromatin subfamily A member 5	RecName: Full=SWI/SNF-related matrix-associated actin-dependent regulator of chromatin subfamily A member 5; Short=SWI/SNF-related matrix-associated actin-dependent regulator of chromatin A5; AltName: Full=Sucrose nonfermenting protein 2 homolog; Short=hSNF2H	14.54	2	14	14	42			5	2	4	7	5	5	1	5	8	1052	121.828	8.08936	ATP-dependent chromatin remodeling [GO:0043044]; CENP-A containing nucleosome assembly [GO:0034080]; chromatin remodeling [GO:0006338]; chromatin silencing at rDNA [GO:0000183]; DNA-templated transcription, initiation [GO:0006352]; double-strand break repair [GO:0006302]; gene expression [GO:0010467]; negative regulation of gene expression, epigenetic [GO:0045814]; nucleosome assembly [GO:0006334…	ATPase activity [GO:0016887]; ATP binding [GO:0005524]; DNA binding [GO:0003677]; helicase activity [GO:0004386]	chromatin silencing complex [GO:0005677]; condensed chromosome [GO:0000793]; nucleolus [GO:0005730]; nucleoplasm [GO:0005654]; nucleus [GO:0005634]; NURF complex [GO:0016589]; RSF complex [GO:0031213]	FUNCTION: Helicase that possesses intrinsic ATP-dependent nucleosome-remodeling activity. Complexes containing SMARCA5 are capable of forming ordered nucleosome arrays on chromatin; this may require intact histone H4 tails. Also required for replication of pericentric heterochromatin in S-phase specifically in conjunction with BAZ1A. Probably plays a role in repression of polI dependent transcrip…
311033374	Q96EY1	DNJA3	DnaJ homolog subfamily A member 3, mitochondrial	RecName: Full=DnaJ homolog subfamily A member 3, mitochondrial; AltName: Full=DnaJ protein Tid-1; Short=hTid-1; AltName: Full=Hepatocellular carcinoma-associated antigen 57; AltName: Full=Tumorous imaginal discs protein Tid56 homolog; Flags: Precursor	18.75	1	7	7	42			3	3	4	6	4	4	9	5	4	480	52.4555	9.26123	activation-induced cell death of T cells [GO:0006924]; activation of cysteine-type endopeptidase activity involved in apoptotic process [GO:0006919]; cell aging [GO:0007569]; mitochondrial DNA replication [GO:0006264]; mitochondrion organization [GO:0007005]; negative regulation of apoptotic process [GO:0043066]; negative regulation of cell proliferation [GO:0008285]; negative regulation of cyste…	ATP binding [GO:0005524]; chaperone binding [GO:0051087]; GTPase regulator activity [GO:0030695]; interferon-gamma receptor binding [GO:0005133]; metal ion binding [GO:0046872]; NF-kappaB binding [GO:0051059]; protein kinase binding [GO:0019901]; transcription factor binding [GO:0008134]; unfolded protein binding [GO:0051082]	cell junction [GO:0030054]; cytoplasm [GO:0005737]; cytosol [GO:0005829]; extrinsic component of plasma membrane [GO:0019897]; intracellular membrane-bounded organelle [GO:0043231]; mitochondrial matrix [GO:0005759]; mitochondrial nucleoid [GO:0042645]; mitochondrion [GO:0005739]; neuromuscular junction [GO:0031594]; nucleus [GO:0005634]; postsynaptic membrane [GO:0045211]	FUNCTION: Modulates apoptotic signal transduction or effector structures within the mitochondrial matrix. Affect cytochrome C release from the mitochondria and caspase 3 activation, but not caspase 8 activation. Isoform 1 increases apoptosis triggered by both TNF and the DNA-damaging agent mytomycin C; in sharp contrast, isoform 2 suppresses apoptosis. Can modulate IFN-gamma-mediated transcriptio…
1174689	P42166	LAP2A	Lamina-associated polypeptide 2, isoform alpha	RecName: Full=Lamina-associated polypeptide 2, isoform alpha; AltName: Full=Thymopoietin isoform alpha; Short=TP alpha; AltName: Full=Thymopoietin-related peptide isoform alpha; Short=TPRP isoform alpha; Contains: RecName: Full=Thymopoietin; Short=TP; AltName: Full=Splenin; Contains: RecName: Full=Thymopentin; AltName: Full=TP5	20.61	1	3	11	41			6	2	3	6	3	3	6	4	8	694	75.4456	7.66455	regulation of transcription, DNA-templated [GO:0006355]	DNA binding [GO:0003677]; lamin binding [GO:0005521]	chromatin [GO:0000785]; nuclear envelope [GO:0005635]; nuclear inner membrane [GO:0005637]; nucleus [GO:0005634]	FUNCTION: May be involved in the structural organization of the nucleus and in the post-mitotic nuclear assembly. Plays an important role, together with LMNA, in the nuclear anchorage of RB1.; FUNCTION: TP and TP5 may play a role in T-cell development and function. TP5 is an immunomodulating pentapeptide.
60390642	Q96C36	P5CR2	Pyrroline-5-carboxylate reductase 2	RecName: Full=Pyrroline-5-carboxylate reductase 2; Short=P5C reductase 2; Short=P5CR 2	14.06	1	4	4	41			1	3	4	11	2	3	8	5	4	320	33.6157	7.76709	L-proline biosynthetic process [GO:0055129]	pyrroline-5-carboxylate reductase activity [GO:0004735]	cytoplasm [GO:0005737]	FUNCTION: Housekeeping enzyme that catalyzes the last step in proline biosynthesis. In some cell types, such as erythrocytes, its primary function may be the generation of NADP(+). Can utilize both NAD and NADP. Has higher affinity for NADP, but higher catalytic efficiency with NADH. {ECO:0000269|PubMed:2722838, ECO:0000269|PubMed:6894153}.
62510520	Q9NX63	MIC19	MICOS complex subunit MIC19	RecName: Full=MICOS complex subunit MIC19; AltName: Full=Coiled-coil-helix-coiled-coil-helix domain-containing protein 3	31.72	1	8	8	41			3	2	3	6	5	6	6	4	6	227	26.1362	8.27979	cristae formation [GO:0042407]; inner mitochondrial membrane organization [GO:0007007]; mitochondrial fusion [GO:0008053]; negative regulation of transcription from RNA polymerase II promoter [GO:0000122]; transcription, DNA-templated [GO:0006351]	phosphatase binding [GO:0019902]; protein complex scaffold [GO:0032947]; RNA polymerase II transcription regulatory region sequence-specific DNA binding transcription factor activity involved in negative regulation of transcription [GO:0001227]	cytoplasm [GO:0005737]; extracellular exosome [GO:0070062]; MICOS complex [GO:0061617]; mitochondrial inner membrane [GO:0005743]; mitochondrion [GO:0005739]; nucleus [GO:0005634]	FUNCTION: Component of the MICOS complex, a large protein complex of the mitochondrial inner membrane that plays crucial roles in the maintenance of crista junctions, inner membrane architecture, and formation of contact sites to the outer membrane. Has also been shown to function as a transcription factor which binds to the BAG1 promoter and represses BAG1 transcription. Plays an important role …
116242720	Q8TEM1	PO210	Nuclear pore membrane glycoprotein 210	RecName: Full=Nuclear pore membrane glycoprotein 210; Short=Nuclear pore protein gp210; AltName: Full=Nuclear envelope pore membrane protein POM 210; Short=POM210; AltName: Full=Nucleoporin Nup210; AltName: Full=Pore membrane protein of 210 kDa; Flags: Precursor	10.17	1	14	14	41			2		3	10	3	6	8	5	4	1887	204.983	6.81494	carbohydrate metabolic process [GO:0005975]; cellular protein metabolic process [GO:0044267]; cellular response to heat [GO:0034605]; cytokine-mediated signaling pathway [GO:0019221]; gene expression [GO:0010467]; glucose transport [GO:0015758]; hexose transport [GO:0008645]; mitotic cell cycle [GO:0000278]; mitotic nuclear envelope disassembly [GO:0007077]; mRNA transport [GO:0051028]; post-tran…		endoplasmic reticulum membrane [GO:0005789]; membrane [GO:0016020]; nuclear envelope [GO:0005635]; nuclear membrane [GO:0031965]; nuclear pore [GO:0005643]	FUNCTION: Nucleoporin essential for nuclear pore assembly and fusion, nuclear pore spacing, as well as structural integrity. {ECO:0000269|PubMed:14517331}.
288558857	P09651	ROA1	Heterogeneous nuclear ribonucleoprotein A1	RecName: Full=Heterogeneous nuclear ribonucleoprotein A1; Short=hnRNP A1; AltName: Full=Helix-destabilizing protein; AltName: Full=Single-strand RNA-binding protein; AltName: Full=hnRNP core protein A1; Contains: RecName: Full=Heterogeneous nuclear ribonucleoprotein A1, N-terminally processed	22.85	3	6	6	41			2	3	5	7	5	2	5	5	7	372	38.7231	9.12939	alternative mRNA splicing, via spliceosome [GO:0000380]; gene expression [GO:0010467]; mRNA processing [GO:0006397]; mRNA splicing, via spliceosome [GO:0000398]; mRNA transport [GO:0051028]; nuclear export [GO:0051168]; nuclear import [GO:0051170]; RNA export from nucleus [GO:0006405]; RNA splicing [GO:0008380]; viral process [GO:0016032]	nucleotide binding [GO:0000166]; poly(A) RNA binding [GO:0044822]; RNA binding [GO:0003723]; single-stranded DNA binding [GO:0003697]; single-stranded RNA binding [GO:0003727]	catalytic step 2 spliceosome [GO:0071013]; cytoplasm [GO:0005737]; extracellular exosome [GO:0070062]; intermediate filament cytoskeleton [GO:0045111]; membrane [GO:0016020]; nucleoplasm [GO:0005654]; ribonucleoprotein complex [GO:0030529]; spliceosomal complex [GO:0005681]	FUNCTION: Involved in the packaging of pre-mRNA into hnRNP particles, transport of poly(A) mRNA from the nucleus to the cytoplasm and may modulate splice site selection. May play a role in HCV RNA replication. {ECO:0000269|PubMed:17229681}.
6226882	P54886	P5CS	Delta-1-pyrroline-5-carboxylate synthase	RecName: Full=Delta-1-pyrroline-5-carboxylate synthase; Short=P5CS; AltName: Full=Aldehyde dehydrogenase family 18 member A1; Includes: RecName: Full=Glutamate 5-kinase; Short=GK; AltName: Full=Gamma-glutamyl kinase; Includes: RecName: Full=Gamma-glutamyl phosphate reductase; Short=GPR; AltName: Full=Glutamate-5-semialdehyde dehydrogenase; AltName: Full=Glutamyl-gamma-semialdehyde dehydrogenase	16.6	1	10	10	40			1	1	4	11	5	6	5	3	4	795	87.2475	7.12256	cellular amino acid biosynthetic process [GO:0008652]; cellular nitrogen compound metabolic process [GO:0034641]; citrulline biosynthetic process [GO:0019240]; glutamate metabolic process [GO:0006536]; L-proline biosynthetic process [GO:0055129]; ornithine biosynthetic process [GO:0006592]; proline biosynthetic process [GO:0006561]; small molecule metabolic process [GO:0044281]	ATP binding [GO:0005524]; glutamate 5-kinase activity [GO:0004349]; glutamate-5-semialdehyde dehydrogenase activity [GO:0004350]; poly(A) RNA binding [GO:0044822]	cytoplasm [GO:0005737]; mitochondrial inner membrane [GO:0005743]; mitochondrion [GO:0005739]	FUNCTION: Bifunctional enzyme that converts glutamate to glutamate 5-semialdehyde, an intermediate in the biosynthesis of proline, ornithine and arginine. {ECO:0000269|PubMed:10037775, ECO:0000269|PubMed:11092761}.
51317302	P62873	GBB1	Guanine nucleotide-binding protein G(I)/G(S)/G(T) subunit beta-1	RecName: Full=Guanine nucleotide-binding protein G(I)/G(S)/G(T) subunit beta-1; AltName: Full=Transducin beta chain 1	13.82	8	5	5	40			2	2	2	8	6	9	8		3	340	37.353	5.99854	adenylate cyclase-activating dopamine receptor signaling pathway [GO:0007191]; blood coagulation [GO:0007596]; cardiac muscle cell apoptotic process [GO:0010659]; cell proliferation [GO:0008283]; cellular response to catecholamine stimulus [GO:0071870]; cellular response to glucagon stimulus [GO:0071377]; cellular response to hypoxia [GO:0071456]; cellular response to prostaglandin E stimulus [GO…	GTPase activity [GO:0003924]; GTPase binding [GO:0051020]; protein complex binding [GO:0032403]; signal transducer activity [GO:0004871]	cell body [GO:0044297]; cytosol [GO:0005829]; dendrite [GO:0030425]; extracellular exosome [GO:0070062]; extracellular vesicle [GO:1903561]; heterotrimeric G-protein complex [GO:0005834]; intracellular [GO:0005622]; lysosomal membrane [GO:0005765]; membrane [GO:0016020]; myelin sheath [GO:0043209]; photoreceptor disc membrane [GO:0097381]; photoreceptor inner segment [GO:0001917]; photoreceptor o…	FUNCTION: Guanine nucleotide-binding proteins (G proteins) are involved as a modulator or transducer in various transmembrane signaling systems. The beta and gamma chains are required for the GTPase activity, for replacement of GDP by GTP, and for G protein-effector interaction. {ECO:0000269|PubMed:18611381}.
148877240	P20648	ATP4A	Potassium-transporting ATPase alpha chain 1	RecName: Full=Potassium-transporting ATPase alpha chain 1; AltName: Full=Gastric H(+)/K(+) ATPase subunit alpha; AltName: Full=Proton pump	6.76	1	2	5	40			4	3	5	6	5	4	7	3	3	1035	114.045	5.80811	ATP hydrolysis coupled proton transport [GO:0015991]; ion transmembrane transport [GO:0034220]; pH reduction [GO:0045851]; regulation of proton transport [GO:0010155]; response to drug [GO:0042493]; transmembrane transport [GO:0055085]; transport [GO:0006810]	ATP binding [GO:0005524]; hydrogen:potassium-exchanging ATPase activity [GO:0008900]; magnesium ion binding [GO:0000287]; sodium:potassium-exchanging ATPase activity [GO:0005391]	extracellular space [GO:0005615]; integral component of plasma membrane [GO:0005887]; plasma membrane [GO:0005886]	FUNCTION: Catalyzes the hydrolysis of ATP coupled with the exchange of H(+) and K(+) ions across the plasma membrane. Responsible for acid production in the stomach.
133041	P05388	RLA0	60S acidic ribosomal protein P0	RecName: Full=60S acidic ribosomal protein P0; AltName: Full=60S ribosomal protein L10E	28.39	2	7	7	39			3	3	3	8	5	6	3	3	5	317	34.2518	5.97314	cellular protein metabolic process [GO:0044267]; gene expression [GO:0010467]; nuclear-transcribed mRNA catabolic process, nonsense-mediated decay [GO:0000184]; ribosome biogenesis [GO:0042254]; SRP-dependent cotranslational protein targeting to membrane [GO:0006614]; translation [GO:0006412]; translational elongation [GO:0006414]; translational initiation [GO:0006413]; translational termination …	poly(A) RNA binding [GO:0044822]; RNA binding [GO:0003723]; structural constituent of ribosome [GO:0003735]	cytoplasm [GO:0005737]; cytoplasmic ribonucleoprotein granule [GO:0036464]; cytosol [GO:0005829]; cytosolic large ribosomal subunit [GO:0022625]; extracellular exosome [GO:0070062]; focal adhesion [GO:0005925]; membrane [GO:0016020]; nucleus [GO:0005634]; ribonucleoprotein complex [GO:0030529]	FUNCTION: Ribosomal protein P0 is the functional equivalent of E.coli protein L10.
74753814	Q4VCS5	AMOT	Angiomotin	RecName: Full=Angiomotin	13.65	1	13	13	39			11	4	3		1	1	6	3	10	1084	118.013	7.63525	actin cytoskeleton organization [GO:0030036]; blood vessel endothelial cell migration [GO:0043534]; cell-cell junction assembly [GO:0007043]; cell migration involved in gastrulation [GO:0042074]; cellular protein localization [GO:0034613]; chemotaxis [GO:0006935]; establishment of cell polarity involved in ameboidal cell migration [GO:0003365]; gastrulation with mouth forming second [GO:0001702];…	angiostatin binding [GO:0043532]; receptor activity [GO:0004872]	actin filament [GO:0005884]; bicellular tight junction [GO:0005923]; cell surface [GO:0009986]; cytoplasm [GO:0005737]; cytosol [GO:0005829]; endocytic vesicle [GO:0030139]; external side of plasma membrane [GO:0009897]; integral component of membrane [GO:0016021]; lamellipodium [GO:0030027]; ruffle [GO:0001726]; stress fiber [GO:0001725]	FUNCTION: Plays a central role in tight junction maintenance via the complex formed with ARHGAP17, which acts by regulating the uptake of polarity proteins at tight junctions. Appears to regulate endothelial cell migration and tube formation. May also play a role in the assembly of endothelial cell-cell junctions. {ECO:0000269|PubMed:11257124, ECO:0000269|PubMed:16678097}.
269849686	P49327	FAS	Fatty acid synthase	RecName: Full=Fatty acid synthase; Includes: RecName: Full=[Acyl-carrier-protein] S-acetyltransferase; Includes: RecName: Full=[Acyl-carrier-protein] S-malonyltransferase; Includes: RecName: Full=3-oxoacyl-[acyl-carrier-protein] synthase; Includes: RecName: Full=3-oxoacyl-[acyl-carrier-protein] reductase; Includes: RecName: Full=3-hydroxyacyl-[acyl-carrier-protein] dehydratase; Includes: RecName:…	8.84	1	15	15	39			2	3	2	8	2	6	5	5	6	2511	273.254	6.44287	acetyl-CoA metabolic process [GO:0006084]; cellular lipid metabolic process [GO:0044255]; cellular response to interleukin-4 [GO:0071353]; energy reserve metabolic process [GO:0006112]; fatty acid biosynthetic process [GO:0006633]; fatty acid metabolic process [GO:0006631]; long-chain fatty-acyl-CoA biosynthetic process [GO:0035338]; mammary gland development [GO:0030879]; osteoblast differentiat…	[acyl-carrier-protein] S-acetyltransferase activity [GO:0004313]; [acyl-carrier-protein] S-malonyltransferase activity [GO:0004314]; 3-hydroxyoctanoyl-[acyl-carrier-protein] dehydratase activity [GO:0047451]; 3-hydroxypalmitoyl-[acyl-carrier-protein] dehydratase activity [GO:0004317]; 3-oxoacyl-[acyl-carrier-protein] reductase (NADPH) activity [GO:0004316]; 3-oxoacyl-[acyl-carrier-protein] syntha…	cytoplasm [GO:0005737]; cytosol [GO:0005829]; extracellular exosome [GO:0070062]; glycogen granule [GO:0042587]; Golgi apparatus [GO:0005794]; melanosome [GO:0042470]; membrane [GO:0016020]; mitochondrion [GO:0005739]; plasma membrane [GO:0005886]	FUNCTION: Fatty acid synthetase catalyzes the formation of long-chain fatty acids from acetyl-CoA, malonyl-CoA and NADPH. This multifunctional protein has 7 catalytic activities and an acyl carrier protein.
1730075	P01625	KV402	Ig kappa chain V-IV region Len	RecName: Full=Ig kappa chain V-IV region Len	21.05	4	2	2	38		2	3	4	4	4	3	5	5	4	4	114	12.6322	7.92822	complement activation [GO:0006956]; complement activation, classical pathway [GO:0006958]; Fc-epsilon receptor signaling pathway [GO:0038095]; Fc-gamma receptor signaling pathway involved in phagocytosis [GO:0038096]; immune response [GO:0006955]; innate immune response [GO:0045087]; receptor-mediated endocytosis [GO:0006898]; regulation of immune response [GO:0050776]	antigen binding [GO:0003823]	blood microparticle [GO:0072562]; extracellular region [GO:0005576]; plasma membrane [GO:0005886]
94730425	Q13813	SPTN1	Spectrin alpha chain, non-erythrocytic 1	RecName: Full=Spectrin alpha chain, non-erythrocytic 1; AltName: Full=Alpha-II spectrin; AltName: Full=Fodrin alpha chain; AltName: Full=Spectrin, non-erythroid alpha subunit	12.66	1	22	22	38			1	1	1			1	6	3	25	2472	284.364	5.35107	actin filament capping [GO:0051693]; apoptotic process [GO:0006915]; axon guidance [GO:0007411]; cellular component disassembly involved in execution phase of apoptosis [GO:0006921]; programmed cell death [GO:0012501]	actin binding [GO:0003779]; calcium ion binding [GO:0005509]; structural constituent of cytoskeleton [GO:0005200]	cuticular plate [GO:0032437]; cytosol [GO:0005829]; extracellular exosome [GO:0070062]; extracellular vesicle [GO:1903561]; fascia adherens [GO:0005916]; intracellular membrane-bounded organelle [GO:0043231]; lateral plasma membrane [GO:0016328]; membrane [GO:0016020]; microtubule cytoskeleton [GO:0015630]; spectrin [GO:0008091]; Z disc [GO:0030018]	FUNCTION: Fodrin, which seems to be involved in secretion, interacts with calmodulin in a calcium-dependent manner and is thus candidate for the calcium-dependent movement of the cytoskeleton at the membrane.
116242684	Q8N1F7	NUP93	Nuclear pore complex protein Nup93	RecName: Full=Nuclear pore complex protein Nup93; AltName: Full=93 kDa nucleoporin; AltName: Full=Nucleoporin Nup93	10.5	1	8	8	38			4	3	3	7	4	3	5	6	3	819	93.4296	5.71924	activation of mitophagy in response to mitochondrial depolarization [GO:0098779]; carbohydrate metabolic process [GO:0005975]; cellular protein metabolic process [GO:0044267]; cellular response to heat [GO:0034605]; cytokine-mediated signaling pathway [GO:0019221]; gene expression [GO:0010467]; glucose transport [GO:0015758]; hexose transport [GO:0008645]; mitotic cell cycle [GO:0000278]; mitotic…	structural constituent of nuclear pore [GO:0017056]	membrane [GO:0016020]; nuclear envelope [GO:0005635]; nuclear membrane [GO:0031965]; nuclear periphery [GO:0034399]; nuclear pore [GO:0005643]	FUNCTION: Plays a role in the nuclear pore complex (NPC) assembly and/or maintenance. May anchor nucleoporins, but not NUP153 and TPR, to the NPC. {ECO:0000269|PubMed:15229283, ECO:0000269|PubMed:15703211}.
261260101	Q14160	SCRIB	Protein scribble homolog	RecName: Full=Protein scribble homolog; Short=Scribble; Short=hScrib; AltName: Full=Protein LAP4	9.08	2	10	10	38			1	2	2	8	5	5	8	4	3	1630	174.778	5.07178	activation of GTPase activity [GO:0090630]; apoptotic process involved in morphogenesis [GO:0060561]; astrocyte cell migration [GO:0043615]; asymmetric protein localization [GO:0008105]; auditory receptor cell stereocilium organization [GO:0060088]; cell migration [GO:0016477]; cell proliferation [GO:0008283]; cochlear nucleus development [GO:0021747]; establishment of apical/basal cell polarity …		basolateral plasma membrane [GO:0016323]; cell-cell adherens junction [GO:0005913]; cell-cell junction [GO:0005911]; extracellular exosome [GO:0070062]; lamellipodium [GO:0030027]; myelin sheath abaxonal region [GO:0035748]; nucleoplasm [GO:0005654]; plasma membrane [GO:0005886]; Scrib-APC-beta-catenin complex [GO:0034750]	FUNCTION: Scaffold protein involved in different aspects of polarized cells differentiation regulating epithelial and neuronal morphogenesis. Most probably functions in the establishment of apico-basal cell polarity. May function in cell proliferation regulating progression from G1 to S phase and as a positive regulator of apoptosis for instance during acinar morphogenesis of the mammary epitheli…
730565	P39023	RL3	60S ribosomal protein L3	RecName: Full=60S ribosomal protein L3; AltName: Full=HIV-1 TAR RNA-binding protein B; Short=TARBP-B	33	2	11	11	37			5	6	2	9	2	3	3	7		403	46.0798	10.1841	cellular protein metabolic process [GO:0044267]; cellular response to interleukin-4 [GO:0071353]; gene expression [GO:0010467]; nuclear-transcribed mRNA catabolic process, nonsense-mediated decay [GO:0000184]; ribosomal large subunit assembly [GO:0000027]; SRP-dependent cotranslational protein targeting to membrane [GO:0006614]; translation [GO:0006412]; translational elongation [GO:0006414]; tra…	poly(A) RNA binding [GO:0044822]; RNA binding [GO:0003723]; structural constituent of ribosome [GO:0003735]	cytoplasm [GO:0005737]; cytosol [GO:0005829]; cytosolic large ribosomal subunit [GO:0022625]; extracellular exosome [GO:0070062]; focal adhesion [GO:0005925]; nucleolus [GO:0005730]; nucleoplasm [GO:0005654]; nucleus [GO:0005634]	FUNCTION: The L3 protein is a component of the large subunit of cytoplasmic ribosomes.
38257366	O94905	ERLN2	Erlin-2	RecName: Full=Erlin-2; AltName: Full=Endoplasmic reticulum lipid raft-associated protein 2; AltName: Full=Stomatin-prohibitin-flotillin-HflC/K domain-containing protein 2; Short=SPFH domain-containing protein 2	29.79	2	8	8	37			3	3	1	7	4	3	10	4	2	339	37.8155	5.61768	cholesterol metabolic process [GO:0008203]; ER-associated ubiquitin-dependent protein catabolic process [GO:0030433]; negative regulation of cholesterol biosynthetic process [GO:0045541]; negative regulation of fatty acid biosynthetic process [GO:0045717]; SREBP signaling pathway [GO:0032933]	ubiquitin protein ligase binding [GO:0031625]	cytoplasm [GO:0005737]; endoplasmic reticulum [GO:0005783]; endoplasmic reticulum membrane [GO:0005789]; extracellular exosome [GO:0070062]; integral component of membrane [GO:0016021]; membrane raft [GO:0045121]; plasma membrane [GO:0005886]; protein complex [GO:0043234]	FUNCTION: Component of the ERLIN1/ERLIN2 complex which mediates the endoplasmic reticulum-associated degradation (ERAD) of inositol 1,4,5-trisphosphate receptors (IP3Rs) such as ITPR1 (PubMed:19240031, PubMed:17502376). Promotes sterol-accelerated ERAD of HMGCR probably implicating an AMFR/gp78-containing ubiquitin ligase complex (PubMed:21343306). Involved in regulation of cellular cholesterol h…
125987826	P15311	EZRI	Ezrin	RecName: Full=Ezrin; AltName: Full=Cytovillin; AltName: Full=Villin-2; AltName: Full=p81	13.99	1	4	8	37			4	2		5	5		9	4	8	586	69.3697	6.26514	actin cytoskeleton reorganization [GO:0031532]; actin filament bundle assembly [GO:0051017]; astral microtubule organization [GO:0030953]; axon guidance [GO:0007411]; cellular protein complex localization [GO:0034629]; cellular response to cAMP [GO:0071320]; cortical microtubule organization [GO:0043622]; cytoskeletal anchoring at plasma membrane [GO:0007016]; establishment of centrosome localiza…	actin binding [GO:0003779]; actin filament binding [GO:0051015]; ATPase binding [GO:0051117]; cell adhesion molecule binding [GO:0050839]; microtubule binding [GO:0008017]; poly(A) RNA binding [GO:0044822]; protein domain specific binding [GO:0019904]; protein kinase A catalytic subunit binding [GO:0034236]; protein kinase A regulatory subunit binding [GO:0034237]; S100 protein binding [GO:004454…	actin cytoskeleton [GO:0015629]; actin filament [GO:0005884]; apical part of cell [GO:0045177]; apical plasma membrane [GO:0016324]; astrocyte projection [GO:0097449]; basolateral plasma membrane [GO:0016323]; brush border [GO:0005903]; cell body [GO:0044297]; cell periphery [GO:0071944]; cell projection [GO:0042995]; cell tip [GO:0051286]; ciliary basal body [GO:0036064]; cortical cytoskeleton […	FUNCTION: Probably involved in connections of major cytoskeletal structures to the plasma membrane. In epithelial cells, required for the formation of microvilli and membrane ruffles on the apical pole. Along with PLEKHG6, required for normal macropinocytosis. {ECO:0000269|PubMed:17881735, ECO:0000269|PubMed:18270268, ECO:0000269|PubMed:19111582}.
730451	P40429	RL13A	60S ribosomal protein L13a	RecName: Full=60S ribosomal protein L13a; AltName: Full=23 kDa highly basic protein	31.53	2	11	11	36			3	3	1	5	2	5	4	7	6	203	23.5624	10.9312	cellular protein metabolic process [GO:0044267]; cellular response to interferon-gamma [GO:0071346]; gene expression [GO:0010467]; negative regulation of formation of translation preinitiation complex [GO:1901194]; negative regulation of translation [GO:0017148]; nuclear-transcribed mRNA catabolic process, nonsense-mediated decay [GO:0000184]; SRP-dependent cotranslational protein targeting to me…	mRNA binding [GO:0003729]; poly(A) RNA binding [GO:0044822]; structural constituent of ribosome [GO:0003735]	cytoplasm [GO:0005737]; cytosol [GO:0005829]; cytosolic large ribosomal subunit [GO:0022625]; focal adhesion [GO:0005925]; GAIT complex [GO:0097452]; large ribosomal subunit [GO:0015934]; membrane [GO:0016020]; nucleolus [GO:0005730]; nucleus [GO:0005634]; ribonucleoprotein complex [GO:0030529]	FUNCTION: Associated with ribosomes but is not required for canonical ribosome function and has extra-ribosomal functions. Component of the GAIT (gamma interferon-activated inhibitor of translation) complex which mediates interferon-gamma-induced transcript-selective translation inhibition in inflammation processes. Upon interferon-gamma activation and subsequent phosphorylation dissociates from …
1350762	Q02878	RL6	60S ribosomal protein L6	RecName: Full=60S ribosomal protein L6; AltName: Full=Neoplasm-related protein C140; AltName: Full=Tax-responsive enhancer element-binding protein 107; Short=TaxREB107	35.76	1	7	7	36			4	1	1	7	3	4	8	3	5	288	32.7076	10.5796	cellular protein metabolic process [GO:0044267]; cytoplasmic translation [GO:0002181]; gene expression [GO:0010467]; nuclear-transcribed mRNA catabolic process, nonsense-mediated decay [GO:0000184]; regulation of transcription, DNA-templated [GO:0006355]; ribosomal large subunit assembly [GO:0000027]; SRP-dependent cotranslational protein targeting to membrane [GO:0006614]; translation [GO:000641…	DNA binding [GO:0003677]; poly(A) RNA binding [GO:0044822]; RNA binding [GO:0003723]; structural constituent of ribosome [GO:0003735]	cytoplasmic ribonucleoprotein granule [GO:0036464]; cytosol [GO:0005829]; cytosolic large ribosomal subunit [GO:0022625]; focal adhesion [GO:0005925]; membrane [GO:0016020]; nucleus [GO:0005634]	FUNCTION: Specifically binds to domain C of the Tax-responsive enhancer element in the long terminal repeat of HTLV-I.
20137671	Q9UBX3	DIC	Mitochondrial dicarboxylate carrier	RecName: Full=Mitochondrial dicarboxylate carrier; AltName: Full=Solute carrier family 25 member 10	34.15	1	9	9	36			1	2	1	11	4	4	5	4	4	287	31.2623	9.53955	carbohydrate metabolic process [GO:0005975]; cellular nitrogen compound metabolic process [GO:0034641]; dicarboxylic acid transport [GO:0006835]; gluconeogenesis [GO:0006094]; glucose metabolic process [GO:0006006]; ion transport [GO:0006811]; mitochondrial transport [GO:0006839]; small molecule metabolic process [GO:0044281]; sulfide oxidation, using sulfide:quinone oxidoreductase [GO:0070221]; …	dicarboxylic acid transmembrane transporter activity [GO:0005310]	integral component of membrane [GO:0016021]; mitochondrial inner membrane [GO:0005743]; nucleus [GO:0005634]	FUNCTION: Involved in translocation of malonate, malate and succinate in exchange for phosphate, sulfate, sulfite or thiosulfate across mitochondrial inner membrane.
41393532	P83731	RL24	60S ribosomal protein L24	RecName: Full=60S ribosomal protein L24; AltName: Full=60S ribosomal protein L30	22.29	1	5	5	36			3	3	1	5	2	5	6	6	5	157	17.7679	11.2534	assembly of large subunit precursor of preribosome [GO:1902626]; cellular protein metabolic process [GO:0044267]; exit from mitosis [GO:0010458]; gene expression [GO:0010467]; mitotic cell cycle checkpoint [GO:0007093]; nuclear-transcribed mRNA catabolic process, nonsense-mediated decay [GO:0000184]; optic nerve development [GO:0021554]; retina development in camera-type eye [GO:0060041]; retinal…	poly(A) RNA binding [GO:0044822]; RNA binding [GO:0003723]; structural constituent of ribosome [GO:0003735]	cytosol [GO:0005829]; cytosolic large ribosomal subunit [GO:0022625]; extracellular exosome [GO:0070062]; membrane [GO:0016020]
50403622	P62241	RS8	40S ribosomal protein S8	RecName: Full=40S ribosomal protein S8	32.21	1	8	8	36			2	5	4	5	2	5	3	4	6	208	24.1902	10.3159	cellular protein metabolic process [GO:0044267]; gene expression [GO:0010467]; maturation of SSU-rRNA from tricistronic rRNA transcript (SSU-rRNA, 5.8S rRNA, LSU-rRNA) [GO:0000462]; nuclear-transcribed mRNA catabolic process, nonsense-mediated decay [GO:0000184]; SRP-dependent cotranslational protein targeting to membrane [GO:0006614]; translation [GO:0006412]; translational elongation [GO:000641…	poly(A) RNA binding [GO:0044822]; structural constituent of ribosome [GO:0003735]	cytoplasm [GO:0005737]; cytosol [GO:0005829]; cytosolic small ribosomal subunit [GO:0022627]; extracellular exosome [GO:0070062]; focal adhesion [GO:0005925]; membrane [GO:0016020]; nucleus [GO:0005634]; ribonucleoprotein complex [GO:0030529]
50403628	P62701	RS4X	40S ribosomal protein S4, X isoform	RecName: Full=40S ribosomal protein S4, X isoform; AltName: Full=SCR10; AltName: Full=Single copy abundant mRNA protein	36.5	3	12	12	36			4		4	8	2	5	2	6	5	263	29.5791	10.1548	cellular protein metabolic process [GO:0044267]; gene expression [GO:0010467]; multicellular organismal development [GO:0007275]; nuclear-transcribed mRNA catabolic process, nonsense-mediated decay [GO:0000184]; positive regulation of cell proliferation [GO:0008284]; positive regulation of translation [GO:0045727]; SRP-dependent cotranslational protein targeting to membrane [GO:0006614]; translat…	poly(A) RNA binding [GO:0044822]; rRNA binding [GO:0019843]; structural constituent of ribosome [GO:0003735]	cytoplasmic ribonucleoprotein granule [GO:0036464]; cytosol [GO:0005829]; cytosolic small ribosomal subunit [GO:0022627]; extracellular exosome [GO:0070062]; focal adhesion [GO:0005925]; membrane [GO:0016020]; polysome [GO:0005844]; ribonucleoprotein complex [GO:0030529]; ribosome [GO:0005840]; small ribosomal subunit [GO:0015935]
296439283	Q92621	NU205	Nuclear pore complex protein Nup205	RecName: Full=Nuclear pore complex protein Nup205; AltName: Full=205 kDa nucleoporin; AltName: Full=Nucleoporin Nup205	7.16	1	11	11	36			3		2	6	4	6	5	2	8	2012	227.776	6.18896	carbohydrate metabolic process [GO:0005975]; cellular protein metabolic process [GO:0044267]; cellular response to heat [GO:0034605]; cytokine-mediated signaling pathway [GO:0019221]; gene expression [GO:0010467]; glucose transport [GO:0015758]; hexose transport [GO:0008645]; mitotic cell cycle [GO:0000278]; mitotic nuclear envelope disassembly [GO:0007077]; mRNA transport [GO:0051028]; nuclear p…	structural constituent of nuclear pore [GO:0017056]	cytoplasm [GO:0005737]; membrane [GO:0016020]; nuclear envelope [GO:0005635]; nuclear membrane [GO:0031965]; nuclear periphery [GO:0034399]; nuclear pore [GO:0005643]; nucleoplasm [GO:0005654]	FUNCTION: Plays a role in the nuclear pore complex (NPC) assembly and/or maintenance. May anchor NUP62 and other nucleoporins, but not NUP153 and TPR, to the NPC. {ECO:0000269|PubMed:15229283}.
133257	P22626	ROA2	Heterogeneous nuclear ribonucleoproteins A2/B1	RecName: Full=Heterogeneous nuclear ribonucleoproteins A2/B1; Short=hnRNP A2/B1	22.66	1	7	7	35			1	4	4	3	1	5	4	6	7	353	37.4067	8.95361	gene expression [GO:0010467]; mRNA processing [GO:0006397]; mRNA splicing, via spliceosome [GO:0000398]; negative regulation of mRNA splicing, via spliceosome [GO:0048025]; negative regulation of transcription from RNA polymerase II promoter [GO:0000122]; RNA splicing [GO:0008380]; RNA transport [GO:0050658]	nucleotide binding [GO:0000166]; poly(A) RNA binding [GO:0044822]; pre-mRNA intronic binding [GO:0097157]; RNA binding [GO:0003723]; single-stranded telomeric DNA binding [GO:0043047]	catalytic step 2 spliceosome [GO:0071013]; cytoplasm [GO:0005737]; membrane [GO:0016020]; nucleoplasm [GO:0005654]; nucleus [GO:0005634]; ribonucleoprotein complex [GO:0030529]; spliceosomal complex [GO:0005681]	FUNCTION: Involved with pre-mRNA processing. Forms complexes (ribonucleosomes) with at least 20 other different hnRNP and heterogeneous nuclear RNA in the nucleus.
50403625	P62269	RS18	40S ribosomal protein S18	RecName: Full=40S ribosomal protein S18; AltName: Full=Ke-3; Short=Ke3	34.21	1	7	7	35			2	2	2	8	4	6	2	3	6	152	17.7079	10.9897	cellular protein metabolic process [GO:0044267]; gene expression [GO:0010467]; nuclear-transcribed mRNA catabolic process, nonsense-mediated decay [GO:0000184]; SRP-dependent cotranslational protein targeting to membrane [GO:0006614]; translation [GO:0006412]; translational elongation [GO:0006414]; translational initiation [GO:0006413]; translational termination [GO:0006415]; viral life cycle [GO…	poly(A) RNA binding [GO:0044822]; rRNA binding [GO:0019843]; structural constituent of ribosome [GO:0003735]	cytoplasm [GO:0005737]; cytosol [GO:0005829]; cytosolic small ribosomal subunit [GO:0022627]; extracellular exosome [GO:0070062]; focal adhesion [GO:0005925]; membrane [GO:0016020]; nucleus [GO:0005634]; ribosome [GO:0005840]; small ribosomal subunit [GO:0015935]	FUNCTION: Located at the top of the head of the 40S subunit, it contacts several helices of the 18S rRNA. {ECO:0000250}.
51702773	P62906	RL10A	60S ribosomal protein L10a	RecName: Full=60S ribosomal protein L10a; AltName: Full=CSA-19; AltName: Full=Neural precursor cell expressed developmentally down-regulated protein 6; Short=NEDD-6	34.56	1	8	8	35				1	1	6	5	7	6	6	3	217	24.8155	9.93506	anatomical structure morphogenesis [GO:0009653]; cellular protein metabolic process [GO:0044267]; gene expression [GO:0010467]; nuclear-transcribed mRNA catabolic process, nonsense-mediated decay [GO:0000184]; SRP-dependent cotranslational protein targeting to membrane [GO:0006614]; translation [GO:0006412]; translational elongation [GO:0006414]; translational initiation [GO:0006413]; translation…	poly(A) RNA binding [GO:0044822]; structural constituent of ribosome [GO:0003735]	cytoplasm [GO:0005737]; cytosol [GO:0005829]; cytosolic large ribosomal subunit [GO:0022625]; extracellular exosome [GO:0070062]; focal adhesion [GO:0005925]; membrane [GO:0016020]; mitochondrion [GO:0005739]; nucleolus [GO:0005730]; nucleus [GO:0005634]
12643953	Q9Y4P3	TBL2	Transducin beta-like protein 2	RecName: Full=Transducin beta-like protein 2; AltName: Full=WS beta-transducin repeats protein; Short=WS-betaTRP; AltName: Full=Williams-Beuren syndrome chromosomal region 13 protein	20.36	1	8	8	34			4	2	4	6	3	5	5	3	2	447	49.7662	9.43701	cellular response to glucose starvation [GO:0042149]; cellular response to hypoxia [GO:0071456]; endoplasmic reticulum unfolded protein response [GO:0030968]	phosphoprotein binding [GO:0051219]; poly(A) RNA binding [GO:0044822]; protein kinase binding [GO:0019901]; translation initiation factor binding [GO:0031369]	endoplasmic reticulum [GO:0005783]; integral component of endoplasmic reticulum membrane [GO:0030176]
47117765	P61254	RL26	60S ribosomal protein L26	RecName: Full=60S ribosomal protein L26	35.17	2	7	7	34			3	3	1	6	4	4	5	5	3	145	17.2475	10.5503	cellular protein metabolic process [GO:0044267]; cytoplasmic translation [GO:0002181]; gene expression [GO:0010467]; nuclear-transcribed mRNA catabolic process, nonsense-mediated decay [GO:0000184]; ribosomal large subunit biogenesis [GO:0042273]; rRNA processing [GO:0006364]; SRP-dependent cotranslational protein targeting to membrane [GO:0006614]; translation [GO:0006412]; translational elongat…	poly(A) RNA binding [GO:0044822]; RNA binding [GO:0003723]; structural constituent of ribosome [GO:0003735]	cytosol [GO:0005829]; cytosolic large ribosomal subunit [GO:0022625]; extracellular exosome [GO:0070062]; membrane [GO:0016020]
55977767	P08670	VIME	Vimentin	RecName: Full=Vimentin	39.7	3	15	16	34				1	1	12	1	1	2		16	466	53.6191	5.12256	apoptotic process [GO:0006915]; astrocyte development [GO:0014002]; Bergmann glial cell differentiation [GO:0060020]; cellular component disassembly involved in execution phase of apoptosis [GO:0006921]; intermediate filament organization [GO:0045109]; lens fiber cell development [GO:0070307]; movement of cell or subcellular component [GO:0006928]; muscle filament sliding [GO:0030049]; negative r…	double-stranded RNA binding [GO:0003725]; glycoprotein binding [GO:0001948]; identical protein binding [GO:0042802]; keratin filament binding [GO:1990254]; protein C-terminus binding [GO:0008022]; scaffold protein binding [GO:0097110]; structural constituent of cytoskeleton [GO:0005200]; structural constituent of eye lens [GO:0005212]	cell leading edge [GO:0031252]; cytoplasm [GO:0005737]; cytoskeleton [GO:0005856]; cytosol [GO:0005829]; extracellular exosome [GO:0070062]; focal adhesion [GO:0005925]; intermediate filament [GO:0005882]; intermediate filament cytoskeleton [GO:0045111]; neuron projection [GO:0043005]; peroxisome [GO:0005777]; plasma membrane [GO:0005886]	FUNCTION: Vimentins are class-III intermediate filaments found in various non-epithelial cells, especially mesenchymal cells. Vimentin is attached to the nucleus, endoplasmic reticulum, and mitochondria, either laterally or terminally. {ECO:0000269|PubMed:21746880}.; FUNCTION: Involved with LARP6 in the stabilization of type I collagen mRNAs for CO1A1 and CO1A2. {ECO:0000269|PubMed:21746880}.
20141931	P53007	TXTP	Tricarboxylate transport protein, mitochondrial	RecName: Full=Tricarboxylate transport protein, mitochondrial; AltName: Full=Citrate transport protein; Short=CTP; AltName: Full=Solute carrier family 25 member 1; AltName: Full=Tricarboxylate carrier protein; Flags: Precursor	23.79	1	7	7	33				1	2	7	4	5	9	2	3	311	33.991	9.89111	carbohydrate metabolic process [GO:0005975]; cellular lipid metabolic process [GO:0044255]; citrate transport [GO:0015746]; gluconeogenesis [GO:0006094]; glucose metabolic process [GO:0006006]; long-chain fatty-acyl-CoA biosynthetic process [GO:0035338]; small molecule metabolic process [GO:0044281]; triglyceride biosynthetic process [GO:0019432]	citrate transmembrane transporter activity [GO:0015137]	extracellular exosome [GO:0070062]; integral component of membrane [GO:0016021]; mitochondrial inner membrane [GO:0005743]; nucleus [GO:0005634]	FUNCTION: Involved in citrate-H(+)/malate exchange. Important for the bioenergetics of hepatic cells as it provides a carbon source for fatty acid and sterol biosyntheses, and NAD(+) for the glycolytic pathway.
115502381	P15924	DESP	Desmoplakin	RecName: Full=Desmoplakin; Short=DP; AltName: Full=250/210 kDa paraneoplastic pemphigus antigen	11.74	1	27	27	33	2										31	2871	331.569	6.81494	adherens junction organization [GO:0034332]; apoptotic process [GO:0006915]; bundle of His cell-Purkinje myocyte adhesion involved in cell communication [GO:0086073]; cellular component disassembly involved in execution phase of apoptosis [GO:0006921]; desmosome organization [GO:0002934]; epidermis development [GO:0008544]; intermediate filament organization [GO:0045109]; keratinocyte differentia…	cell adhesive protein binding involved in bundle of His cell-Purkinje myocyte communication [GO:0086083]; poly(A) RNA binding [GO:0044822]; protein binding, bridging [GO:0030674]; protein kinase C binding [GO:0005080]; scaffold protein binding [GO:0097110]; structural constituent of cytoskeleton [GO:0005200]; structural molecule activity [GO:0005198]	basolateral plasma membrane [GO:0016323]; cornified envelope [GO:0001533]; cytoplasm [GO:0005737]; desmosome [GO:0030057]; extracellular exosome [GO:0070062]; fascia adherens [GO:0005916]; intercalated disc [GO:0014704]; intermediate filament [GO:0005882]; nucleus [GO:0005634]; plasma membrane [GO:0005886]	FUNCTION: Major high molecular weight protein of desmosomes. Involved in the organization of the desmosomal cadherin-plakoglobin complexes into discrete plasma membrane domains and in the anchoring of intermediate filaments to the desmosomes.
1173039	P42766	RL35	60S ribosomal protein L35	RecName: Full=60S ribosomal protein L35	30.08	1	5	5	32			3	3	1	5	4	2	6	2	6	123	14.5426	11.0483	cellular protein metabolic process [GO:0044267]; gene expression [GO:0010467]; maturation of LSU-rRNA from tricistronic rRNA transcript (SSU-rRNA, 5.8S rRNA, LSU-rRNA) [GO:0000463]; nuclear-transcribed mRNA catabolic process, nonsense-mediated decay [GO:0000184]; SRP-dependent cotranslational protein targeting to membrane [GO:0006614]; translation [GO:0006412]; translational elongation [GO:000641…	mRNA binding [GO:0003729]; poly(A) RNA binding [GO:0044822]; structural constituent of ribosome [GO:0003735]	cytoplasm [GO:0005737]; cytosol [GO:0005829]; cytosolic large ribosomal subunit [GO:0022625]; membrane [GO:0016020]; nucleolus [GO:0005730]
1710628	P52597	HNRPF	Heterogeneous nuclear ribonucleoprotein F	RecName: Full=Heterogeneous nuclear ribonucleoprotein F; Short=hnRNP F; AltName: Full=Nucleolin-like protein mcs94-1; Contains: RecName: Full=Heterogeneous nuclear ribonucleoprotein F, N-terminally processed	13.49	1	2	4	32			2	2	7	3	3	3	4	3	5	415	45.6429	5.57959	gene expression [GO:0010467]; mRNA splicing, via spliceosome [GO:0000398]; regulation of RNA splicing [GO:0043484]; RNA processing [GO:0006396]; RNA splicing [GO:0008380]	nucleotide binding [GO:0000166]; poly(A) RNA binding [GO:0044822]; RNA binding [GO:0003723]; single-stranded RNA binding [GO:0003727]	catalytic step 2 spliceosome [GO:0071013]; membrane [GO:0016020]; nucleoplasm [GO:0005654]; nucleus [GO:0005634]	FUNCTION: Component of the heterogeneous nuclear ribonucleoprotein (hnRNP) complexes which provide the substrate for the processing events that pre-mRNAs undergo before becoming functional, translatable mRNAs in the cytoplasm. Plays a role in the regulation of alternative splicing events. Binds G-rich sequences in pre-mRNAs and keeps target RNA in an unfolded state. {ECO:0000269|PubMed:20526337}.
12644118	P11387	TOP1	DNA topoisomerase 1	RecName: Full=DNA topoisomerase 1; AltName: Full=DNA topoisomerase I	12.81	1	9	9	32			3	3	2	6	2	2	4	2	8	765	90.6689	9.30518	chromatin remodeling [GO:0006338]; chromosome segregation [GO:0007059]; circadian regulation of gene expression [GO:0032922]; circadian rhythm [GO:0007623]; DNA replication [GO:0006260]; DNA topological change [GO:0006265]; embryonic cleavage [GO:0040016]; phosphorylation [GO:0016310]; programmed cell death [GO:0012501]; response to drug [GO:0042493]; viral process [GO:0016032]	chromatin binding [GO:0003682]; core promoter sequence-specific DNA binding [GO:0001046]; DNA binding [GO:0003677]; DNA topoisomerase type I activity [GO:0003917]; DNA topoisomerase type II (ATP-hydrolyzing) activity [GO:0003918]; poly(A) RNA binding [GO:0044822]	cytoplasmic mRNA processing body [GO:0000932]; nucleolus [GO:0005730]; nucleoplasm [GO:0005654]; nucleus [GO:0005634]; perikaryon [GO:0043204]; replication fork protection complex [GO:0031298]	FUNCTION: Releases the supercoiling and torsional tension of DNA introduced during the DNA replication and transcription by transiently cleaving and rejoining one strand of the DNA duplex. Introduces a single-strand break via transesterification at a target site in duplex DNA. The scissile phosphodiester is attacked by the catalytic tyrosine of the enzyme, resulting in the formation of a DNA-(3'-…
20177939	Q9NZ01	TECR	Very-long-chain enoyl-CoA reductase	RecName: Full=Very-long-chain enoyl-CoA reductase; AltName: Full=Synaptic glycoprotein SC2; AltName: Full=Trans-2,3-enoyl-CoA reductase; Short=TER	16.88	1	6	6	32			1	1	1	8	4	4	6	3	4	308	36.0108	9.45166	cellular lipid metabolic process [GO:0044255]; fatty acid elongation [GO:0030497]; long-chain fatty-acyl-CoA biosynthetic process [GO:0035338]; small molecule metabolic process [GO:0044281]; triglyceride biosynthetic process [GO:0019432]; very long-chain fatty acid biosynthetic process [GO:0042761]	oxidoreductase activity, acting on the CH-CH group of donors [GO:0016627]	endoplasmic reticulum [GO:0005783]; endoplasmic reticulum membrane [GO:0005789]; integral component of endoplasmic reticulum membrane [GO:0030176]; nucleus [GO:0005634]	FUNCTION: Catalyzes the last of the four reactions of the long-chain fatty acids elongation cycle. This endoplasmic reticulum-bound enzymatic process, allows the addition of 2 carbons to the chain of long- and very long-chain fatty acids/VLCFAs per cycle. This enzyme reduces the trans-2,3-enoyl-CoA fatty acid intermediate to an acyl-CoA that can be further elongated by entering a new cycle of elo…
51338598	P62826	RAN	GTP-binding nuclear protein Ran	RecName: Full=GTP-binding nuclear protein Ran; AltName: Full=Androgen receptor-associated protein 24; AltName: Full=GTPase Ran; AltName: Full=Ras-like protein TC4; AltName: Full=Ras-related nuclear protein	24.07	1	6	6	32			1	4	1	5	1	1	3	5	11	216	24.4076	7.48877	actin cytoskeleton organization [GO:0030036]; androgen receptor signaling pathway [GO:0030521]; cell division [GO:0051301]; cellular protein complex localization [GO:0034629]; DNA metabolic process [GO:0006259]; gene expression [GO:0010467]; intracellular transport of virus [GO:0075733]; mitotic nuclear division [GO:0007067]; mitotic spindle organization [GO:0007052]; positive regulation of prote…	androgen receptor binding [GO:0050681]; chromatin binding [GO:0003682]; GDP binding [GO:0019003]; GTPase activity [GO:0003924]; GTP binding [GO:0005525]; poly(A) RNA binding [GO:0044822]; transcription coactivator activity [GO:0003713]	centriole [GO:0005814]; cytoplasm [GO:0005737]; cytosol [GO:0005829]; extracellular exosome [GO:0070062]; melanosome [GO:0042470]; membrane [GO:0016020]; midbody [GO:0030496]; nuclear pore [GO:0005643]; nucleolus [GO:0005730]; nucleoplasm [GO:0005654]; nucleus [GO:0005634]; recycling endosome [GO:0055037]; RNA nuclear export complex [GO:0042565]	FUNCTION: GTP-binding protein involved in nucleocytoplasmic transport. Required for the import of protein into the nucleus and also for RNA export. Involved in chromatin condensation and control of cell cycle (By similarity). The complex with BIRC5/ survivin plays a role in mitotic spindle formation by serving as a physical scaffold to help deliver the RAN effector molecule TPX2 to microtubules. …
62510764	Q12905	ILF2	Interleukin enhancer-binding factor 2	RecName: Full=Interleukin enhancer-binding factor 2; AltName: Full=Nuclear factor of activated T-cells 45 kDa	18.46	1	5	5	32			1	4	3	6	2	4	5	4	3	390	43.0352	5.26221	immune response [GO:0006955]; positive regulation of transcription, DNA-templated [GO:0045893]; transcription, DNA-templated [GO:0006351]	ATP binding [GO:0005524]; DNA binding [GO:0003677]; double-stranded RNA binding [GO:0003725]; poly(A) RNA binding [GO:0044822]; transferase activity [GO:0016740]	cytoplasm [GO:0005737]; membrane [GO:0016020]; nucleolus [GO:0005730]; nucleoplasm [GO:0005654]; nucleus [GO:0005634]; ribonucleoprotein complex [GO:0030529]	FUNCTION: Appears to function predominantly as a heterodimeric complex with ILF3. This complex may regulate transcription of the IL2 gene during T-cell activation. It can also promote the formation of stable DNA-dependent protein kinase holoenzyme complexes on DNA. Essential for the efficient reshuttling of ILF3 (isoform 1 and isoform 2) into the nucleus. {ECO:0000269|PubMed:10574923, ECO:0000269…
182676409	P46977	STT3A	Dolichyl-diphosphooligosaccharide--protein glycosyltransferase subunit STT3A	RecName: Full=Dolichyl-diphosphooligosaccharide--protein glycosyltransferase subunit STT3A; Short=Oligosaccharyl transferase subunit STT3A; Short=STT3-A; AltName: Full=B5; AltName: Full=Integral membrane protein 1; AltName: Full=Transmembrane protein TMC	22.55	1	11	12	32			1	1	2	11	3	4	2	6	2	705	80.4768	8.07471	cellular protein metabolic process [GO:0044267]; co-translational protein modification [GO:0043686]; post-translational protein modification [GO:0043687]; protein N-linked glycosylation via asparagine [GO:0018279]	dolichyl-diphosphooligosaccharide-protein glycotransferase activity [GO:0004579]	endoplasmic reticulum membrane [GO:0005789]; integral component of membrane [GO:0016021]; membrane [GO:0016020]; oligosaccharyltransferase complex [GO:0008250]	FUNCTION: Catalytic subunit of the N-oligosaccharyl transferase (OST) complex which catalyzes the transfer of a high mannose oligosaccharide from a lipid-linked oligosaccharide donor to an asparagine residue within an Asn-X-Ser/Thr consensus motif in nascent polypeptide chains. N-glycosylation occurs cotranslationally and the complex associates with the Sec61 complex at the channel-forming transl…
296439497	Q15155	NOMO1	Nodal modulator 1	RecName: Full=Nodal modulator 1; AltName: Full=pM5 protein; Flags: Precursor	8.76	3	8	8	32			1	2	2	6	4	4	6	6	1	1222	134.239	5.80811		carbohydrate binding [GO:0030246]	integral component of membrane [GO:0016021]; membrane [GO:0016020]	FUNCTION: May antagonize Nodal signaling. {ECO:0000250}.
3023628	O00571	DDX3X	ATP-dependent RNA helicase DDX3X	RecName: Full=ATP-dependent RNA helicase DDX3X; AltName: Full=DEAD box protein 3, X-chromosomal; AltName: Full=DEAD box, X isoform; AltName: Full=Helicase-like protein 2; Short=HLP2	11.33	2	5	6	31			3	5	2	4	2	3	5	3	4	662	73.198	7.18115	cellular response to arsenic-containing substance [GO:0071243]; cellular response to osmotic stress [GO:0071470]; chromosome segregation [GO:0007059]; DNA duplex unwinding [GO:0032508]; extrinsic apoptotic signaling pathway via death domain receptors [GO:0008625]; innate immune response [GO:0045087]; intracellular signal transduction [GO:0035556]; intrinsic apoptotic signaling pathway [GO:0097193…	ATPase activity [GO:0016887]; ATP binding [GO:0005524]; ATP-dependent DNA helicase activity [GO:0004003]; ATP-dependent RNA helicase activity [GO:0004004]; CTPase activity [GO:0043273]; DNA binding [GO:0003677]; eukaryotic initiation factor 4E binding [GO:0008190]; GTPase activity [GO:0003924]; mRNA 5'-UTR binding [GO:0048027]; nucleoside-triphosphatase activity [GO:0017111]; poly(A) binding [GO:…	cytoplasm [GO:0005737]; cytoplasmic stress granule [GO:0010494]; extracellular exosome [GO:0070062]; mitochondrial outer membrane [GO:0005741]; nuclear speck [GO:0016607]; nucleus [GO:0005634]	FUNCTION: Multifunctional ATP-dependent RNA helicase. The ATPase activity can be stimulated by various ribo- and deoxynucleic acids indicative for a relaxed substrate specificity. In vitro can unwind partially double-stranded DNA with a preference for 5'-single-stranded DNA overhangs. Is involved in several steps of gene expression, such as transcription, mRNA maturation, mRNA export and translat…
20532400	P38919	IF4A3	Eukaryotic initiation factor 4A-III	RecName: Full=Eukaryotic initiation factor 4A-III; Short=eIF-4A-III; Short=eIF4A-III; AltName: Full=ATP-dependent RNA helicase DDX48; AltName: Full=ATP-dependent RNA helicase eIF4A-3; AltName: Full=DEAD box protein 48; AltName: Full=Eukaryotic initiation factor 4A-like NUK-34; AltName: Full=Eukaryotic translation initiation factor 4A isoform 3; AltName: Full=Nuclear matrix protein 265; Short=NMP …	9.49	1	1	3	31			2	2	3	5	2	3	4	4	6	411	46.8412	6.72705	cytokine-mediated signaling pathway [GO:0019221]; embryonic cranial skeleton morphogenesis [GO:0048701]; gene expression [GO:0010467]; mRNA splicing, via spliceosome [GO:0000398]; mRNA transport [GO:0051028]; negative regulation of translation [GO:0017148]; nuclear-transcribed mRNA catabolic process, deadenylation-dependent decay [GO:0000288]; nuclear-transcribed mRNA catabolic process, nonsense-…	ATP binding [GO:0005524]; ATP-dependent RNA helicase activity [GO:0004004]; mRNA binding [GO:0003729]; poly(A) binding [GO:0008143]; poly(A) RNA binding [GO:0044822]	catalytic step 2 spliceosome [GO:0071013]; cytoplasm [GO:0005737]; cytosol [GO:0005829]; exon-exon junction complex [GO:0035145]; membrane [GO:0016020]; nuclear speck [GO:0016607]; nucleoplasm [GO:0005654]	FUNCTION: ATP-dependent RNA helicase. Core component of the splicing-dependent multiprotein exon junction complex (EJC) deposited at splice junctions on mRNAs. The EJC is a dynamic structure consisting of core proteins and several peripheral nuclear and cytoplasmic associated factors that join the complex only transiently either during EJC assembly or during subsequent mRNA metabolism. The EJC ma…
21264510	O43175	SERA	D-3-phosphoglycerate dehydrogenase	RecName: Full=D-3-phosphoglycerate dehydrogenase; Short=3-PGDH	20.45	1	8	8	31			2	2	3	6	5	1	5	4	3	533	56.6144	6.7124	brain development [GO:0007420]; cellular amino acid biosynthetic process [GO:0008652]; cellular nitrogen compound metabolic process [GO:0034641]; G1 to G0 transition [GO:0070314]; gamma-aminobutyric acid metabolic process [GO:0009448]; glial cell development [GO:0021782]; glutamine metabolic process [GO:0006541]; glycine metabolic process [GO:0006544]; L-serine biosynthetic process [GO:0006564]; …	electron carrier activity [GO:0009055]; NAD binding [GO:0051287]; phosphoglycerate dehydrogenase activity [GO:0004617]	cytosol [GO:0005829]; extracellular exosome [GO:0070062]; myelin sheath [GO:0043209]
74730902	Q8WVX9	FACR1	Fatty acyl-CoA reductase 1	RecName: Full=Fatty acyl-CoA reductase 1; AltName: Full=Male sterility domain-containing protein 2	14.56	1	6	6	31			2	3	2	5	4	5	4	5	1	515	59.3188	9.17334	cellular lipid metabolic process [GO:0044255]; ether lipid biosynthetic process [GO:0008611]; glycerophospholipid biosynthetic process [GO:0046474]; long-chain fatty-acyl-CoA metabolic process [GO:0035336]; small molecule metabolic process [GO:0044281]; wax biosynthetic process [GO:0010025]	fatty-acyl-CoA reductase (alcohol-forming) activity [GO:0080019]; long-chain-fatty-acyl-CoA reductase activity [GO:0050062]	integral component of membrane [GO:0016021]; peroxisomal matrix [GO:0005782]; peroxisomal membrane [GO:0005778]; peroxisome [GO:0005777]	FUNCTION: Catalyzes the reduction of saturated fatty acyl-CoA with chain length C16 or C18 to fatty alcohols. {ECO:0000269|PubMed:15220348}.
116242490	Q13724	MOGS	Mannosyl-oligosaccharide glucosidase	RecName: Full=Mannosyl-oligosaccharide glucosidase; AltName: Full=Processing A-glucosidase I	15.65	1	9	9	31			3	3	3	6	3	1	4	4	4	837	91.8606	8.89502	cellular protein metabolic process [GO:0044267]; oligosaccharide metabolic process [GO:0009311]; post-translational protein modification [GO:0043687]; protein folding [GO:0006457]; protein N-linked glycosylation [GO:0006487]; protein N-linked glycosylation via asparagine [GO:0018279]	glucosidase activity [GO:0015926]; mannosyl-oligosaccharide glucosidase activity [GO:0004573]	endoplasmic reticulum [GO:0005783]; endoplasmic reticulum membrane [GO:0005789]; extracellular exosome [GO:0070062]; integral component of membrane [GO:0016021]; membrane [GO:0016020]	FUNCTION: Cleaves the distal alpha 1,2-linked glucose residue from the Glc(3)Man(9)GlcNAc(2) oligosaccharide precursor in a highly specific manner.
257051063	P08195	4F2	4F2 cell-surface antigen heavy chain	RecName: Full=4F2 cell-surface antigen heavy chain; Short=4F2hc; AltName: Full=4F2 heavy chain antigen; AltName: Full=Lymphocyte activation antigen 4F2 large subunit; AltName: Full=Solute carrier family 3 member 2; AltName: CD_antigen=CD98	16.83	1	9	9	31			2		1	7	5	6	4	5	1	630	67.9517	5.0083	amino acid transport [GO:0006865]; blood coagulation [GO:0007596]; calcium ion transport [GO:0006816]; carbohydrate metabolic process [GO:0005975]; cell growth [GO:0016049]; ion transport [GO:0006811]; leucine import [GO:0060356]; leukocyte migration [GO:0050900]; response to exogenous dsRNA [GO:0043330]; sodium ion transmembrane transport [GO:0035725]; transmembrane transport [GO:0055085]; trypt…	calcium:sodium antiporter activity [GO:0005432]; catalytic activity [GO:0003824]; cation binding [GO:0043169]; double-stranded RNA binding [GO:0003725]; neutral amino acid transmembrane transporter activity [GO:0015175]; poly(A) RNA binding [GO:0044822]	apical plasma membrane [GO:0016324]; cell surface [GO:0009986]; cytoplasm [GO:0005737]; extracellular exosome [GO:0070062]; integral component of membrane [GO:0016021]; melanosome [GO:0042470]; membrane [GO:0016020]; nucleoplasm [GO:0005654]; nucleus [GO:0005634]; plasma membrane [GO:0005886]	FUNCTION: Required for the function of light chain amino-acid transporters. Involved in sodium-independent, high-affinity transport of large neutral amino acids such as phenylalanine, tyrosine, leucine, arginine and tryptophan. Involved in guiding and targeting of LAT1 and LAT2 to the plasma membrane. When associated with SLC7A6 or SLC7A7 acts as an arginine/glutamine exchanger, following an anti…
127234	P26038	MOES	Moesin	RecName: Full=Moesin; AltName: Full=Membrane-organizing extension spike protein	16.46	1	5	9	30			2	2	1	4	3		6	3	9	577	67.7778	6.40479	cellular response to testosterone stimulus [GO:0071394]; establishment of endothelial barrier [GO:0061028]; establishment of epithelial cell apical/basal polarity [GO:0045198]; gland morphogenesis [GO:0022612]; leukocyte cell-cell adhesion [GO:0007159]; leukocyte migration [GO:0050900]; membrane to membrane docking [GO:0022614]; movement of cell or subcellular component [GO:0006928]; positive reg…	cell adhesion molecule binding [GO:0050839]; double-stranded RNA binding [GO:0003725]; protein kinase binding [GO:0019901]; receptor binding [GO:0005102]; structural constituent of cytoskeleton [GO:0005200]	apical part of cell [GO:0045177]; apical plasma membrane [GO:0016324]; basolateral plasma membrane [GO:0016323]; blood microparticle [GO:0072562]; cell periphery [GO:0071944]; cytoplasm [GO:0005737]; cytoskeleton [GO:0005856]; extracellular exosome [GO:0070062]; extracellular space [GO:0005615]; extrinsic component of membrane [GO:0019898]; filopodium [GO:0030175]; focal adhesion [GO:0005925]; mi…	FUNCTION: Probably involved in connections of major cytoskeletal structures to the plasma membrane. May inhibit herpes simplex virus 1 infection at an early stage. {ECO:0000269|PubMed:21549406}.
1170586	P46940	IQGA1	Ras GTPase-activating-like protein IQGAP1	RecName: Full=Ras GTPase-activating-like protein IQGAP1; AltName: Full=p195	8.51	3	10	10	30			1	1	2	7	2	5	4	4	4	1657	189.134	6.48096	cellular response to calcium ion [GO:0071277]; cellular response to epidermal growth factor stimulus [GO:0071364]; cellular response to platelet-derived growth factor stimulus [GO:0036120]; energy reserve metabolic process [GO:0006112]; epidermal growth factor receptor signaling pathway [GO:0007173]; fibroblast growth factor receptor signaling pathway [GO:0008543]; glomerular visceral epithelial …	calcium ion binding [GO:0005509]; calmodulin binding [GO:0005516]; GTPase activator activity [GO:0005096]; GTPase inhibitor activity [GO:0005095]; phosphatidylinositol-3,4,5-trisphosphate binding [GO:0005547]; protein domain specific binding [GO:0019904]; protein kinase binding [GO:0019901]; protein phosphatase binding [GO:0019903]; protein serine/threonine kinase activator activity [GO:0043539];…	actin filament [GO:0005884]; axon [GO:0030424]; cell junction [GO:0030054]; cytoplasm [GO:0005737]; cytoplasmic ribonucleoprotein granule [GO:0036464]; cytosol [GO:0005829]; extracellular exosome [GO:0070062]; extrinsic component of cytoplasmic side of plasma membrane [GO:0031234]; focal adhesion [GO:0005925]; growth cone [GO:0030426]; lateral plasma membrane [GO:0016328]; microtubule [GO:0005874…	FUNCTION: Binds to activated CDC42 but does not stimulate its GTPase activity. It associates with calmodulin. Could serve as an assembly scaffold for the organization of a multimolecular complex that would interface incoming signals to the reorganization of the actin cytoskeleton at the plasma membrane. May promote neurite outgrowth. {ECO:0000269|PubMed:15695813}.
1706474	P31689	DNJA1	DnaJ homolog subfamily A member 1	RecName: Full=DnaJ homolog subfamily A member 1; AltName: Full=DnaJ protein homolog 2; AltName: Full=HSDJ; AltName: Full=Heat shock 40 kDa protein 4; AltName: Full=Heat shock protein J2; Short=HSJ-2; AltName: Full=Human DnaJ protein 2; Short=hDj-2; Flags: Precursor	14.61	1	5	5	30			2	2	2	3	4	5	5	4	3	397	44.8395	7.07861	androgen receptor signaling pathway [GO:0030521]; DNA damage response, detection of DNA damage [GO:0042769]; negative regulation of apoptotic process [GO:0043066]; negative regulation of JUN kinase activity [GO:0043508]; negative regulation of protein ubiquitination [GO:0031397]; positive regulation of apoptotic process [GO:0043065]; protein folding [GO:0006457]; protein localization to mitochond…	ATP binding [GO:0005524]; C3HC4-type RING finger domain binding [GO:0055131]; chaperone binding [GO:0051087]; G-protein coupled receptor binding [GO:0001664]; Hsp70 protein binding [GO:0030544]; low-density lipoprotein particle receptor binding [GO:0050750]; metal ion binding [GO:0046872]; ubiquitin protein ligase binding [GO:0031625]; unfolded protein binding [GO:0051082]	cytoplasmic side of endoplasmic reticulum membrane [GO:0098554]; cytosol [GO:0005829]; extracellular exosome [GO:0070062]; membrane [GO:0016020]; mitochondrion [GO:0005739]; nucleus [GO:0005634]; perinuclear region of cytoplasm [GO:0048471]	FUNCTION: Co-chaperone for HSPA8/Hsc70 (PubMed:10816573). Stimulates ATP hydrolysis, but not the folding of unfolded proteins mediated by HSPA1A (in vitro) (PubMed:24318877). Plays a role in protein transport into mitochondria via its role as co-chaperone. Functions as co-chaperone for HSPA1B and negatively regulates the translocation of BAX from the cytosol to mitochondria in response to cellula…
2498443	Q13547	HDAC1	Histone deacetylase 1	RecName: Full=Histone deacetylase 1; Short=HD1	10.17	2	1	4	30			2	3	3	5	5	4	5	2	1	482	55.0677	5.47803	ATP-dependent chromatin remodeling [GO:0043044]; blood coagulation [GO:0007596]; chromatin modification [GO:0016568]; chromatin organization [GO:0006325]; chromatin remodeling [GO:0006338]; circadian regulation of gene expression [GO:0032922]; embryonic digit morphogenesis [GO:0042733]; epidermal cell differentiation [GO:0009913]; eyelid development in camera-type eye [GO:0061029]; fungiform papi…	activating transcription factor binding [GO:0033613]; core promoter binding [GO:0001047]; deacetylase activity [GO:0019213]; enzyme binding [GO:0019899]; histone deacetylase activity [GO:0004407]; histone deacetylase binding [GO:0042826]; NAD-dependent histone deacetylase activity (H3-K14 specific) [GO:0032041]; NF-kappaB binding [GO:0051059]; protein deacetylase activity [GO:0033558]; protein N-…	chromatin [GO:0000785]; cytoplasm [GO:0005737]; cytosol [GO:0005829]; histone deacetylase complex [GO:0000118]; nuclear chromatin [GO:0000790]; nucleoplasm [GO:0005654]; nucleus [GO:0005634]; NuRD complex [GO:0016581]; protein complex [GO:0043234]; Sin3 complex [GO:0016580]	FUNCTION: Responsible for the deacetylation of lysine residues on the N-terminal part of the core histones (H2A, H2B, H3 and H4). Histone deacetylation gives a tag for epigenetic repression and plays an important role in transcriptional regulation, cell cycle progression and developmental events. Histone deacetylases act via the formation of large multiprotein complexes. Deacetylates SP proteins,…
12230547	O43390	HNRPR	Heterogeneous nuclear ribonucleoprotein R	RecName: Full=Heterogeneous nuclear ribonucleoprotein R; Short=hnRNP R	14.53	1	5	7	30			1	4	2	4	3	3	3	4	6	633	70.8993	8.1333	gene expression [GO:0010467]; mRNA processing [GO:0006397]; mRNA splicing, via spliceosome [GO:0000398]; RNA splicing [GO:0008380]	nucleotide binding [GO:0000166]; poly(A) RNA binding [GO:0044822]; RNA binding [GO:0003723]	catalytic step 2 spliceosome [GO:0071013]; cytoplasm [GO:0005737]; nucleoplasm [GO:0005654]; ribonucleoprotein complex [GO:0030529]; spliceosomal complex [GO:0005681]	FUNCTION: Component of ribonucleosomes, which are complexes of at least 20 other different heterogenious nuclear ribonucleoproteins (hnRNP). hnRNP play an important role in processing of precursor mRNA in the nucleus.
25009267	Q9H078	CLPB	Caseinolytic peptidase B protein homolog	RecName: Full=Caseinolytic peptidase B protein homolog; AltName: Full=Suppressor of potassium transport defect 3	10.04	1	7	7	30			2	4	1	3	4	3	5	4	4	707	78.68	9.01221	cellular response to heat [GO:0034605]	ATPase activity [GO:0016887]; ATP binding [GO:0005524]	mitochondrion [GO:0005739]	FUNCTION: May function as a regulatory ATPase and be related to secretion/protein trafficking process.
51316978	Q96CW1	AP2M1	AP-2 complex subunit mu	RecName: Full=AP-2 complex subunit mu; AltName: Full=AP-2 mu chain; AltName: Full=Adaptin-mu2; AltName: Full=Adaptor protein complex AP-2 subunit mu; AltName: Full=Adaptor-related protein complex 2 subunit mu; AltName: Full=Clathrin assembly protein complex 2 mu medium chain; AltName: Full=Clathrin coat assembly protein AP50; AltName: Full=Clathrin coat-associated protein AP50; AltName: Full=HA2 …	17.47	1	7	7	30			3	3	5	3	2	1	6	2	5	435	49.623	9.53955	antigen processing and presentation of exogenous peptide antigen via MHC class II [GO:0019886]; axon guidance [GO:0007411]; clathrin-mediated endocytosis [GO:0072583]; ephrin receptor signaling pathway [GO:0048013]; epidermal growth factor receptor signaling pathway [GO:0007173]; intracellular protein transport [GO:0006886]; membrane organization [GO:0061024]; negative regulation of epidermal gro…	lipid binding [GO:0008289]; low-density lipoprotein particle receptor binding [GO:0050750]; signal sequence binding [GO:0005048]; transporter activity [GO:0005215]	AP-2 adaptor complex [GO:0030122]; clathrin-coated endocytic vesicle membrane [GO:0030669]; cytosol [GO:0005829]; endocytic vesicle membrane [GO:0030666]; extracellular exosome [GO:0070062]; lysosomal membrane [GO:0005765]; mitochondrion [GO:0005739]; plasma membrane [GO:0005886]	FUNCTION: Component of the adaptor protein complex 2 (AP-2). Adaptor protein complexes function in protein transport via transport vesicles in different membrane traffic pathways. Adaptor protein complexes are vesicle coat components and appear to be involved in cargo selection and vesicle formation. AP-2 is involved in clathrin-dependent endocytosis in which cargo proteins are incorporated into …
51702807	P62899	RL31	60S ribosomal protein L31	RecName: Full=60S ribosomal protein L31	42.4	1	6	6	30			2	1	2	3	2	3	3	6	8	125	14.4539	10.5356	cellular protein metabolic process [GO:0044267]; cytoplasmic translation [GO:0002181]; gene expression [GO:0010467]; nuclear-transcribed mRNA catabolic process, nonsense-mediated decay [GO:0000184]; SRP-dependent cotranslational protein targeting to membrane [GO:0006614]; translation [GO:0006412]; translational elongation [GO:0006414]; translational initiation [GO:0006413]; translational terminat…	poly(A) RNA binding [GO:0044822]; RNA binding [GO:0003723]; structural constituent of ribosome [GO:0003735]	cytosol [GO:0005829]; cytosolic large ribosomal subunit [GO:0022625]; extracellular exosome [GO:0070062]; focal adhesion [GO:0005925]; membrane [GO:0016020]
74749787	Q71UI9	H2AV	Histone H2A.V	RecName: Full=Histone H2A.V; AltName: Full=H2A.F/Z	31.25	2	2	4	30			1	2		2	4	5	3	4	9	128	13.5005	10.5796		DNA binding [GO:0003677]	extracellular exosome [GO:0070062]; nucleosome [GO:0000786]; nucleus [GO:0005634]	FUNCTION: Variant histone H2A which replaces conventional H2A in a subset of nucleosomes. Nucleosomes wrap and compact DNA into chromatin, limiting DNA accessibility to the cellular machineries which require DNA as a template. Histones thereby play a central role in transcription regulation, DNA repair, DNA replication and chromosomal stability. DNA accessibility is regulated via a complex set of…
119172	P13639	EF2	Elongation factor 2	RecName: Full=Elongation factor 2; Short=EF-2	22.61	2	14	14	29			3	1	2	4	1	2	1	1	14	858	95.277	6.82959	cellular protein metabolic process [GO:0044267]; gene expression [GO:0010467]; hematopoietic progenitor cell differentiation [GO:0002244]; peptidyl-diphthamide biosynthetic process from peptidyl-histidine [GO:0017183]; positive regulation of translation [GO:0045727]; post-translational protein modification [GO:0043687]; translation [GO:0006412]; translational elongation [GO:0006414]	GTPase activity [GO:0003924]; GTP binding [GO:0005525]; poly(A) RNA binding [GO:0044822]; protein kinase binding [GO:0019901]; translation elongation factor activity [GO:0003746]	aggresome [GO:0016235]; cytoplasm [GO:0005737]; cytosol [GO:0005829]; extracellular exosome [GO:0070062]; membrane [GO:0016020]; nucleus [GO:0005634]; plasma membrane [GO:0005886]; polysome [GO:0005844]; ribonucleoprotein complex [GO:0030529]	FUNCTION: Catalyzes the GTP-dependent ribosomal translocation step during translation elongation. During this step, the ribosome changes from the pre-translocational (PRE) to the post-translocational (POST) state as the newly formed A-site-bound peptidyl-tRNA and P-site-bound deacylated tRNA move to the P and E sites, respectively. Catalyzes the coordinated movement of the two tRNA molecules, the…
464541	P35241	RADI	Radixin	RecName: Full=Radixin	14.75	1	3	7	29			3	2		4	4		5	3	8	583	68.5214	6.3667	actin filament capping [GO:0051693]; apical protein localization [GO:0045176]; cellular response to thyroid hormone stimulus [GO:0097067]; establishment of endothelial barrier [GO:0061028]; establishment of protein localization [GO:0045184]; establishment of protein localization to plasma membrane [GO:0090002]; microvillus assembly [GO:0030033]; negative regulation of adherens junction organizati…	actin binding [GO:0003779]; ATPase binding [GO:0051117]; poly(A) RNA binding [GO:0044822]; protein homodimerization activity [GO:0042803]; protein kinase A binding [GO:0051018]	apical plasma membrane [GO:0016324]; cell periphery [GO:0071944]; cleavage furrow [GO:0032154]; cortical actin cytoskeleton [GO:0030864]; extracellular exosome [GO:0070062]; extracellular space [GO:0005615]; extrinsic component of membrane [GO:0019898]; filopodium [GO:0030175]; focal adhesion [GO:0005925]; lamellipodium [GO:0030027]; microvillus [GO:0005902]; myelin sheath [GO:0043209]; plasma me…	FUNCTION: Probably plays a crucial role in the binding of the barbed end of actin filaments to the plasma membrane.
1706379	P51648	AL3A2	Fatty aldehyde dehydrogenase	RecName: Full=Fatty aldehyde dehydrogenase; AltName: Full=Aldehyde dehydrogenase 10; AltName: Full=Aldehyde dehydrogenase family 3 member A2; AltName: Full=Microsomal aldehyde dehydrogenase	13.61	3	4	5	29			2	2	4	6	3	3	4	3	2	485	54.8129	7.88428	cellular aldehyde metabolic process [GO:0006081]; central nervous system development [GO:0007417]; epidermis development [GO:0008544]; oxidation-reduction process [GO:0055114]; peripheral nervous system development [GO:0007422]; phytol metabolic process [GO:0033306]; sesquiterpenoid metabolic process [GO:0006714]	3-chloroallyl aldehyde dehydrogenase activity [GO:0004028]; aldehyde dehydrogenase (NAD) activity [GO:0004029]; aldehyde dehydrogenase [NAD(P)+] activity [GO:0004030]; long-chain-alcohol oxidase activity [GO:0046577]; long-chain-aldehyde dehydrogenase activity [GO:0050061]; medium-chain-aldehyde dehydrogenase activity [GO:0052814]	endoplasmic reticulum membrane [GO:0005789]; extracellular exosome [GO:0070062]; integral component of membrane [GO:0016021]; intracellular membrane-bounded organelle [GO:0043231]; mitochondrial inner membrane [GO:0005743]; peroxisome [GO:0005777]	FUNCTION: Catalyzes the oxidation of long-chain aliphatic aldehydes to fatty acids. Active on a variety of saturated and unsaturated aliphatic aldehydes between 6 and 24 carbons in length. Responsible for conversion of the sphingosine 1-phosphate (S1P) degradation product hexadecenal to hexadecenoic acid. {ECO:0000269|PubMed:22633490}.
12643412	Q01650	LAT1	Large neutral amino acids transporter small subunit 1	RecName: Full=Large neutral amino acids transporter small subunit 1; AltName: Full=4F2 light chain; Short=4F2 LC; Short=4F2LC; AltName: Full=CD98 light chain; AltName: Full=Integral membrane protein E16; AltName: Full=L-type amino acid transporter 1; Short=hLAT1; AltName: Full=Solute carrier family 7 member 5; AltName: Full=y+ system cationic amino acid transporter	8.09	3	4	4	29			3	2	3	5	3	5	4	3	1	507	54.9743	7.72314	amino acid transmembrane transport [GO:0003333]; amino acid transport [GO:0006865]; blood coagulation [GO:0007596]; cation transmembrane transport [GO:0098655]; cell differentiation [GO:0030154]; cellular amino acid metabolic process [GO:0006520]; ion transport [GO:0006811]; L-alpha-amino acid transmembrane transport [GO:1902475]; leucine transport [GO:0015820]; leukocyte migration [GO:0050900]; …	amino acid transmembrane transporter activity [GO:0015171]; antiporter activity [GO:0015297]; L-leucine transmembrane transporter activity [GO:0015190]; L-phenylalanine transmembrane transporter activity [GO:0015192]; L-tryptophan transmembrane transporter activity [GO:0015196]; neutral amino acid transmembrane transporter activity [GO:0015175]; peptide antigen binding [GO:0042605]	apical plasma membrane [GO:0016324]; cytoplasm [GO:0005737]; cytosol [GO:0005829]; extracellular exosome [GO:0070062]; integral component of plasma membrane [GO:0005887]; intracellular membrane-bounded organelle [GO:0043231]; membrane [GO:0016020]; nucleolus [GO:0005730]; nucleus [GO:0005634]; plasma membrane [GO:0005886]	FUNCTION: Sodium-independent, high-affinity transport of large neutral amino acids such as phenylalanine, tyrosine, leucine, arginine and tryptophan, when associated with SLC3A2/4F2hc. Involved in cellular amino acid uptake. Acts as an amino acid exchanger. Involved in the transport of L-DOPA across the blood-brain barrier, and that of thyroid hormones triiodothyronine (T3) and thyroxine (T4) acr…
68068066	Q92769	HDAC2	Histone deacetylase 2	RecName: Full=Histone deacetylase 2; Short=HD2	9.63	2	1	4	28			2	3	3	5	5	3	4	2	1	488	55.3288	5.90967	ATP-dependent chromatin remodeling [GO:0043044]; behavioral response to ethanol [GO:0048149]; blood coagulation [GO:0007596]; cardiac muscle hypertrophy [GO:0003300]; cellular response to dopamine [GO:1903351]; cellular response to heat [GO:0034605]; cellular response to hydrogen peroxide [GO:0070301]; cellular response to retinoic acid [GO:0071300]; cellular response to transforming growth facto…	chromatin binding [GO:0003682]; core promoter binding [GO:0001047]; deacetylase activity [GO:0019213]; enzyme binding [GO:0019899]; histone deacetylase activity [GO:0004407]; NAD-dependent histone deacetylase activity (H3-K14 specific) [GO:0032041]; NF-kappaB binding [GO:0051059]; poly(A) RNA binding [GO:0044822]; protein deacetylase activity [GO:0033558]; RNA polymerase II repressing transcripti…	cytoplasm [GO:0005737]; ESC/E(Z) complex [GO:0035098]; nuclear chromatin [GO:0000790]; nucleoplasm [GO:0005654]; nucleus [GO:0005634]; NuRD complex [GO:0016581]; protein complex [GO:0043234]; Sin3 complex [GO:0016580]	FUNCTION: Responsible for the deacetylation of lysine residues on the N-terminal part of the core histones (H2A, H2B, H3 and H4). Histone deacetylation gives a tag for epigenetic repression and plays an important role in transcriptional regulation, cell cycle progression and developmental events. Histone deacetylases act via the formation of large multiprotein complexes. Forms transcriptional rep…
81175191	P46777	RL5	60S ribosomal protein L5	RecName: Full=60S ribosomal protein L5	22.9	1	6	6	28			3	3	1	5	3	4	5	3	1	297	34.3407	9.71533	cellular protein metabolic process [GO:0044267]; gene expression [GO:0010467]; nuclear-transcribed mRNA catabolic process, nonsense-mediated decay [GO:0000184]; ribosomal large subunit assembly [GO:0000027]; ribosomal large subunit biogenesis [GO:0042273]; rRNA processing [GO:0006364]; SRP-dependent cotranslational protein targeting to membrane [GO:0006614]; translation [GO:0006412]; translationa…	5S rRNA binding [GO:0008097]; poly(A) RNA binding [GO:0044822]; RNA binding [GO:0003723]; structural constituent of ribosome [GO:0003735]	cytoplasm [GO:0005737]; cytosol [GO:0005829]; cytosolic large ribosomal subunit [GO:0022625]; extracellular exosome [GO:0070062]; focal adhesion [GO:0005925]; membrane [GO:0016020]; nucleolus [GO:0005730]; nucleus [GO:0005634]; ribonucleoprotein complex [GO:0030529]	FUNCTION: Required for rRNA maturation and formation of the 60S ribosomal subunits. This protein binds 5S RNA. {ECO:0000269|PubMed:19061985}.
156632706	P42704	LPPRC	Leucine-rich PPR motif-containing protein, mitochondrial	RecName: Full=Leucine-rich PPR motif-containing protein, mitochondrial; AltName: Full=130 kDa leucine-rich protein; Short=LRP 130; AltName: Full=GP130; Flags: Precursor	11.84	1	13	13	28			1	1		13	1	2	4	3	3	1394	157.805	6.12549	mitochondrion transport along microtubule [GO:0047497]; mRNA transport [GO:0051028]; negative regulation of mitochondrial RNA catabolic process [GO:0000961]; regulation of mitochondrial translation [GO:0070129]; regulation of transcription, DNA-templated [GO:0006355]; transcription, DNA-templated [GO:0006351]	beta-tubulin binding [GO:0048487]; microtubule binding [GO:0008017]; poly(A) RNA binding [GO:0044822]; RNA binding [GO:0003723]; single-stranded DNA binding [GO:0003697]; ubiquitin protein ligase binding [GO:0031625]	condensed nuclear chromosome [GO:0000794]; cytoskeleton [GO:0005856]; membrane [GO:0016020]; microtubule [GO:0005874]; mitochondrial nucleoid [GO:0042645]; mitochondrion [GO:0005739]; nuclear inner membrane [GO:0005637]; nuclear outer membrane [GO:0005640]; nucleoplasm [GO:0005654]; nucleus [GO:0005634]; perinuclear region of cytoplasm [GO:0048471]; ribonucleoprotein complex [GO:0030529]	FUNCTION: May play a role in RNA metabolism in both nuclei and mitochondria. In the nucleus binds to HNRPA1-associated poly(A) mRNAs and is part of nmRNP complexes at late stages of mRNA maturation which are possibly associated with nuclear mRNA export. May bind mature mRNA in the nucleus outer membrane. In mitochondria binds to poly(A) mRNA. Plays a role in translation or stability of mitochondr…
238054372	Q12769	NU160	Nuclear pore complex protein Nup160	RecName: Full=Nuclear pore complex protein Nup160; AltName: Full=160 kDa nucleoporin; AltName: Full=Nucleoporin Nup160	7.17	1	8	8	28			2	2	3	4	3	3	4	3	4	1436	162.017	5.50342	carbohydrate metabolic process [GO:0005975]; cellular protein metabolic process [GO:0044267]; cellular response to heat [GO:0034605]; cytokine-mediated signaling pathway [GO:0019221]; gene expression [GO:0010467]; glucose transport [GO:0015758]; hexose transport [GO:0008645]; mitotic cell cycle [GO:0000278]; mitotic nuclear envelope disassembly [GO:0007077]; mRNA export from nucleus [GO:0006406];…	nucleocytoplasmic transporter activity [GO:0005487]	cytosol [GO:0005829]; nuclear envelope [GO:0005635]; nuclear pore [GO:0005643]; nuclear pore outer ring [GO:0031080]	FUNCTION: Involved in poly(A)+ RNA transport. {ECO:0000269|PubMed:11684705}.
74738589	Q7L576	CYFP1	Cytoplasmic FMR1-interacting protein 1	RecName: Full=Cytoplasmic FMR1-interacting protein 1; AltName: Full=Specifically Rac1-associated protein 1; Short=Sra-1; AltName: Full=p140sra-1	6.3	1	3	7	27			1	2		6	2	4	7	3	2	1253	145.089	6.90283	axon extension [GO:0048675]; cognition [GO:0050890]; Fc-gamma receptor signaling pathway involved in phagocytosis [GO:0038096]; innate immune response [GO:0045087]; lamellipodium assembly [GO:0030032]; positive regulation of Arp2/3 complex-mediated actin nucleation [GO:2000601]; Rac protein signal transduction [GO:0016601]; regulation of cell shape [GO:0008360]; ruffle organization [GO:0031529]; …	actin filament binding [GO:0051015]; protein complex binding [GO:0032403]; Rac GTPase binding [GO:0048365]	cytosol [GO:0005829]; extracellular exosome [GO:0070062]; focal adhesion [GO:0005925]; lamellipodium [GO:0030027]; mRNA cap binding complex [GO:0005845]; neuron projection [GO:0043005]; perinuclear region of cytoplasm [GO:0048471]; ruffle [GO:0001726]; SCAR complex [GO:0031209]; synapse [GO:0045202]	FUNCTION: Component of the CYFIP1-EIF4E-FMR1 complex which binds to the mRNA cap and mediates translational repression. In the CYFIP1-EIF4E-FMR1 complex this subunit is an adapter between EIF4E and FMR1. Promotes the translation repression activity of FMR1 in brain probably by mediating its association with EIF4E and mRNA (By similarity). Regulates formation of membrane ruffles and lamellipodia. …
17432978	O43491	E41L2	Band 4.1-like protein 2	RecName: Full=Band 4.1-like protein 2; AltName: Full=Generally expressed protein 4.1; Short=4.1G	14.43	2	10	12	26			1	1		8	2	3	5	4	2	1005	112.519	5.43994	cortical actin cytoskeleton organization [GO:0030866]	structural molecule activity [GO:0005198]	cell junction [GO:0030054]; extracellular exosome [GO:0070062]; extrinsic component of membrane [GO:0019898]; focal adhesion [GO:0005925]; nucleoplasm [GO:0005654]; nucleus [GO:0005634]; plasma membrane [GO:0005886]; spectrin [GO:0008091]
20141308	O00165	HAX1	HCLS1-associated protein X-1	RecName: Full=HCLS1-associated protein X-1; AltName: Full=HS1-associating protein X-1; Short=HAX-1; AltName: Full=HS1-binding protein 1; Short=HSP1BP-1	31.9	1	7	7	26			2	2	2	4	4	4	3	3	2	279	31.6011	4.91943	cellular response to cytokine stimulus [GO:0071345]; negative regulation of apoptotic process [GO:0043066]; positive regulation of actin cytoskeleton reorganization [GO:2000251]; positive regulation of granulocyte differentiation [GO:0030854]; positive regulation of peptidyl-serine phosphorylation [GO:0033138]; positive regulation of peptidyl-tyrosine phosphorylation [GO:0050731]; positive regula…	interleukin-1 binding [GO:0019966]; protein N-terminus binding [GO:0047485]	actin cytoskeleton [GO:0015629]; cytoplasmic membrane-bounded vesicle [GO:0016023]; endoplasmic reticulum [GO:0005783]; lamellipodium [GO:0030027]; mitochondrial intermembrane space [GO:0005758]; mitochondrial outer membrane [GO:0005741]; mitochondrion [GO:0005739]; nuclear envelope [GO:0005635]; nuclear membrane [GO:0031965]; sarcoplasmic reticulum [GO:0016529]; transcription factor complex [GO:…	FUNCTION: Promotes cell survival. Potentiates GNA13-mediated cell migration. Involved in the clathrin-mediated endocytosis pathway. May be involved in internalization of ABC transporters such as ABCB11. May inhibit CASP9 and CASP3. May regulate intracellular calcium pools. {ECO:0000269|PubMed:15339924, ECO:0000269|PubMed:16857965, ECO:0000269|PubMed:17545607, ECO:0000269|PubMed:18319618, ECO:0000…
45476906	Q86YZ3	HORN	Hornerin	RecName: Full=Hornerin	13.82	1	12	12	26	5			1		3	1				16	2850	282.228	10.0376	cell envelope organization [GO:0043163]; establishment of skin barrier [GO:0061436]; hematopoietic progenitor cell differentiation [GO:0002244]; keratinization [GO:0031424]	calcium ion binding [GO:0005509]	cell envelope [GO:0030313]; cornified envelope [GO:0001533]; cytoplasm [GO:0005737]; extracellular exosome [GO:0070062]; keratohyalin granule [GO:0036457]; nucleus [GO:0005634]; perinuclear region of cytoplasm [GO:0048471]	FUNCTION: Component of the epidermal cornified cell envelopes. {ECO:0000269|PubMed:21282207}.
47117772	P61353	RL27	60S ribosomal protein L27	RecName: Full=60S ribosomal protein L27	48.53	1	7	7	26				1		7	3	3	5	5	2	136	15.7877	10.5649	cellular protein metabolic process [GO:0044267]; gene expression [GO:0010467]; nuclear-transcribed mRNA catabolic process, nonsense-mediated decay [GO:0000184]; SRP-dependent cotranslational protein targeting to membrane [GO:0006614]; translation [GO:0006412]; translational elongation [GO:0006414]; translational initiation [GO:0006413]; translational termination [GO:0006415]; viral life cycle [GO…	poly(A) RNA binding [GO:0044822]; structural constituent of ribosome [GO:0003735]	cytosol [GO:0005829]; cytosolic large ribosomal subunit [GO:0022625]; extracellular exosome [GO:0070062]; focal adhesion [GO:0005925]; membrane [GO:0016020]; nucleus [GO:0005634]; ribonucleoprotein complex [GO:0030529]; ribosome [GO:0005840]
67461088	Q9Y6C9	MTCH2	Mitochondrial carrier homolog 2	RecName: Full=Mitochondrial carrier homolog 2; AltName: Full=Met-induced mitochondrial protein	25.08	1	6	6	26			2	1		8	2	6	5	2		303	33.3089	7.97217	hepatocyte apoptotic process [GO:0097284]; protein localization to mitochondrion [GO:0070585]; regulation of mitochondrial membrane permeability involved in apoptotic process [GO:1902108]		extracellular exosome [GO:0070062]; integral component of membrane [GO:0016021]; membrane [GO:0016020]; mitochondrial inner membrane [GO:0005743]; mitochondrial outer membrane [GO:0005741]; nucleus [GO:0005634]	FUNCTION: The substrate transported is not yet known. Induces mitochondrial depolarization.
108860798	Q8IXI1	MIRO2	Mitochondrial Rho GTPase 2	RecName: Full=Mitochondrial Rho GTPase 2; Short=MIRO-2; Short=hMiro-2; AltName: Full=Ras homolog gene family member T2	15.21	2	6	7	26				1		6	5	4	3	4	3	618	68.0747	5.85889	cellular homeostasis [GO:0019725]; mitochondrial outer membrane permeabilization [GO:0097345]; mitochondrion transport along microtubule [GO:0047497]; regulation of small GTPase mediated signal transduction [GO:0051056]; small GTPase mediated signal transduction [GO:0007264]	calcium ion binding [GO:0005509]; GTPase activity [GO:0003924]; GTP binding [GO:0005525]	cytosol [GO:0005829]; extracellular exosome [GO:0070062]; integral component of mitochondrial outer membrane [GO:0031307]; membrane [GO:0016020]; plasma membrane [GO:0005886]	FUNCTION: Mitochondrial GTPase involved in mitochondrial trafficking. Probably involved in control of anterograde transport of mitochondria and their subcellular distribution (By similarity). {ECO:0000250}.
127169	P19105	ML12A	Myosin regulatory light chain 12A	RecName: Full=Myosin regulatory light chain 12A; AltName: Full=Epididymis secretory protein Li 24; Short=HEL-S-24; AltName: Full=MLC-2B; AltName: Full=Myosin RLC; AltName: Full=Myosin regulatory light chain 2, nonsarcomeric; AltName: Full=Myosin regulatory light chain MRLC3	40.35	3	6	6	25			2	1	2	4	1	4	1	2	8	171	19.7815	4.80518	axon guidance [GO:0007411]; ephrin receptor signaling pathway [GO:0048013]; muscle contraction [GO:0006936]; platelet aggregation [GO:0070527]; protein targeting to plasma membrane [GO:0072661]; regulation of cell shape [GO:0008360]	calcium ion binding [GO:0005509]	cytosol [GO:0005829]; extracellular exosome [GO:0070062]; myosin II complex [GO:0016460]; stress fiber [GO:0001725]; Z disc [GO:0030018]	FUNCTION: Myosin regulatory subunit that plays an important role in regulation of both smooth muscle and nonmuscle cell contractile activity via its phosphorylation. Implicated in cytokinesis, receptor capping, and cell locomotion (By similarity). {ECO:0000250}.
2493460	Q14257	RCN2	Reticulocalbin-2	RecName: Full=Reticulocalbin-2; AltName: Full=Calcium-binding protein ERC-55; AltName: Full=E6-binding protein; Short=E6BP; Flags: Precursor	19.24	1	5	5	25			1	3	3	5		2	3	2	6	317	36.8536	4.39893		calcium ion binding [GO:0005509]	endoplasmic reticulum [GO:0005783]; endoplasmic reticulum lumen [GO:0005788]; nucleolus [GO:0005730]	FUNCTION: Not known. Binds calcium.
21542389	Q15758	AAAT	Neutral amino acid transporter B(0)	RecName: Full=Neutral amino acid transporter B(0); Short=ATB(0); AltName: Full=Baboon M7 virus receptor; AltName: Full=RD114/simian type D retrovirus receptor; AltName: Full=Sodium-dependent neutral amino acid transporter type 2; AltName: Full=Solute carrier family 1 member 5	15.34	1	7	7	25			2	2	1	6	3	3	4	2	2	541	56.5623	5.47803	amino acid transport [GO:0006865]; glutamine transport [GO:0006868]; ion transport [GO:0006811]; neutral amino acid transport [GO:0015804]; transmembrane transport [GO:0055085]	L-glutamine transmembrane transporter activity [GO:0015186]; neutral amino acid transmembrane transporter activity [GO:0015175]; receptor activity [GO:0004872]; sodium:dicarboxylate symporter activity [GO:0017153]; virus receptor activity [GO:0001618]	extracellular exosome [GO:0070062]; Golgi apparatus [GO:0005794]; integral component of plasma membrane [GO:0005887]; melanosome [GO:0042470]; membrane [GO:0016020]; plasma membrane [GO:0005886]	FUNCTION: Sodium-dependent amino acids transporter that has a broad substrate specificity, with a preference for zwitterionic amino acids. It accepts as substrates all neutral amino acids, including glutamine, asparagine, and branched-chain and aromatic amino acids, and excludes methylated, anionic, and cationic amino acids. May also be activated by insulin. Through binding of the fusogenic prote…
50403752	P62263	RS14	40S ribosomal protein S14	RecName: Full=40S ribosomal protein S14	32.45	1	5	5	25			3		3	4	2	3	2	4	4	151	16.2625	10.0522	cellular protein metabolic process [GO:0044267]; erythrocyte differentiation [GO:0030218]; gene expression [GO:0010467]; maturation of SSU-rRNA [GO:0030490]; maturation of SSU-rRNA from tricistronic rRNA transcript (SSU-rRNA, 5.8S rRNA, LSU-rRNA) [GO:0000462]; negative regulation of transcription from RNA polymerase II promoter [GO:0000122]; nuclear-transcribed mRNA catabolic process, nonsense-me…	mRNA 5'-UTR binding [GO:0048027]; poly(A) RNA binding [GO:0044822]; RNA binding [GO:0003723]; small ribosomal subunit rRNA binding [GO:0070181]; structural constituent of ribosome [GO:0003735]; translation regulator activity [GO:0045182]	cytoplasm [GO:0005737]; cytosol [GO:0005829]; cytosolic small ribosomal subunit [GO:0022627]; extracellular exosome [GO:0070062]; focal adhesion [GO:0005925]; membrane [GO:0016020]; mitochondrion [GO:0005739]; nucleolus [GO:0005730]
74733765	Q9H857	NT5D2	5'-nucleotidase domain-containing protein 2	RecName: Full=5'-nucleotidase domain-containing protein 2	22.12	1	10	10	25				1	2	5	1	3	3	3	7	520	60.6797	6.771	dephosphorylation [GO:0016311]	5'-nucleotidase activity [GO:0008253]; metal ion binding [GO:0046872]
118572715	Q9Y512	SAM50	Sorting and assembly machinery component 50 homolog	RecName: Full=Sorting and assembly machinery component 50 homolog; AltName: Full=Transformation-related gene 3 protein; Short=TRG-3	13.01	1	5	5	25			2	1		6	1	2	6	4	3	469	51.9433	6.90283	cellular protein metabolic process [GO:0044267]; cristae formation [GO:0042407]; mitochondrial respiratory chain complex assembly [GO:0033108]; protein import into mitochondrial outer membrane [GO:0045040]; protein targeting to mitochondrion [GO:0006626]		extracellular exosome [GO:0070062]; integral component of membrane [GO:0016021]; mitochondrial inner membrane [GO:0005743]; mitochondrial outer membrane [GO:0005741]; mitochondrial sorting and assembly machinery complex [GO:0001401]; mitochondrion [GO:0005739]	FUNCTION: Plays a crucial role in the maintenance of the structure of mitochondrial cristae and the proper assembly of the mitochondrial respiratory chain complexes (PubMed:22252321, PubMed:25781180). Required for the assembly of TOMM40 into the TOM complex (PubMed:15644312). {ECO:0000269|PubMed:15644312, ECO:0000269|PubMed:22252321, ECO:0000269|PubMed:25781180}.
212287925	P54707	AT12A	Potassium-transporting ATPase alpha chain 2	RecName: Full=Potassium-transporting ATPase alpha chain 2; AltName: Full=Non-gastric H(+)/K(+) ATPase subunit alpha; AltName: Full=Proton pump	3.37	1	1	3	25			3	2	3	3	3	2	4	3	2	1039	115.437	6.55127	ion transmembrane transport [GO:0034220]; potassium ion homeostasis [GO:0055075]; regulation of pH [GO:0006885]; response to metal ion [GO:0010038]; response to organic cyclic compound [GO:0014070]; transmembrane transport [GO:0055085]	ATP binding [GO:0005524]; hydrogen:potassium-exchanging ATPase activity [GO:0008900]; metal ion binding [GO:0046872]; sodium:potassium-exchanging ATPase activity [GO:0005391]	apical plasma membrane [GO:0016324]; basolateral plasma membrane [GO:0016323]; hydrogen:potassium-exchanging ATPase complex [GO:0005889]; plasma membrane [GO:0005886]	FUNCTION: Catalyzes the hydrolysis of ATP coupled with the exchange of H(+) and K(+) ions across the plasma membrane. Responsible for potassium absorption in various tissues.
136652	P17480	UBF1	Nucleolar transcription factor 1	RecName: Full=Nucleolar transcription factor 1; AltName: Full=Autoantigen NOR-90; AltName: Full=Upstream-binding factor 1; Short=UBF-1	16.49	1	10	10	24			2		4	2	3	2	3		8	764	89.3502	5.80811	chromatin remodeling [GO:0006338]; chromatin silencing at rDNA [GO:0000183]; gene expression [GO:0010467]; negative regulation of gene expression, epigenetic [GO:0045814]; positive regulation of transcription from RNA polymerase I promoter [GO:0045943]; regulation of gene expression, epigenetic [GO:0040029]; regulation of transcription from RNA polymerase I promoter [GO:0006356]; termination of R…	chromatin binding [GO:0003682]; DNA binding [GO:0003677]; poly(A) RNA binding [GO:0044822]	fibrillar center [GO:0001650]; nucleolus [GO:0005730]; nucleoplasm [GO:0005654]	FUNCTION: Recognizes the ribosomal RNA gene promoter and activates transcription mediated by RNA polymerase I through cooperative interactions with the transcription factor SL1/TIF-IB complex. It binds specifically to the upstream control element. {ECO:0000269|PubMed:7982918}.
20455474	P24539	AT5F1	ATP synthase F(0) complex subunit B1, mitochondrial	RecName: Full=ATP synthase F(0) complex subunit B1, mitochondrial; AltName: Full=ATP synthase proton-transporting mitochondrial F(0) complex subunit B1; AltName: Full=ATP synthase subunit b; Short=ATPase subunit b; Flags: Precursor	38.28	1	9	9	24					1	11	3	6	2		1	256	28.8903	9.36377	ATP synthesis coupled proton transport [GO:0015986]; cellular metabolic process [GO:0044237]; mitochondrial ATP synthesis coupled proton transport [GO:0042776]; respiratory electron transport chain [GO:0022904]; small molecule metabolic process [GO:0044281]; substantia nigra development [GO:0021762]	hydrogen ion transmembrane transporter activity [GO:0015078]; transmembrane transporter activity [GO:0022857]	extracellular exosome [GO:0070062]; membrane [GO:0016020]; mitochondrial inner membrane [GO:0005743]; mitochondrial matrix [GO:0005759]; mitochondrial proton-transporting ATP synthase complex [GO:0005753]; mitochondrial proton-transporting ATP synthase complex, coupling factor F(o) [GO:0000276]; mitochondrion [GO:0005739]; myelin sheath [GO:0043209]; nucleoplasm [GO:0005654]; nucleus [GO:0005634]	FUNCTION: Mitochondrial membrane ATP synthase (F(1)F(0) ATP synthase or Complex V) produces ATP from ADP in the presence of a proton gradient across the membrane which is generated by electron transport complexes of the respiratory chain. F-type ATPases consist of two structural domains, F(1) - containing the extramembraneous catalytic core, and F(0) - containing the membrane proton channel, link…
20981701	Q14974	IMB1	Importin subunit beta-1	RecName: Full=Importin subunit beta-1; AltName: Full=Importin-90; AltName: Full=Karyopherin subunit beta-1; AltName: Full=Nuclear factor p97; AltName: Full=Pore targeting complex 97 kDa subunit; Short=PTAC97	6.39	1	4	4	24			1	2	2	5	4	3	3	2	2	876	97.108	4.77979	apoptotic DNA fragmentation [GO:0006309]; apoptotic process [GO:0006915]; cellular component disassembly involved in execution phase of apoptosis [GO:0006921]; cytokine-mediated signaling pathway [GO:0019221]; intracellular transport of virus [GO:0075733]; NLS-bearing protein import into nucleus [GO:0006607]; programmed cell death [GO:0012501]; protein import into nucleus [GO:0006606]; protein im…	enzyme binding [GO:0019899]; nuclear localization sequence binding [GO:0008139]; poly(A) RNA binding [GO:0044822]; protein domain specific binding [GO:0019904]; protein transporter activity [GO:0008565]; zinc ion binding [GO:0008270]	cytoplasm [GO:0005737]; cytosol [GO:0005829]; endoplasmic reticulum tubular network [GO:0071782]; extracellular exosome [GO:0070062]; membrane [GO:0016020]; nuclear envelope [GO:0005635]; nuclear membrane [GO:0031965]; nuclear pore [GO:0005643]; nucleoplasm [GO:0005654]	FUNCTION: Functions in nuclear protein import, either in association with an adapter protein, like an importin-alpha subunit, which binds to nuclear localization signals (NLS) in cargo substrates, or by acting as autonomous nuclear transport receptor. Acting autonomously, serves itself as NLS receptor. Docking of the importin/substrate complex to the nuclear pore complex (NPC) is mediated by KPNB…
28201890	Q9Y230	RUVB2	RuvB-like 2	RecName: Full=RuvB-like 2; AltName: Full=48 kDa TATA box-binding protein-interacting protein; Short=48 kDa TBP-interacting protein; AltName: Full=51 kDa erythrocyte cytosolic protein; Short=ECP-51; AltName: Full=INO80 complex subunit J; AltName: Full=Repressing pontin 52; Short=Reptin 52; AltName: Full=TIP49b; AltName: Full=TIP60-associated protein 54-beta; Short=TAP54-beta	20.52	1	7	7	24			1	2	4	2	2	4	2	2	5	463	51.1246	5.64307	cellular response to estradiol stimulus [GO:0071392]; cellular response to UV [GO:0034644]; chromatin organization [GO:0006325]; chromatin remodeling [GO:0006338]; DNA duplex unwinding [GO:0032508]; DNA recombination [GO:0006310]; DNA repair [GO:0006281]; establishment of protein localization to chromatin [GO:0071169]; histone H2A acetylation [GO:0043968]; histone H4 acetylation [GO:0043967]; neg…	ATP binding [GO:0005524]; ATP-dependent 5'-3' DNA helicase activity [GO:0043141]; ATP-dependent DNA helicase activity [GO:0004003]; chromatin DNA binding [GO:0031490]; damaged DNA binding [GO:0003684]; DNA helicase activity [GO:0003678]; identical protein binding [GO:0042802]; RNA polymerase II core promoter sequence-specific DNA binding [GO:0000979]; RNA polymerase II distal enhancer sequence-sp…	cytoplasm [GO:0005737]; extracellular exosome [GO:0070062]; Ino80 complex [GO:0031011]; intracellular [GO:0005622]; membrane [GO:0016020]; MLL1 complex [GO:0071339]; NuA4 histone acetyltransferase complex [GO:0035267]; nuclear euchromatin [GO:0005719]; nuclear matrix [GO:0016363]; nucleoplasm [GO:0005654]; nucleus [GO:0005634]; ribonucleoprotein complex [GO:0030529]; Swr1 complex [GO:0000812]	FUNCTION: Possesses single-stranded DNA-stimulated ATPase and ATP-dependent DNA helicase (5' to 3') activity; hexamerization is thought to be critical for ATP hydrolysis and adjacent subunits in the ring-like structure contribute to the ATPase activity.; FUNCTION: Component of the NuA4 histone acetyltransferase complex which is involved in transcriptional activation of select genes principally by…
51338637	P62750	RL23A	60S ribosomal protein L23a	RecName: Full=60S ribosomal protein L23a	28.85	1	6	6	24			2	2	1	5	1	3	2	2	6	156	17.6841	10.4478	cell proliferation [GO:0008283]; cellular protein metabolic process [GO:0044267]; gene expression [GO:0010467]; nuclear-transcribed mRNA catabolic process, nonsense-mediated decay [GO:0000184]; ribosomal large subunit assembly [GO:0000027]; SRP-dependent cotranslational protein targeting to membrane [GO:0006614]; translation [GO:0006412]; translational elongation [GO:0006414]; translational initi…	nucleotide binding [GO:0000166]; poly(A) RNA binding [GO:0044822]; rRNA binding [GO:0019843]; structural constituent of ribosome [GO:0003735]	cytoplasm [GO:0005737]; cytosol [GO:0005829]; cytosolic large ribosomal subunit [GO:0022625]; extracellular exosome [GO:0070062]; nucleolus [GO:0005730]; nucleus [GO:0005634]; TORC2 complex [GO:0031932]	FUNCTION: This protein binds to a specific region on the 26S rRNA. {ECO:0000250}.
60415944	Q9UJZ1	STML2	Stomatin-like protein 2, mitochondrial	RecName: Full=Stomatin-like protein 2, mitochondrial; Short=SLP-2; AltName: Full=EPB72-like protein 2; AltName: Full=Paraprotein target 7; Short=Paratarg-7; Flags: Precursor	18.26	1	4	4	24			1	2	1	4	1	3	5	2	5	356	38.5102	7.38623	CD4-positive, alpha-beta T cell activation [GO:0035710]; cellular calcium ion homeostasis [GO:0006874]; interleukin-2 production [GO:0032623]; lipid localization [GO:0010876]; mitochondrial ATP synthesis coupled proton transport [GO:0042776]; mitochondrial calcium ion transport [GO:0006851]; mitochondrial protein processing [GO:0034982]; mitochondrion organization [GO:0007005]; positive regulatio…	cardiolipin binding [GO:1901612]; GTPase binding [GO:0051020]; receptor binding [GO:0005102]	cytoskeleton [GO:0005856]; extrinsic component of plasma membrane [GO:0019897]; membrane raft [GO:0045121]; mitochondrial inner membrane [GO:0005743]; mitochondrial intermembrane space [GO:0005758]	FUNCTION: Mitochondrial protein that probably regulates the biogenesis and the activity of mitochondria. Stimulates cardiolipin biosynthesis, binds cardiolipin-enriched membranes where it recruits and stabilizes some proteins including prohibitin and may therefore act in the organization of functional microdomains in mitochondrial membranes. Through regulation of the mitochondrial function may pl…
62511098	Q07666	KHDR1	KH domain-containing, RNA-binding, signal transduction-associated protein 1	RecName: Full=KH domain-containing, RNA-binding, signal transduction-associated protein 1; AltName: Full=GAP-associated tyrosine phosphoprotein p62; AltName: Full=Src-associated in mitosis 68 kDa protein; Short=Sam68; AltName: Full=p21 Ras GTPase-activating protein-associated p62; AltName: Full=p68	7.9	2	3	3	24				2	1	6	2	1	3	6	3	443	48.1972	8.66064	cell cycle arrest [GO:0007050]; cell proliferation [GO:0008283]; cell surface receptor signaling pathway [GO:0007166]; G2/M transition of mitotic cell cycle [GO:0000086]; mRNA processing [GO:0006397]; negative regulation of transcription, DNA-templated [GO:0045892]; positive regulation of RNA export from nucleus [GO:0046833]; positive regulation of signal transduction [GO:0009967]; positive regul…	DNA binding [GO:0003677]; identical protein binding [GO:0042802]; poly(A) binding [GO:0008143]; poly(A) RNA binding [GO:0044822]; poly(U) RNA binding [GO:0008266]; RNA binding [GO:0003723]; SH3/SH2 adaptor activity [GO:0005070]	cytoplasm [GO:0005737]; Grb2-Sos complex [GO:0070618]; membrane [GO:0016020]; nucleoplasm [GO:0005654]; nucleus [GO:0005634]	FUNCTION: Recruited and tyrosine phosphorylated by several receptor systems, for example the T-cell, leptin and insulin receptors. Once phosphorylated, functions as an adapter protein in signal transduction cascades by binding to SH2 and SH3 domain-containing proteins. Role in G2-M progression in the cell cycle. Represses CBP-dependent transcriptional activation apparently by competing with other…
74753511	Q9Y5B9	SP16H	FACT complex subunit SPT16	RecName: Full=FACT complex subunit SPT16; AltName: Full=Chromatin-specific transcription elongation factor 140 kDa subunit; AltName: Full=FACT 140 kDa subunit; AltName: Full=FACTp140; AltName: Full=Facilitates chromatin transcription complex subunit SPT16; Short=hSPT16	10.32	1	10	10	24			1	1	4	7	2	1	2	4	2	1047	119.838	5.65576	DNA repair [GO:0006281]; DNA replication [GO:0006260]; gene expression [GO:0010467]; nucleosome disassembly [GO:0006337]; positive regulation of DNA-templated transcription, elongation [GO:0032786]; positive regulation of viral transcription [GO:0050434]; transcription elongation from RNA polymerase II promoter [GO:0006368]; transcription from RNA polymerase II promoter [GO:0006366]; viral proces…	poly(A) RNA binding [GO:0044822]	chromosome [GO:0005694]; nucleoplasm [GO:0005654]; nucleus [GO:0005634]	FUNCTION: Component of the FACT complex, a general chromatin factor that acts to reorganize nucleosomes. The FACT complex is involved in multiple processes that require DNA as a template such as mRNA elongation, DNA replication and DNA repair. During transcription elongation the FACT complex acts as a histone chaperone that both destabilizes and restores nucleosomal structure. It facilitates the …
117020	P00403	COX2	Cytochrome c oxidase subunit 2	RecName: Full=Cytochrome c oxidase subunit 2; AltName: Full=Cytochrome c oxidase polypeptide II	17.62	1	5	5	23			1	1	1	3	2	3	5	3	4	227	25.5482	4.81787	cellular metabolic process [GO:0044237]; gene expression [GO:0010467]; hydrogen ion transmembrane transport [GO:1902600]; lactation [GO:0007595]; mitochondrial electron transport, cytochrome c to oxygen [GO:0006123]; respiratory electron transport chain [GO:0022904]; response to cold [GO:0009409]; small molecule metabolic process [GO:0044281]; transcription initiation from RNA polymerase II promo…	copper ion binding [GO:0005507]; cytochrome-c oxidase activity [GO:0004129]	extracellular exosome [GO:0070062]; integral component of membrane [GO:0016021]; membrane [GO:0016020]; mitochondrial inner membrane [GO:0005743]; mitochondrion [GO:0005739]; respiratory chain complex IV [GO:0045277]	FUNCTION: Cytochrome c oxidase is the component of the respiratory chain that catalyzes the reduction of oxygen to water. Subunits 1-3 form the functional core of the enzyme complex. Subunit 2 transfers the electrons from cytochrome c via its binuclear copper A center to the bimetallic center of the catalytic subunit 1.
417719	P23396	RS3	40S ribosomal protein S3	RecName: Full=40S ribosomal protein S3	25.51	1	5	5	23			1	1	2	5	3	1	3	2	5	243	26.6714	9.65674	apoptotic process [GO:0006915]; cell division [GO:0051301]; cellular protein metabolic process [GO:0044267]; cellular response to DNA damage stimulus [GO:0006974]; DNA repair [GO:0006281]; gene expression [GO:0010467]; mitotic nuclear division [GO:0007067]; negative regulation of DNA repair [GO:0045738]; nuclear-transcribed mRNA catabolic process, nonsense-mediated decay [GO:0000184]; positive re…	damaged DNA binding [GO:0003684]; DNA-(apurinic or apyrimidinic site) lyase activity [GO:0003906]; enzyme binding [GO:0019899]; iron-sulfur cluster binding [GO:0051536]; mRNA binding [GO:0003729]; NF-kappaB binding [GO:0051059]; oxidized purine nucleobase lesion DNA N-glycosylase activity [GO:0008534]; poly(A) RNA binding [GO:0044822]; protein kinase A binding [GO:0051018]; protein kinase binding…	cytoplasm [GO:0005737]; cytosol [GO:0005829]; cytosolic small ribosomal subunit [GO:0022627]; extracellular exosome [GO:0070062]; focal adhesion [GO:0005925]; membrane [GO:0016020]; mitochondrial inner membrane [GO:0005743]; nucleolus [GO:0005730]; nucleus [GO:0005634]; ribonucleoprotein complex [GO:0030529]; ruffle membrane [GO:0032587]; spindle [GO:0005819]	FUNCTION: Involved in translation as a component of the 40S small ribosomal subunit (PubMed:8706699). Has endonuclease activity and plays a role in repair of damaged DNA (PubMed:7775413). Cleaves phosphodiester bonds of DNAs containing altered bases with broad specificity and cleaves supercoiled DNA more efficiently than relaxed DNA (PubMed:15707971). Displays high binding affinity for 7,8-dihydr…
1172991	P46778	RL21	60S ribosomal protein L21	RecName: Full=60S ribosomal protein L21	41.88	1	6	6	23			1	2	1	5	1	2	4	3	4	160	18.5531	10.4917	cellular protein metabolic process [GO:0044267]; gene expression [GO:0010467]; nuclear-transcribed mRNA catabolic process, nonsense-mediated decay [GO:0000184]; SRP-dependent cotranslational protein targeting to membrane [GO:0006614]; translation [GO:0006412]; translational elongation [GO:0006414]; translational initiation [GO:0006413]; translational termination [GO:0006415]; viral life cycle [GO…	poly(A) RNA binding [GO:0044822]; RNA binding [GO:0003723]; structural constituent of ribosome [GO:0003735]	cytoplasm [GO:0005737]; cytosol [GO:0005829]; cytosolic large ribosomal subunit [GO:0022625]; membrane [GO:0016020]; nucleolus [GO:0005730]
12644177	P26640	SYVC	Valine--tRNA ligase	RecName: Full=Valine--tRNA ligase; AltName: Full=Protein G7a; AltName: Full=Valyl-tRNA synthetase; Short=ValRS	14.32	1	12	12	23					1	13	3		4	2		1264	140.387	7.59131	gene expression [GO:0010467]; tRNA aminoacylation for protein translation [GO:0006418]; valyl-tRNA aminoacylation [GO:0006438]	aminoacyl-tRNA editing activity [GO:0002161]; ATP binding [GO:0005524]; valine-tRNA ligase activity [GO:0004832]	cytosol [GO:0005829]; mitochondrion [GO:0005739]
50401012	Q86YP4	P66A	Transcriptional repressor p66-alpha	RecName: Full=Transcriptional repressor p66-alpha; Short=Hp66alpha; AltName: Full=GATA zinc finger domain-containing protein 2A	8.53	1	3	4	23			2		3	3	3	3	3	4	2	633	68.0205	9.93506	anterior neuropore closure [GO:0021506]; blood vessel development [GO:0001568]; DNA methylation [GO:0006306]; embryonic body morphogenesis [GO:0010172]; in utero embryonic development [GO:0001701]; negative regulation of transcription, DNA-templated [GO:0045892]; neural fold formation [GO:0001842]; programmed cell death [GO:0012501]; transcription, DNA-templated [GO:0006351]	protein binding, bridging [GO:0030674]; sequence-specific DNA binding [GO:0043565]; sequence-specific DNA binding transcription factor activity [GO:0003700]; zinc ion binding [GO:0008270]	nuclear speck [GO:0016607]; nucleoplasm [GO:0005654]; nucleus [GO:0005634]; NuRD complex [GO:0016581]	FUNCTION: Transcriptional repressor. Enhances MBD2-mediated repression. Efficient repression requires the presence of GATAD2B. {ECO:0000269|PubMed:12183469, ECO:0000269|PubMed:16415179}.
51338661	P84098	RL19	60S ribosomal protein L19	RecName: Full=60S ribosomal protein L19	18.37	1	4	4	23			3	1		3	2	5	3	4	2	196	23.4512	11.4731	cellular protein metabolic process [GO:0044267]; gene expression [GO:0010467]; nuclear-transcribed mRNA catabolic process, nonsense-mediated decay [GO:0000184]; SRP-dependent cotranslational protein targeting to membrane [GO:0006614]; translation [GO:0006412]; translational elongation [GO:0006414]; translational initiation [GO:0006413]; translational termination [GO:0006415]; viral life cycle [GO…	poly(A) RNA binding [GO:0044822]; RNA binding [GO:0003723]; structural constituent of ribosome [GO:0003735]	cytoplasm [GO:0005737]; cytosol [GO:0005829]; cytosolic large ribosomal subunit [GO:0022625]; focal adhesion [GO:0005925]; membrane [GO:0016020]; nucleolus [GO:0005730]
74751081	Q8N766	EMC1	ER membrane protein complex subunit 1	RecName: Full=ER membrane protein complex subunit 1; Flags: Precursor	15.31	1	10	10	23			1	3	1	8		2	3	4	1	993	111.689	7.66455			ER membrane protein complex [GO:0072546]; integral component of membrane [GO:0016021]
125962	P02545	LMNA	Prelamin-A/C	RecName: Full=Prelamin-A/C; Contains: RecName: Full=Lamin-A/C; AltName: Full=70 kDa lamin; AltName: Full=Renal carcinoma antigen NY-REN-32; Flags: Precursor	13.86	1	6	8	22				1	2	1	2	1	1	5	9	664	74.0947	7.02002	apoptotic process [GO:0006915]; cellular component disassembly involved in execution phase of apoptosis [GO:0006921]; cellular protein metabolic process [GO:0044267]; cellular response to hypoxia [GO:0071456]; endoplasmic reticulum unfolded protein response [GO:0030968]; establishment or maintenance of microtubule cytoskeleton polarity [GO:0030951]; IRE1-mediated unfolded protein response [GO:003…	structural molecule activity [GO:0005198]	cytoplasm [GO:0005737]; cytosol [GO:0005829]; intermediate filament [GO:0005882]; lamin filament [GO:0005638]; nuclear envelope [GO:0005635]; nuclear lamina [GO:0005652]; nuclear matrix [GO:0016363]; nuclear membrane [GO:0031965]; nuclear speck [GO:0016607]; nucleoplasm [GO:0005654]; nucleus [GO:0005634]; perinuclear region of cytoplasm [GO:0048471]	FUNCTION: Lamins are components of the nuclear lamina, a fibrous layer on the nucleoplasmic side of the inner nuclear membrane, which is thought to provide a framework for the nuclear envelope and may also interact with chromatin. Lamin A and C are present in equal amounts in the lamina of mammals. Plays an important role in nuclear assembly, chromatin organization, nuclear membrane and telomere …
1710016	P51153	RAB13	Ras-related protein Rab-13	RecName: Full=Ras-related protein Rab-13; AltName: Full=Cell growth-inhibiting gene 4 protein; Flags: Precursor	23.65	2	3	4	22			3	2	2	3	2	3	4	3		203	22.7597	9.18799	bicellular tight junction assembly [GO:0070830]; cellular response to insulin stimulus [GO:0032869]; cortical actin cytoskeleton organization [GO:0030866]; endocytic recycling [GO:0032456]; endosomal transport [GO:0016197]; endothelial cell chemotaxis [GO:0035767]; establishment of protein localization to plasma membrane [GO:0090002]; establishment of Sertoli cell barrier [GO:0097368]; intracellu…	GTPase activity [GO:0003924]; GTP binding [GO:0005525]	bicellular tight junction [GO:0005923]; cytoplasm [GO:0005737]; cytoplasmic vesicle [GO:0031410]; cytoplasmic vesicle membrane [GO:0030659]; endocytic vesicle [GO:0030139]; extracellular exosome [GO:0070062]; insulin-responsive compartment [GO:0032593]; lamellipodium [GO:0030027]; lateral plasma membrane [GO:0016328]; neuron projection [GO:0043005]; plasma membrane [GO:0005886]; recycling endosom…	FUNCTION: The small GTPases Rab are key regulators of intracellular membrane trafficking, from the formation of transport vesicles to their fusion with membranes. Rabs cycle between an inactive GDP-bound form and an active GTP-bound form that is able to recruit to membranes different sets of downstream effectors directly responsible for vesicle formation, movement, tethering and fusion. That Rab …
3024582	O15235	RT12	28S ribosomal protein S12, mitochondrial	RecName: Full=28S ribosomal protein S12, mitochondrial; Short=MRP-S12; Short=S12mt; AltName: Full=MT-RPS12; Flags: Precursor	21.01	1	4	4	22	1		1	1	1	1	3	3	4	3	4	138	15.163	10.2866	mitochondrial translation [GO:0032543]; mitochondrial translational elongation [GO:0070125]; mitochondrial translational initiation [GO:0070124]; mitochondrial translational termination [GO:0070126]; organelle organization [GO:0006996]	poly(A) RNA binding [GO:0044822]; structural constituent of ribosome [GO:0003735]	mitochondrial inner membrane [GO:0005743]; mitochondrial ribosome [GO:0005761]; mitochondrial small ribosomal subunit [GO:0005763]
24212074	Q9NS69	TOM22	Mitochondrial import receptor subunit TOM22 homolog	RecName: Full=Mitochondrial import receptor subunit TOM22 homolog; Short=hTom22; AltName: Full=1C9-2; AltName: Full=Translocase of outer membrane 22 kDa subunit homolog	16.2	1	2	2	22			2	1	1	5	2	4	3	1	3	142	15.5118	4.33545	cellular protein metabolic process [GO:0044267]; protein import into mitochondrial outer membrane [GO:0045040]; protein targeting to mitochondrion [GO:0006626]	protein transmembrane transporter activity [GO:0008320]	integral component of membrane [GO:0016021]; membrane [GO:0016020]; mitochondrial inner membrane [GO:0005743]; mitochondrial outer membrane translocase complex [GO:0005742]; mitochondrion [GO:0005739]	FUNCTION: Central receptor component of the translocase of the outer membrane of mitochondria (TOM complex) responsible for the recognition and translocation of cytosolically synthesized mitochondrial preproteins. Together with the peripheral receptor TOM20 functions as the transit peptide receptor and facilitates the movement of preproteins into the translocation pore. {ECO:0000269|PubMed:109828…
28201891	Q9Y265	RUVB1	RuvB-like 1	RecName: Full=RuvB-like 1; AltName: Full=49 kDa TATA box-binding protein-interacting protein; Short=49 kDa TBP-interacting protein; AltName: Full=54 kDa erythrocyte cytosolic protein; Short=ECP-54; AltName: Full=INO80 complex subunit H; AltName: Full=Nuclear matrix protein 238; Short=NMP 238; AltName: Full=Pontin 52; AltName: Full=TIP49a; AltName: Full=TIP60-associated protein 54-alpha; Short=TAP…	17.11	1	6	6	22			1	1	1	3	2	4	6		4	456	50.1963	6.41748	cell division [GO:0051301]; CENP-A containing nucleosome assembly [GO:0034080]; chromatin organization [GO:0006325]; DNA duplex unwinding [GO:0032508]; DNA recombination [GO:0006310]; DNA repair [GO:0006281]; histone H2A acetylation [GO:0043968]; histone H4 acetylation [GO:0043967]; mitotic nuclear division [GO:0007067]; nucleosome assembly [GO:0006334]; positive regulation of protein targeting t…	ATP binding [GO:0005524]; DNA helicase activity [GO:0003678]	cytoplasm [GO:0005737]; extracellular exosome [GO:0070062]; Golgi apparatus [GO:0005794]; Ino80 complex [GO:0031011]; intracellular membrane-bounded organelle [GO:0043231]; membrane [GO:0016020]; microtubule organizing center [GO:0005815]; MLL1 complex [GO:0071339]; NuA4 histone acetyltransferase complex [GO:0035267]; nuclear matrix [GO:0016363]; nucleoplasm [GO:0005654]; nucleus [GO:0005634]; Sw…	FUNCTION: Possesses single-stranded DNA-stimulated ATPase and ATP-dependent DNA helicase (3' to 5') activity; hexamerization is thought to be critical for ATP hydrolysis and adjacent subunits in the ring-like structure contribute to the ATPase activity.; FUNCTION: Component of the NuA4 histone acetyltransferase complex which is involved in transcriptional activation of select genes principally by…
50403608	P62277	RS13	40S ribosomal protein S13	RecName: Full=40S ribosomal protein S13	39.07	1	7	7	22				1		4	1	3	4	2	7	151	17.2117	10.5356	cellular protein metabolic process [GO:0044267]; gene expression [GO:0010467]; negative regulation of RNA splicing [GO:0033119]; nuclear-transcribed mRNA catabolic process, nonsense-mediated decay [GO:0000184]; SRP-dependent cotranslational protein targeting to membrane [GO:0006614]; translation [GO:0006412]; translational elongation [GO:0006414]; translational initiation [GO:0006413]; translatio…	mRNA binding [GO:0003729]; poly(A) RNA binding [GO:0044822]; small ribosomal subunit rRNA binding [GO:0070181]; structural constituent of ribosome [GO:0003735]	cytosol [GO:0005829]; cytosolic small ribosomal subunit [GO:0022627]; extracellular exosome [GO:0070062]; focal adhesion [GO:0005925]; membrane [GO:0016020]; nucleolus [GO:0005730]; nucleus [GO:0005634]; ribosome [GO:0005840]
51702211	P63010	AP2B1	AP-2 complex subunit beta	RecName: Full=AP-2 complex subunit beta; AltName: Full=AP105B; AltName: Full=Adaptor protein complex AP-2 subunit beta; AltName: Full=Adaptor-related protein complex 2 subunit beta; AltName: Full=Beta-2-adaptin; AltName: Full=Beta-adaptin; AltName: Full=Clathrin assembly protein complex 2 beta large chain; AltName: Full=Plasma membrane adaptor HA2/AP2 adaptin beta subunit	11.63	1	6	9	22			1	1	1	8	1	1	1		8	937	104.486	5.37646	antigen processing and presentation of exogenous peptide antigen via MHC class II [GO:0019886]; axon guidance [GO:0007411]; clathrin coat assembly [GO:0048268]; clathrin-mediated endocytosis [GO:0072583]; ephrin receptor signaling pathway [GO:0048013]; epidermal growth factor receptor signaling pathway [GO:0007173]; intracellular protein transport [GO:0006886]; negative regulation of epidermal gr…	clathrin binding [GO:0030276]; protein transporter activity [GO:0008565]; signal sequence binding [GO:0005048]	AP-2 adaptor complex [GO:0030122]; clathrin-coated endocytic vesicle membrane [GO:0030669]; cytosol [GO:0005829]; endocytic vesicle membrane [GO:0030666]; intracellular membrane-bounded organelle [GO:0043231]; membrane [GO:0016020]; plasma membrane [GO:0005886]; trans-Golgi network [GO:0005802]	FUNCTION: Component of the adaptor protein complex 2 (AP-2). Adaptor protein complexes function in protein transport via transport vesicles in different membrane traffic pathways. Adaptor protein complexes are vesicle coat components and appear to be involved in cargo selection and vesicle formation. AP-2 is involved in clathrin-dependent endocytosis in which cargo proteins are incorporated into …
74731375	Q96CS3	FAF2	FAS-associated factor 2	RecName: Full=FAS-associated factor 2; AltName: Full=Protein ETEA; AltName: Full=UBX domain-containing protein 3B; AltName: Full=UBX domain-containing protein 8	21.35	1	6	6	22			1	2	2	3	4	2	4	3	1	445	52.5905	5.61768	ER-associated ubiquitin-dependent protein catabolic process [GO:0030433]; lipid particle organization [GO:0034389]; negative regulation of catalytic activity [GO:0043086]; response to unfolded protein [GO:0006986]; retrograde protein transport, ER to cytosol [GO:0030970]	lipase binding [GO:0035473]; lipase inhibitor activity [GO:0055102]; ubiquitin binding [GO:0043130]; ubiquitin protein ligase binding [GO:0031625]	endoplasmic reticulum [GO:0005783]; intracellular membrane-bounded organelle [GO:0043231]; lipid particle [GO:0005811]; VCP-NPL4-UFD1 AAA ATPase complex [GO:0034098]	FUNCTION: Plays an important role in endoplasmic reticulum-associated degradation (ERAD) that mediates ubiquitin-dependent degradation of misfolded endoplasmic reticulum proteins (PubMed:18711132, PubMed:24215460). {ECO:0000269|PubMed:18711132, ECO:0000269|PubMed:24215460}.
1346881	P48651	PTSS1	Phosphatidylserine synthase 1	RecName: Full=Phosphatidylserine synthase 1; Short=PSS-1; Short=PtdSer synthase 1; AltName: Full=Serine-exchange enzyme I	5.07	1	2	2	21			2	1	1	4	2	2	5	2	2	473	55.4911	8.42627	glycerophospholipid biosynthetic process [GO:0046474]; phosphatidylserine biosynthetic process [GO:0006659]; phospholipid metabolic process [GO:0006644]; small molecule metabolic process [GO:0044281]	transferase activity [GO:0016740]	endoplasmic reticulum membrane [GO:0005789]; integral component of membrane [GO:0016021]; membrane [GO:0016020]	FUNCTION: Catalyzes a base-exchange reaction in which the polar head group of phosphatidylethanolamine (PE) or phosphatidylcholine (PC) is replaced by L-serine. In membranes, PTDSS1 catalyzes mainly the conversion of phosphatidylcholine. Also converts, in vitro and to a lesser extent, phosphatidylethanolamine.
1705650	P52907	CAZA1	F-actin-capping protein subunit alpha-1	RecName: Full=F-actin-capping protein subunit alpha-1; AltName: Full=CapZ alpha-1	20.28	1	3	4	21			3	2	1	1		3	3	3	5	286	32.9023	5.69385	barbed-end actin filament capping [GO:0051016]; blood coagulation [GO:0007596]; innate immune response [GO:0045087]; movement of cell or subcellular component [GO:0006928]; protein complex assembly [GO:0006461]	actin binding [GO:0003779]	actin cytoskeleton [GO:0015629]; cell-cell junction [GO:0005911]; cortical cytoskeleton [GO:0030863]; cytoskeleton [GO:0005856]; cytosol [GO:0005829]; extracellular exosome [GO:0070062]; extracellular region [GO:0005576]; F-actin capping protein complex [GO:0008290]; membrane [GO:0016020]; WASH complex [GO:0071203]	FUNCTION: F-actin-capping proteins bind in a Ca(2+)-independent manner to the fast growing ends of actin filaments (barbed end) thereby blocking the exchange of subunits at these ends. Unlike other capping proteins (such as gelsolin and severin), these proteins do not sever actin filaments.
1711550	P51571	SSRD	Translocon-associated protein subunit delta	RecName: Full=Translocon-associated protein subunit delta; Short=TRAP-delta; AltName: Full=Signal sequence receptor subunit delta; Short=SSR-delta; Flags: Precursor	31.21	1	5	5	21			2	2		5		2	6	2	2	173	18.9866	6.15088	cellular protein metabolic process [GO:0044267]; gene expression [GO:0010467]; SRP-dependent cotranslational protein targeting to membrane [GO:0006614]; translation [GO:0006412]		extracellular exosome [GO:0070062]; integral component of membrane [GO:0016021]; Sec61 translocon complex [GO:0005784]	FUNCTION: TRAP proteins are part of a complex whose function is to bind calcium to the ER membrane and thereby regulate the retention of ER resident proteins.
31340540	Q9Y5M8	SRPRB	Signal recognition particle receptor subunit beta	RecName: Full=Signal recognition particle receptor subunit beta; Short=SR-beta; AltName: Full=Protein APMCF1	30.26	1	6	6	21			1		1	6	2	2	6	2	1	271	29.6838	9.0415	cellular protein metabolic process [GO:0044267]; endoplasmic reticulum unfolded protein response [GO:0030968]; gene expression [GO:0010467]; IRE1-mediated unfolded protein response [GO:0036498]; small GTPase mediated signal transduction [GO:0007264]; SRP-dependent cotranslational protein targeting to membrane [GO:0006614]; translation [GO:0006412]	GTP binding [GO:0005525]	cytoplasm [GO:0005737]; cytoplasmic microtubule [GO:0005881]; endoplasmic reticulum membrane [GO:0005789]; integral component of membrane [GO:0016021]; membrane [GO:0016020]	FUNCTION: Component of the SRP (signal recognition particle) receptor. Ensures, in conjunction with the signal recognition particle, the correct targeting of the nascent secretory proteins to the endoplasmic reticulum membrane system. Has GTPase activity. May mediate the membrane association of SRPR (By similarity). {ECO:0000250}.
38258929	P78527	PRKDC	DNA-dependent protein kinase catalytic subunit	RecName: Full=DNA-dependent protein kinase catalytic subunit; Short=DNA-PK catalytic subunit; Short=DNA-PKcs; AltName: Full=DNPK1; AltName: Full=p460	4.17	1	13	13	21			2	1		8	1	2	2	1	4	4128	468.788	7.12256	B cell lineage commitment [GO:0002326]; brain development [GO:0007420]; cellular protein modification process [GO:0006464]; cellular response to insulin stimulus [GO:0032869]; DNA repair [GO:0006281]; double-strand break repair [GO:0006302]; double-strand break repair via homologous recombination [GO:0000724]; double-strand break repair via nonhomologous end joining [GO:0006303]; ectopic germ cel…	ATP binding [GO:0005524]; DNA-dependent protein kinase activity [GO:0004677]; double-stranded DNA binding [GO:0003690]; poly(A) RNA binding [GO:0044822]; protein kinase activity [GO:0004672]; protein serine/threonine kinase activity [GO:0004674]; transcription factor binding [GO:0008134]	cytosol [GO:0005829]; DNA-dependent protein kinase-DNA ligase 4 complex [GO:0005958]; membrane [GO:0016020]; nonhomologous end joining complex [GO:0070419]; nucleolus [GO:0005730]; nucleoplasm [GO:0005654]; transcription factor complex [GO:0005667]	FUNCTION: Serine/threonine-protein kinase that acts as a molecular sensor for DNA damage. Involved in DNA non-homologous end joining (NHEJ) required for double-strand break (DSB) repair and V(D)J recombination. Must be bound to DNA to express its catalytic properties. Promotes processing of hairpin DNA structures in V(D)J recombination by activation of the hairpin endonuclease artemis (DCLRE1C). …
46397258	Q96TA2	YMEL1	ATP-dependent zinc metalloprotease YME1L1	RecName: Full=ATP-dependent zinc metalloprotease YME1L1; AltName: Full=ATP-dependent metalloprotease FtsH1; AltName: Full=Meg-4; AltName: Full=Presenilin-associated metalloprotease; Short=PAMP; AltName: Full=YME1-like protein 1	12.68	1	7	7	21			1	1	1	3	2	3	4	3	3	773	86.4009	8.76318	cell proliferation [GO:0008283]; misfolded or incompletely synthesized protein catabolic process [GO:0006515]; mitochondrion organization [GO:0007005]	ATP binding [GO:0005524]; metal ion binding [GO:0046872]; metalloendopeptidase activity [GO:0004222]	integral component of membrane [GO:0016021]; membrane [GO:0016020]; mitochondrial inner membrane [GO:0005743]	FUNCTION: Putative ATP-dependent protease which plays a role in mitochondrial protein metabolism. Ensures cell proliferation, maintains normal cristae morphology and complex I respiration activity, promotes antiapoptotic activity and protects mitochondria from the accumulation of oxidatively damaged membrane proteins. Requires to control the accumulation of nonassembled respiratory chain subunits…
50403609	P62280	RS11	40S ribosomal protein S11	RecName: Full=40S ribosomal protein S11	29.11	1	4	4	21				1	2	2	1	5	3	6	1	158	18.419	10.3013	cellular protein metabolic process [GO:0044267]; gene expression [GO:0010467]; nuclear-transcribed mRNA catabolic process, nonsense-mediated decay [GO:0000184]; osteoblast differentiation [GO:0001649]; SRP-dependent cotranslational protein targeting to membrane [GO:0006614]; translation [GO:0006412]; translational elongation [GO:0006414]; translational initiation [GO:0006413]; translational termi…	poly(A) RNA binding [GO:0044822]; rRNA binding [GO:0019843]; structural constituent of ribosome [GO:0003735]	cytoplasm [GO:0005737]; cytosol [GO:0005829]; cytosolic small ribosomal subunit [GO:0022627]; extracellular exosome [GO:0070062]; focal adhesion [GO:0005925]; membrane [GO:0016020]; nucleolus [GO:0005730]; ribosome [GO:0005840]
74761391	Q9H0U3	MAGT1	Magnesium transporter protein 1	RecName: Full=Magnesium transporter protein 1; Short=MagT1; AltName: Full=Implantation-associated protein; Short=IAP; Flags: Precursor	12.24	1	4	4	21			1	3	1	3	3	4	3		3	335	38.0114	9.62744	cellular protein metabolic process [GO:0044267]; cognition [GO:0050890]; magnesium ion transport [GO:0015693]; post-translational protein modification [GO:0043687]; protein N-linked glycosylation [GO:0006487]; protein N-linked glycosylation via asparagine [GO:0018279]; transmembrane transport [GO:0055085]	magnesium ion transmembrane transporter activity [GO:0015095]	integral component of plasma membrane [GO:0005887]; membrane [GO:0016020]; oligosaccharyltransferase complex [GO:0008250]; plasma membrane [GO:0005886]	FUNCTION: May be involved in N-glycosylation through its association with N-oligosaccharyl transferase. May be involved in Mg(2+) transport in epithelial cells. {ECO:0000269|PubMed:15804357, ECO:0000269|PubMed:19717468}.
127983	P22392	NDKB	Nucleoside diphosphate kinase B	RecName: Full=Nucleoside diphosphate kinase B; Short=NDK B; Short=NDP kinase B; AltName: Full=C-myc purine-binding transcription factor PUF; AltName: Full=Histidine protein kinase NDKB; AltName: Full=nm23-H2	44.08	2	2	5	20			1			6		1			12	152	17.2869	8.41162	activation of mitophagy in response to mitochondrial depolarization [GO:0098779]; cell adhesion [GO:0007155]; cellular response to drug [GO:0035690]; cellular response to fatty acid [GO:0071398]; cellular response to glucose stimulus [GO:0071333]; CTP biosynthetic process [GO:0006241]; GTP biosynthetic process [GO:0006183]; hippocampus development [GO:0021766]; integrin-mediated signaling pathway…	ATP binding [GO:0005524]; metal ion binding [GO:0046872]; nucleoside diphosphate kinase activity [GO:0004550]; protein histidine kinase activity [GO:0004673]; RNA polymerase II regulatory region sequence-specific DNA binding [GO:0000977]; sequence-specific DNA binding transcription factor activity [GO:0003700]; single-stranded DNA binding [GO:0003697]	cell periphery [GO:0071944]; centrosome [GO:0005813]; cytoplasm [GO:0005737]; cytosol [GO:0005829]; extracellular exosome [GO:0070062]; intermediate filament [GO:0005882]; intracellular [GO:0005622]; lamellipodium [GO:0030027]; mitochondrial outer membrane [GO:0005741]; myelin sheath [GO:0043209]; nucleus [GO:0005634]; perinuclear region of cytoplasm [GO:0048471]; ruffle [GO:0001726]	FUNCTION: Major role in the synthesis of nucleoside triphosphates other than ATP. Negatively regulates Rho activity by interacting with AKAP13/LBC. Acts as a transcriptional activator of the MYC gene; binds DNA non-specifically (PubMed:8392752). Exhibits histidine protein kinase activity. {ECO:0000269|PubMed:15249197, ECO:0000269|PubMed:20946858, ECO:0000269|PubMed:8392752}.
22002070	P49207	RL34	60S ribosomal protein L34	RecName: Full=60S ribosomal protein L34	23.08	1	5	5	20			2	2	1	2	2	2	3	3	3	117	13.2845	11.4731	cellular protein metabolic process [GO:0044267]; gene expression [GO:0010467]; nuclear-transcribed mRNA catabolic process, nonsense-mediated decay [GO:0000184]; ribosome biogenesis [GO:0042254]; SRP-dependent cotranslational protein targeting to membrane [GO:0006614]; translation [GO:0006412]; translational elongation [GO:0006414]; translational initiation [GO:0006413]; translational termination …	RNA binding [GO:0003723]; structural constituent of ribosome [GO:0003735]	cytoplasm [GO:0005737]; cytosol [GO:0005829]; cytosolic large ribosomal subunit [GO:0022625]; extracellular exosome [GO:0070062]; nucleolus [GO:0005730]
56749088	Q86UE4	LYRIC	Protein LYRIC	RecName: Full=Protein LYRIC; AltName: Full=3D3/LYRIC; AltName: Full=Astrocyte elevated gene-1 protein; Short=AEG-1; AltName: Full=Lysine-rich CEACAM1 co-isolated protein; AltName: Full=Metadherin; AltName: Full=Metastasis adhesion protein	17.01	1	7	7	20			4	1	3	1		2	2	3	4	582	63.7988	9.31982	bicellular tight junction assembly [GO:0070830]; lipopolysaccharide-mediated signaling pathway [GO:0031663]; negative regulation of apoptotic process [GO:0043066]; negative regulation of transcription from RNA polymerase II promoter [GO:0000122]; positive regulation of angiogenesis [GO:0045766]; positive regulation of autophagy [GO:0010508]; positive regulation of I-kappaB kinase/NF-kappaB signal…	double-stranded RNA binding [GO:0003725]; NF-kappaB binding [GO:0051059]; poly(A) RNA binding [GO:0044822]; RNA polymerase II transcription factor binding [GO:0001085]; transcription coactivator activity [GO:0003713]	apical plasma membrane [GO:0016324]; bicellular tight junction [GO:0005923]; cytoplasm [GO:0005737]; endoplasmic reticulum [GO:0005783]; endoplasmic reticulum membrane [GO:0005789]; integral component of membrane [GO:0016021]; intercellular canaliculus [GO:0046581]; nuclear body [GO:0016604]; nuclear membrane [GO:0031965]; nucleolus [GO:0005730]; nucleus [GO:0005634]; perinuclear region of cytopl…	FUNCTION: Downregulates SLC1A2/EAAT2 promoter activity when expressed ectopically. Activates the nuclear factor kappa-B (NF-kappa-B) transcription factor. Promotes anchorage-independent growth of immortalized melanocytes and astrocytes which is a key component in tumor cell expansion. Promotes lung metastasis and also has an effect on bone and brain metastasis, possibly by enhancing the seeding o…
74752395	Q9BW92	SYTM	Threonine--tRNA ligase, mitochondrial	RecName: Full=Threonine--tRNA ligase, mitochondrial; AltName: Full=Threonyl-tRNA synthetase; Short=ThrRS; AltName: Full=Threonyl-tRNA synthetase-like 1; Flags: Precursor	13.79	1	7	7	20			2		3	5	2	2	3	2	1	718	80.9854	7.29834	gene expression [GO:0010467]; mitochondrial threonyl-tRNA aminoacylation [GO:0070159]; tRNA aminoacylation for protein translation [GO:0006418]	ATP binding [GO:0005524]; threonine-tRNA ligase activity [GO:0004829]	mitochondrial matrix [GO:0005759]
134044259	P11177	ODPB	Pyruvate dehydrogenase E1 component subunit beta, mitochondrial	RecName: Full=Pyruvate dehydrogenase E1 component subunit beta, mitochondrial; Short=PDHE1-B; Flags: Precursor	11.98	1	3	3	20			1	2	1	5	1	2	4	2	2	359	39.208	6.65381	acetyl-CoA biosynthetic process from pyruvate [GO:0006086]; cellular metabolic process [GO:0044237]; glucose metabolic process [GO:0006006]; pyruvate metabolic process [GO:0006090]; regulation of acetyl-CoA biosynthetic process from pyruvate [GO:0010510]; small molecule metabolic process [GO:0044281]; tricarboxylic acid cycle [GO:0006099]	pyruvate dehydrogenase (acetyl-transferring) activity [GO:0004739]; pyruvate dehydrogenase activity [GO:0004738]	extracellular exosome [GO:0070062]; mitochondrial matrix [GO:0005759]; mitochondrion [GO:0005739]; nucleoplasm [GO:0005654]; nucleus [GO:0005634]; pyruvate dehydrogenase complex [GO:0045254]	FUNCTION: The pyruvate dehydrogenase complex catalyzes the overall conversion of pyruvate to acetyl-CoA and CO(2), and thereby links the glycolytic pathway to the tricarboxylic cycle. {ECO:0000269|PubMed:17474719, ECO:0000269|PubMed:19081061}.
1708480	P52292	IMA1	Importin subunit alpha-1	RecName: Full=Importin subunit alpha-1; AltName: Full=Karyopherin subunit alpha-2; AltName: Full=RAG cohort protein 1; AltName: Full=SRP1-alpha	16.64	1	5	5	19				1	2	6	2	2	2	1	3	529	57.8259	5.40186	cytokine-mediated signaling pathway [GO:0019221]; DNA metabolic process [GO:0006259]; NLS-bearing protein import into nucleus [GO:0006607]; regulation of DNA recombination [GO:0000018]; viral process [GO:0016032]	histone deacetylase binding [GO:0042826]; nuclear localization sequence binding [GO:0008139]; poly(A) RNA binding [GO:0044822]; protein transporter activity [GO:0008565]	cytoplasm [GO:0005737]; cytosol [GO:0005829]; membrane [GO:0016020]; nucleoplasm [GO:0005654]	FUNCTION: Functions in nuclear protein import as an adapter protein for nuclear receptor KPNB1. Binds specifically and directly to substrates containing either a simple or bipartite NLS motif. Docking of the importin/substrate complex to the nuclear pore complex (NPC) is mediated by KPNB1 through binding to nucleoporin FxFG repeats and the complex is subsequently translocated through the pore by …
6093462	O75694	NU155	Nuclear pore complex protein Nup155	RecName: Full=Nuclear pore complex protein Nup155; AltName: Full=155 kDa nucleoporin; AltName: Full=Nucleoporin Nup155	5.46	1	5	5	19			1	1	1	4	2	3	3	2	2	1391	155.1	6.16357	atrial cardiac muscle cell action potential [GO:0086014]; carbohydrate metabolic process [GO:0005975]; cellular protein metabolic process [GO:0044267]; cellular response to heat [GO:0034605]; cytokine-mediated signaling pathway [GO:0019221]; gene expression [GO:0010467]; glucose transport [GO:0015758]; hexose transport [GO:0008645]; mitotic cell cycle [GO:0000278]; mitotic nuclear envelope disass…	structural constituent of nuclear pore [GO:0017056]; transporter activity [GO:0005215]	membrane [GO:0016020]; nuclear envelope [GO:0005635]; nuclear membrane [GO:0031965]; nuclear pore [GO:0005643]	FUNCTION: Essential component of nuclear pore complex. Could be essessential for embryogenesis. Nucleoporins may be involved both in binding and translocating proteins during nucleocytoplasmic transport. {ECO:0000250|UniProtKB:Q99P88}.
13633893	P82650	RT22	28S ribosomal protein S22, mitochondrial	RecName: Full=28S ribosomal protein S22, mitochondrial; Short=MRP-S22; Short=S22mt	3.33	1	1	1	19			3	1	2	4	2	3	3	1		360	41.2544	7.89893	mitochondrial translation [GO:0032543]; mitochondrial translational elongation [GO:0070125]; mitochondrial translational initiation [GO:0070124]; mitochondrial translational termination [GO:0070126]; organelle organization [GO:0006996]	structural constituent of ribosome [GO:0003735]	mitochondrial inner membrane [GO:0005743]; mitochondrial ribosome [GO:0005761]; mitochondrial small ribosomal subunit [GO:0005763]; mitochondrion [GO:0005739]
73913750	Q96PK6	RBM14	RNA-binding protein 14	RecName: Full=RNA-binding protein 14; AltName: Full=Paraspeckle protein 2; Short=PSP2; AltName: Full=RNA-binding motif protein 14; AltName: Full=RRM-containing coactivator activator/modulator; AltName: Full=Synaptotagmin-interacting protein; Short=SYT-interacting protein	16.44	1	8	8	19			1	1	2	1	1	1	3	3	6	669	69.4489	9.67139	DNA recombination [GO:0006310]; DNA repair [GO:0006281]; DNA replication [GO:0006260]; glucocorticoid receptor signaling pathway [GO:0042921]; histone deacetylation [GO:0016575]; intracellular estrogen receptor signaling pathway [GO:0030520]; negative regulation of centriole replication [GO:0046600]; positive regulation of transcription from RNA polymerase II promoter [GO:0045944]; response to ho…	ligand-dependent nuclear receptor transcription coactivator activity [GO:0030374]; nucleotide binding [GO:0000166]; poly(A) RNA binding [GO:0044822]; protein binding, bridging [GO:0030674]; RNA binding [GO:0003723]; RNA polymerase II transcription cofactor activity [GO:0001104]	mediator complex [GO:0016592]; nucleolus [GO:0005730]; nucleoplasm [GO:0005654]; ribonucleoprotein complex [GO:0030529]; transcription factor complex [GO:0005667]	FUNCTION: Isoform 1 may function as a nuclear receptor coactivator, enhancing transcription through other coactivators such as NCOA6 and CITED1. Isoform 2, functions as a transcriptional repressor, modulating transcriptional activities of coactivators including isoform 1, NCOA6 and CITED1.
74715800	Q8TCJ2	STT3B	Dolichyl-diphosphooligosaccharide--protein glycosyltransferase subunit STT3B	RecName: Full=Dolichyl-diphosphooligosaccharide--protein glycosyltransferase subunit STT3B; Short=Oligosaccharyl transferase subunit STT3B; Short=STT3-B; AltName: Full=Source of immunodominant MHC-associated peptides homolog	12.35	1	7	8	19			1			7	3	2	4	2		826	93.6137	8.90967	co-translational protein modification [GO:0043686]; ER-associated ubiquitin-dependent protein catabolic process [GO:0030433]; glycoprotein catabolic process [GO:0006516]; post-translational protein modification [GO:0043687]; protein N-linked glycosylation via asparagine [GO:0018279]; response to unfolded protein [GO:0006986]	dolichyl-diphosphooligosaccharide-protein glycotransferase activity [GO:0004579]	endoplasmic reticulum [GO:0005783]; integral component of membrane [GO:0016021]; membrane [GO:0016020]; oligosaccharyltransferase complex [GO:0008250]	FUNCTION: Catalytic subunit of the N-oligosaccharyl transferase (OST) complex which catalyzes the transfer of a high mannose oligosaccharide from a lipid-linked oligosaccharide donor to an asparagine residue within an Asn-X-Ser/Thr consensus motif in nascent polypeptide chains. N-glycosylation occurs cotranslationally and the complex associates with the Sec61 complex at the channel-forming transl…
117949609	O00567	NOP56	Nucleolar protein 56	RecName: Full=Nucleolar protein 56; AltName: Full=Nucleolar protein 5A	14.81	1	6	6	19			1	2	1	2	1		2	3	7	594	66.0087	9.18799	rRNA modification [GO:0000154]; rRNA processing [GO:0006364]	poly(A) RNA binding [GO:0044822]; RNA binding [GO:0003723]; snoRNA binding [GO:0030515]	box C/D snoRNP complex [GO:0031428]; cytoplasm [GO:0005737]; membrane [GO:0016020]; nucleolus [GO:0005730]; nucleoplasm [GO:0005654]; pre-snoRNP complex [GO:0070761]; small nucleolar ribonucleoprotein complex [GO:0005732]; small-subunit processome [GO:0032040]	FUNCTION: Involved in the early to middle stages of 60S ribosomal subunit biogenesis. Core component of box C/D small nucleolar ribonucleoprotein (snoRNP) particles. Required for the biogenesis of box C/D snoRNAs such U3, U8 and U14 snoRNAs. {ECO:0000269|PubMed:12777385, ECO:0000269|PubMed:15574333}.
269849759	P04637	P53	Cellular tumor antigen p53	RecName: Full=Cellular tumor antigen p53; AltName: Full=Antigen NY-CO-13; AltName: Full=Phosphoprotein p53; AltName: Full=Tumor suppressor p53	13.49	1	3	3	19			1	1	1	5	3	2	2	2	2	393	43.6254	6.78564	apoptotic process [GO:0006915]; base-excision repair [GO:0006284]; B cell lineage commitment [GO:0002326]; blood coagulation [GO:0007596]; cell aging [GO:0007569]; cell cycle arrest [GO:0007050]; cell differentiation [GO:0030154]; cell proliferation [GO:0008283]; cellular protein localization [GO:0034613]; cellular response to DNA damage stimulus [GO:0006974]; cellular response to drug [GO:003569…	ATP binding [GO:0005524]; chaperone binding [GO:0051087]; chromatin binding [GO:0003682]; copper ion binding [GO:0005507]; core promoter sequence-specific DNA binding [GO:0001046]; damaged DNA binding [GO:0003684]; DNA binding [GO:0003677]; double-stranded DNA binding [GO:0003690]; enzyme binding [GO:0019899]; histone acetyltransferase binding [GO:0035035]; histone deacetylase regulator activity …	cytoplasm [GO:0005737]; cytosol [GO:0005829]; endoplasmic reticulum [GO:0005783]; mitochondrial matrix [GO:0005759]; mitochondrion [GO:0005739]; nuclear chromatin [GO:0000790]; nuclear matrix [GO:0016363]; nucleolus [GO:0005730]; nucleoplasm [GO:0005654]; nucleus [GO:0005634]; PML body [GO:0016605]; protein complex [GO:0043234]; replication fork [GO:0005657]	FUNCTION: Acts as a tumor suppressor in many tumor types; induces growth arrest or apoptosis depending on the physiological circumstances and cell type. Involved in cell cycle regulation as a trans-activator that acts to negatively regulate cell division by controlling a set of genes required for this process. One of the activated genes is an inhibitor of cyclin-dependent kinases. Apoptosis induc…
296452884	Q9Y2R9	RT07	28S ribosomal protein S7, mitochondrial	RecName: Full=28S ribosomal protein S7, mitochondrial; Short=MRP-S7; Short=S7mt; AltName: Full=bMRP-27a; Short=bMRP27a; Flags: Precursor	31.4	1	6	6	19			2	1	1	5	3	3	2	1	1	242	28.116	9.99365	mitochondrial translation [GO:0032543]; mitochondrial translational elongation [GO:0070125]; mitochondrial translational initiation [GO:0070124]; mitochondrial translational termination [GO:0070126]; organelle organization [GO:0006996]; ribosomal small subunit assembly [GO:0000028]; translation [GO:0006412]	mRNA binding [GO:0003729]; poly(A) RNA binding [GO:0044822]; rRNA binding [GO:0019843]; structural constituent of ribosome [GO:0003735]	mitochondrial inner membrane [GO:0005743]; mitochondrial small ribosomal subunit [GO:0005763]
127981	P15531	NDKA	Nucleoside diphosphate kinase A	RecName: Full=Nucleoside diphosphate kinase A; Short=NDK A; Short=NDP kinase A; AltName: Full=Granzyme A-activated DNase; Short=GAAD; AltName: Full=Metastasis inhibition factor nm23; AltName: Full=NM23-H1; AltName: Full=Tumor metastatic process-associated protein	34.21	1	1	4	18			1			5		1			11	152	17.1377	6.18896	cell differentiation [GO:0030154]; CTP biosynthetic process [GO:0006241]; DNA metabolic process [GO:0006259]; endocytosis [GO:0006897]; GTP biosynthetic process [GO:0006183]; negative regulation of cell proliferation [GO:0008285]; nervous system development [GO:0007399]; nucleobase-containing small molecule interconversion [GO:0015949]; nucleobase-containing small molecule metabolic process [GO:0…	ATP binding [GO:0005524]; deoxyribonuclease activity [GO:0004536]; GTP binding [GO:0005525]; identical protein binding [GO:0042802]; magnesium ion binding [GO:0000287]; nucleoside diphosphate kinase activity [GO:0004550]; poly(A) RNA binding [GO:0044822]; ribosomal small subunit binding [GO:0043024]	cytoplasm [GO:0005737]; cytosol [GO:0005829]; extracellular exosome [GO:0070062]; intracellular [GO:0005622]; membrane [GO:0016020]; nucleus [GO:0005634]; ruffle membrane [GO:0032587]	FUNCTION: Major role in the synthesis of nucleoside triphosphates other than ATP. The ATP gamma phosphate is transferred to the NDP beta phosphate via a ping-pong mechanism, using a phosphorylated active-site intermediate. Possesses nucleoside-diphosphate kinase, serine/threonine-specific protein kinase, geranyl and farnesyl pyrophosphate kinase, histidine protein kinase and 3'-5' exonuclease act…
1703470	P54709	AT1B3	Sodium/potassium-transporting ATPase subunit beta-3	RecName: Full=Sodium/potassium-transporting ATPase subunit beta-3; AltName: Full=Sodium/potassium-dependent ATPase subunit beta-3; Short=ATPB-3; AltName: CD_antigen=CD298	22.94	1	4	4	18			1	1	1	5	1	1	3	3	2	279	31.4921	8.35303	blood coagulation [GO:0007596]; cellular potassium ion homeostasis [GO:0030007]; cellular sodium ion homeostasis [GO:0006883]; ion transmembrane transport [GO:0034220]; leukocyte migration [GO:0050900]; membrane repolarization [GO:0086009]; positive regulation of ATPase activity [GO:0032781]; positive regulation of potassium ion import [GO:1903288]; positive regulation of potassium ion transmembr…	ATPase activator activity [GO:0001671]; ATPase binding [GO:0051117]; sodium:potassium-exchanging ATPase activity [GO:0005391]	caveola [GO:0005901]; extracellular exosome [GO:0070062]; melanosome [GO:0042470]; plasma membrane [GO:0005886]; sodium:potassium-exchanging ATPase complex [GO:0005890]	FUNCTION: This is the non-catalytic component of the active enzyme, which catalyzes the hydrolysis of ATP coupled with the exchange of Na(+) and K(+) ions across the plasma membrane. The exact function of the beta-3 subunit is not known.
3914340	O14735	CDIPT	CDP-diacylglycerol--inositol 3-phosphatidyltransferase	RecName: Full=CDP-diacylglycerol--inositol 3-phosphatidyltransferase; AltName: Full=Phosphatidylinositol synthase; Short=PI synthase; Short=PtdIns synthase	9.86	1	2	2	18			2	2	2	3	3	1	2	1	2	213	23.5231	8.03076	CDP-diacylglycerol metabolic process [GO:0046341]; glycerophospholipid biosynthetic process [GO:0046474]; phosphatidylinositol biosynthetic process [GO:0006661]; phospholipid metabolic process [GO:0006644]; small molecule metabolic process [GO:0044281]	alcohol binding [GO:0043178]; carbohydrate binding [GO:0030246]; CDP-diacylglycerol-inositol 3-phosphatidyltransferase activity [GO:0003881]; diacylglycerol binding [GO:0019992]; manganese ion binding [GO:0030145]	endoplasmic reticulum membrane [GO:0005789]; Golgi apparatus [GO:0005794]; Golgi membrane [GO:0000139]; integral component of membrane [GO:0016021]; membrane [GO:0016020]; plasma membrane [GO:0005886]	FUNCTION: Catalyzes the biosynthesis of phosphatidylinositol (PtdIns) as well as PtdIns:inositol exchange reaction. May thus act to reduce an excessive cellular PtdIns content. The exchange activity is due to the reverse reaction of PtdIns synthase and is dependent on CMP, which is tightly bound to the enzyme. {ECO:0000269|PubMed:8110188}.
14549159	P22087	FBRL	rRNA 2'-O-methyltransferase fibrillarin	RecName: Full=rRNA 2'-O-methyltransferase fibrillarin; AltName: Full=34 kDa nucleolar scleroderma antigen; AltName: Full=Histone-glutamine methyltransferase	20.87	2	6	6	18				1	1		2	4	3	2	5	321	33.7634	10.1841	box C/D snoRNA 3'-end processing [GO:0000494]; histone glutamine methylation [GO:1990258]; osteoblast differentiation [GO:0001649]; rRNA methylation [GO:0031167]; rRNA processing [GO:0006364]; tRNA processing [GO:0008033]	histone-glutamine methyltransferase activity [GO:1990259]; poly(A) RNA binding [GO:0044822]; RNA binding [GO:0003723]; rRNA methyltransferase activity [GO:0008649]	box C/D snoRNP complex [GO:0031428]; Cajal body [GO:0015030]; dense fibrillar component [GO:0001651]; extracellular exosome [GO:0070062]; granular component [GO:0001652]; membrane [GO:0016020]; nucleolus [GO:0005730]; nucleus [GO:0005634]; small-subunit processome [GO:0032040]	FUNCTION: S-adenosyl-L-methionine-dependent methyltransferase that has the ability to methylate both RNAs and proteins. Involved in pre-rRNA processing by catalyzing the site-specific 2'-hydroxyl methylation of ribose moieties in pre-ribosomal RNA. Site specificity is provided by a guide RNA that base pairs with the substrate. Methylation occurs at a characteristic distance from the sequence invo…
92090799	P28331	NDUS1	NADH-ubiquinone oxidoreductase 75 kDa subunit, mitochondrial	RecName: Full=NADH-ubiquinone oxidoreductase 75 kDa subunit, mitochondrial; AltName: Full=Complex I-75kD; Short=CI-75kD; Flags: Precursor	9.77	1	5	5	18				1	1	5	2	3	4	1	1	727	79.4165	6.22705	apoptotic mitochondrial changes [GO:0008637]; ATP metabolic process [GO:0046034]; cellular metabolic process [GO:0044237]; cellular respiration [GO:0045333]; mitochondrial electron transport, NADH to ubiquinone [GO:0006120]; reactive oxygen species metabolic process [GO:0072593]; regulation of mitochondrial membrane potential [GO:0051881]; respiratory electron transport chain [GO:0022904]; small …	2 iron, 2 sulfur cluster binding [GO:0051537]; 4 iron, 4 sulfur cluster binding [GO:0051539]; electron carrier activity [GO:0009055]; iron-sulfur cluster binding [GO:0051536]; metal ion binding [GO:0046872]; NADH dehydrogenase (ubiquinone) activity [GO:0008137]	mitochondrial inner membrane [GO:0005743]; mitochondrial intermembrane space [GO:0005758]; mitochondrial respiratory chain complex I [GO:0005747]; mitochondrion [GO:0005739]; myelin sheath [GO:0043209]	FUNCTION: Core subunit of the mitochondrial membrane respiratory chain NADH dehydrogenase (Complex I) that is believed to belong to the minimal assembly required for catalysis. Complex I functions in the transfer of electrons from NADH to the respiratory chain. The immediate electron acceptor for the enzyme is believed to be ubiquinone (By similarity). This is the largest subunit of complex I and…
205371866	P14923	PLAK	Junction plakoglobin	RecName: Full=Junction plakoglobin; AltName: Full=Catenin gamma; AltName: Full=Desmoplakin III; AltName: Full=Desmoplakin-3	16.78	1	9	9	18	4			1		4					9	745	81.6927	6.13818	adherens junction assembly [GO:0034333]; adherens junction organization [GO:0034332]; bundle of His cell-Purkinje myocyte adhesion involved in cell communication [GO:0086073]; cell-cell junction organization [GO:0045216]; cell junction assembly [GO:0034329]; cell migration [GO:0016477]; cellular response to indole-3-methanol [GO:0071681]; cytoskeletal anchoring at plasma membrane [GO:0007016]; de…	alpha-catenin binding [GO:0045294]; cadherin binding [GO:0045296]; cell adhesion molecule binding [GO:0050839]; cell adhesive protein binding involved in bundle of His cell-Purkinje myocyte communication [GO:0086083]; protein homodimerization activity [GO:0042803]; protein phosphatase binding [GO:0019903]; signal transducer activity [GO:0004871]; structural constituent of cell wall [GO:0005199]; …	catenin complex [GO:0016342]; cell-cell adherens junction [GO:0005913]; cell-cell junction [GO:0005911]; cytoplasm [GO:0005737]; cytoplasmic side of plasma membrane [GO:0009898]; cytoskeleton [GO:0005856]; cytosol [GO:0005829]; desmosome [GO:0030057]; extracellular exosome [GO:0070062]; focal adhesion [GO:0005925]; gamma-catenin-TCF7L2 complex [GO:0071665]; intercalated disc [GO:0014704]; interme…	FUNCTION: Common junctional plaque protein. The membrane-associated plaques are architectural elements in an important strategic position to influence the arrangement and function of both the cytoskeleton and the cells within the tissue. The presence of plakoglobin in both the desmosomes and in the intermediate junctions suggests that it plays a central role in the structure and function of subme…
296434476	Q9NUL7	DDX28	Probable ATP-dependent RNA helicase DDX28	RecName: Full=Probable ATP-dependent RNA helicase DDX28; AltName: Full=Mitochondrial DEAD box protein 28	12.59	1	6	6	18			1			4	2	4	5	1	1	540	59.5445	10.4185	RNA secondary structure unwinding [GO:0010501]	ATP binding [GO:0005524]; ATP-dependent RNA helicase activity [GO:0004004]; poly(A) RNA binding [GO:0044822]	cytoplasm [GO:0005737]; mitochondrial nucleoid [GO:0042645]; mitochondrion [GO:0005739]; nucleolus [GO:0005730]; nucleus [GO:0005634]	FUNCTION: May be involved in RNA processing or transport. Has RNA and Mg(2+)-dependent ATPase activity. {ECO:0000269|PubMed:11350955}.
119339	P06733	ENOA	Alpha-enolase	RecName: Full=Alpha-enolase; AltName: Full=2-phospho-D-glycerate hydro-lyase; AltName: Full=C-myc promoter-binding protein; AltName: Full=Enolase 1; AltName: Full=MBP-1; AltName: Full=MPB-1; AltName: Full=Non-neural enolase; Short=NNE; AltName: Full=Phosphopyruvate hydratase; AltName: Full=Plasminogen-binding protein	23.04	1	7	8	17						6					11	434	47.1393	7.38623	canonical glycolysis [GO:0061621]; carbohydrate metabolic process [GO:0005975]; gluconeogenesis [GO:0006094]; glucose metabolic process [GO:0006006]; negative regulation of cell growth [GO:0030308]; negative regulation of transcription, DNA-templated [GO:0045892]; negative regulation of transcription from RNA polymerase II promoter [GO:0000122]; response to virus [GO:0009615]; small molecule meta…	DNA binding [GO:0003677]; GTPase binding [GO:0051020]; magnesium ion binding [GO:0000287]; phosphopyruvate hydratase activity [GO:0004634]; poly(A) RNA binding [GO:0044822]; sequence-specific DNA binding transcription factor activity [GO:0003700]; transcription corepressor activity [GO:0003714]	cytoplasm [GO:0005737]; cytosol [GO:0005829]; extracellular exosome [GO:0070062]; extracellular space [GO:0005615]; M band [GO:0031430]; membrane [GO:0016020]; nucleus [GO:0005634]; phosphopyruvate hydratase complex [GO:0000015]; plasma membrane [GO:0005886]	FUNCTION: Multifunctional enzyme that, as well as its role in glycolysis, plays a part in various processes such as growth control, hypoxia tolerance and allergic responses. May also function in the intravascular and pericellular fibrinolytic system due to its ability to serve as a receptor and activator of plasminogen on the cell surface of several cell-types such as leukocytes and neurons. Stim…
1350706	P47914	RL29	60S ribosomal protein L29	RecName: Full=60S ribosomal protein L29; AltName: Full=Cell surface heparin-binding protein HIP	15.09	1	3	3	17			2	1	2	3	1	1	3	2	2	159	17.7411	11.6636	cellular protein metabolic process [GO:0044267]; cytoplasmic translation [GO:0002181]; embryo implantation [GO:0007566]; gene expression [GO:0010467]; nuclear-transcribed mRNA catabolic process, nonsense-mediated decay [GO:0000184]; SRP-dependent cotranslational protein targeting to membrane [GO:0006614]; translation [GO:0006412]; translational elongation [GO:0006414]; translational initiation [G…	heparin binding [GO:0008201]; poly(A) RNA binding [GO:0044822]; RNA binding [GO:0003723]; structural constituent of ribosome [GO:0003735]	cytosol [GO:0005829]; cytosolic large ribosomal subunit [GO:0022625]; membrane [GO:0016020]
8134663	O75880	SCO1	Protein SCO1 homolog, mitochondrial	RecName: Full=Protein SCO1 homolog, mitochondrial; Flags: Precursor	10.96	1	2	2	17			2	2	2	3	1	2	2	2	1	301	33.7925	8.88037	cellular copper ion homeostasis [GO:0006878]; copper ion transport [GO:0006825]; generation of precursor metabolites and energy [GO:0006091]; respiratory chain complex IV assembly [GO:0008535]	copper ion binding [GO:0005507]	mitochondrial inner membrane [GO:0005743]; mitochondrion [GO:0005739]; myofibril [GO:0030016]	FUNCTION: Thought to play a role in cellular copper homeostasis, mitochondrial redox signaling or insertion of copper into the active site of COX. {ECO:0000269|PubMed:15659396, ECO:0000269|PubMed:16735468, ECO:0000269|PubMed:17189203}.
20455516	P08240	SRPR	Signal recognition particle receptor subunit alpha	RecName: Full=Signal recognition particle receptor subunit alpha; Short=SR-alpha; AltName: Full=Docking protein alpha; Short=DP-alpha	13.01	1	6	6	17			1		1	5		2	4	1	3	638	69.7672	8.95361	cellular protein metabolic process [GO:0044267]; cotranslational protein targeting to membrane [GO:0006613]; endoplasmic reticulum unfolded protein response [GO:0030968]; gene expression [GO:0010467]; IRE1-mediated unfolded protein response [GO:0036498]; SRP-dependent cotranslational protein targeting to membrane [GO:0006614]; translation [GO:0006412]	GTPase activity [GO:0003924]; GTP binding [GO:0005525]; poly(A) RNA binding [GO:0044822]; signal recognition particle binding [GO:0005047]	endoplasmic reticulum [GO:0005783]; endoplasmic reticulum membrane [GO:0005789]; extracellular exosome [GO:0070062]; integral component of membrane [GO:0016021]; membrane [GO:0016020]; signal recognition particle receptor complex [GO:0005785]	FUNCTION: Component of the SRP (signal recognition particle) receptor. Ensures, in conjunction with the signal recognition particle, the correct targeting of the nascent secretory proteins to the endoplasmic reticulum membrane system.
23503056	P57088	TMM33	Transmembrane protein 33	RecName: Full=Transmembrane protein 33; AltName: Full=Protein DB83	12.55	1	3	3	17			1	1		4	2	3	2	2	2	247	27.9598	9.70068	cellular protein localization [GO:0034613]; endoplasmic reticulum tubular network organization [GO:0071786]; nuclear pore complex assembly [GO:0051292]	structural constituent of nuclear pore [GO:0017056]	endoplasmic reticulum [GO:0005783]; extracellular exosome [GO:0070062]; melanosome [GO:0042470]; nuclear pore [GO:0005643]
85700443	Q07157	ZO1	Tight junction protein ZO-1	RecName: Full=Tight junction protein ZO-1; AltName: Full=Tight junction protein 1; AltName: Full=Zona occludens protein 1; AltName: Full=Zonula occludens protein 1	6.58	1	8	8	17			5		1	1	1	1	4		4	1748	195.34	6.69775	apoptotic process [GO:0006915]; blastocyst formation [GO:0001825]; cell-cell junction assembly [GO:0007043]; cell-cell signaling involved in cell-cell junction organization [GO:1901350]; cellular component disassembly involved in execution phase of apoptosis [GO:0006921]; establishment of endothelial intestinal barrier [GO:0090557]; hippo signaling [GO:0035329]; membrane organization [GO:0061024]…		apical junction complex [GO:0043296]; apical part of cell [GO:0045177]; apical plasma membrane [GO:0016324]; apicolateral plasma membrane [GO:0016327]; basolateral plasma membrane [GO:0016323]; bicellular tight junction [GO:0005923]; cell-cell adherens junction [GO:0005913]; cell junction [GO:0030054]; cytoplasm [GO:0005737]; cytosol [GO:0005829]; gap junction [GO:0005921]; intercalated disc [GO:…	FUNCTION: The N-terminal may be involved in transducing a signal required for tight junction assembly, while the C-terminal may have specific properties of tight junctions. The alpha domain might be involved in stabilizing junctions. Plays a role in the regulation of cell migration by targeting CDC42BPB to the leading edge of migrating cells. {ECO:0000269|PubMed:21240187}.
148876773	Q14126	DSG2	Desmoglein-2	RecName: Full=Desmoglein-2; AltName: Full=Cadherin family member 5; AltName: Full=HDGC; Flags: Precursor	10.2	1	6	6	17			1		1	3	3		5	3	1	1118	122.218	5.23682	apoptotic process [GO:0006915]; bundle of His cell-Purkinje myocyte adhesion involved in cell communication [GO:0086073]; cell adhesion [GO:0007155]; cellular component disassembly involved in execution phase of apoptosis [GO:0006921]; desmosome organization [GO:0002934]; homophilic cell adhesion via plasma membrane adhesion molecules [GO:0007156]; maternal process involved in female pregnancy [G…	calcium ion binding [GO:0005509]; cell adhesion molecule binding [GO:0050839]; cell adhesive protein binding involved in bundle of His cell-Purkinje myocyte communication [GO:0086083]	apical plasma membrane [GO:0016324]; cell-cell junction [GO:0005911]; cell surface [GO:0009986]; desmosome [GO:0030057]; extracellular exosome [GO:0070062]; integral component of membrane [GO:0016021]; intercalated disc [GO:0014704]; lateral plasma membrane [GO:0016328]; plasma membrane [GO:0005886]	FUNCTION: Component of intercellular desmosome junctions. Involved in the interaction of plaque proteins and intermediate filaments mediating cell-cell adhesion.
120649	P04406	G3P	Glyceraldehyde-3-phosphate dehydrogenase	RecName: Full=Glyceraldehyde-3-phosphate dehydrogenase; Short=GAPDH; AltName: Full=Peptidyl-cysteine S-nitrosylase GAPDH	29.85	1	6	6	16				1		2		1	2	2	8	335	36.0304	8.45557	canonical glycolysis [GO:0061621]; carbohydrate metabolic process [GO:0005975]; cellular response to interferon-gamma [GO:0071346]; gluconeogenesis [GO:0006094]; glucose metabolic process [GO:0006006]; microtubule cytoskeleton organization [GO:0000226]; negative regulation of translation [GO:0017148]; neuron apoptotic process [GO:0051402]; peptidyl-cysteine S-trans-nitrosylation [GO:0035606]; pro…	glyceraldehyde-3-phosphate dehydrogenase (NAD+) (phosphorylating) activity [GO:0004365]; identical protein binding [GO:0042802]; microtubule binding [GO:0008017]; NAD binding [GO:0051287]; NADP binding [GO:0050661]; peptidyl-cysteine S-nitrosylase activity [GO:0035605]	cytoplasm [GO:0005737]; cytosol [GO:0005829]; extracellular exosome [GO:0070062]; GAIT complex [GO:0097452]; intracellular membrane-bounded organelle [GO:0043231]; lipid particle [GO:0005811]; membrane [GO:0016020]; microtubule cytoskeleton [GO:0015630]; nuclear membrane [GO:0031965]; nucleus [GO:0005634]; perinuclear region of cytoplasm [GO:0048471]; plasma membrane [GO:0005886]; ribonucleoprote…	FUNCTION: Has both glyceraldehyde-3-phosphate dehydrogenase and nitrosylase activities, thereby playing a role in glycolysis and nuclear functions, respectively. Participates in nuclear events including transcription, RNA transport, DNA replication and apoptosis. Nuclear functions are probably due to the nitrosylase activity that mediates cysteine S-nitrosylation of nuclear target proteins such a…
1173017	P46776	RL27A	60S ribosomal protein L27a	RecName: Full=60S ribosomal protein L27a	17.57	1	3	3	16			2	2	2	1	1	3	1	3	1	148	16.551	11.0044	cellular protein metabolic process [GO:0044267]; cytoplasmic translation [GO:0002181]; gene expression [GO:0010467]; nuclear-transcribed mRNA catabolic process, nonsense-mediated decay [GO:0000184]; SRP-dependent cotranslational protein targeting to membrane [GO:0006614]; translation [GO:0006412]; translational elongation [GO:0006414]; translational initiation [GO:0006413]; translational terminat…	poly(A) RNA binding [GO:0044822]; RNA binding [GO:0003723]; structural constituent of ribosome [GO:0003735]	cytosol [GO:0005829]; cytosolic large ribosomal subunit [GO:0022625]; membrane [GO:0016020]
1709337	P55209	NP1L1	Nucleosome assembly protein 1-like 1	RecName: Full=Nucleosome assembly protein 1-like 1; AltName: Full=NAP-1-related protein; Short=hNRP; Flags: Precursor	14.58	1	3	4	16			4	4	4		1			1	2	391	45.3459	4.4624	cellular response to peptide hormone stimulus [GO:0071375]; DNA replication [GO:0006260]; nucleosome assembly [GO:0006334]; positive regulation of cell proliferation [GO:0008284]; Schwann cell proliferation [GO:0014010]	poly(A) RNA binding [GO:0044822]	melanosome [GO:0042470]; membrane [GO:0016020]; neuron projection [GO:0043005]; nucleus [GO:0005634]	FUNCTION: May be involved in modulating chromatin formation and contribute to regulation of cell proliferation.
1710756	P15880	RS2	40S ribosomal protein S2	RecName: Full=40S ribosomal protein S2; AltName: Full=40S ribosomal protein S4; AltName: Full=Protein LLRep3	14.68	1	4	4	16				3		1	1	1	3	2	5	293	31.3046	10.2427	cellular protein metabolic process [GO:0044267]; gene expression [GO:0010467]; nuclear-transcribed mRNA catabolic process, nonsense-mediated decay [GO:0000184]; positive regulation of transferase activity [GO:0051347]; SRP-dependent cotranslational protein targeting to membrane [GO:0006614]; translation [GO:0006412]; translational elongation [GO:0006414]; translational initiation [GO:0006413]; tr…	enzyme binding [GO:0019899]; fibroblast growth factor binding [GO:0017134]; mRNA binding [GO:0003729]; poly(A) RNA binding [GO:0044822]; structural constituent of ribosome [GO:0003735]	cytoplasm [GO:0005737]; cytosol [GO:0005829]; cytosolic small ribosomal subunit [GO:0022627]; extracellular exosome [GO:0070062]; focal adhesion [GO:0005925]; membrane [GO:0016020]; nucleoplasm [GO:0005654]; nucleus [GO:0005634]
20454903	Q9BXI6	TB10A	TBC1 domain family member 10A	RecName: Full=TBC1 domain family member 10A; AltName: Full=EBP50-PDX interactor of 64 kDa; Short=EPI64 protein; AltName: Full=Rab27A-GAP-alpha	12.2	1	5	5	16			2		1		2		4	2	5	508	57.0813	8.44092	activation of cysteine-type endopeptidase activity [GO:0097202]; positive regulation of proteolysis [GO:0045862]; retrograde transport, endosome to Golgi [GO:0042147]	GTPase activator activity [GO:0005096]; guanyl-nucleotide exchange factor activity [GO:0005085]; PDZ domain binding [GO:0030165]	extracellular exosome [GO:0070062]; intracellular [GO:0005622]; microvillus [GO:0005902]; plasma membrane [GO:0005886]	FUNCTION: Acts as GTPase-activating protein for RAB27A, but not for RAB2A, RAB3A, nor RAB4A. {ECO:0000269|PubMed:16923811}.
25008563	Q8TCT9	HM13	Minor histocompatibility antigen H13	RecName: Full=Minor histocompatibility antigen H13; AltName: Full=Intramembrane protease 1; Short=IMP-1; Short=IMPAS-1; Short=hIMP1; AltName: Full=Presenilin-like protein 3; AltName: Full=Signal peptide peptidase	16.45	1	4	4	16				1		7	3	1	2	2		377	41.4616	6.43018	membrane protein proteolysis [GO:0033619]; membrane protein proteolysis involved in retrograde protein transport, ER to cytosol [GO:1904211]; protein homotetramerization [GO:0051289]	aspartic endopeptidase activity, intramembrane cleaving [GO:0042500]; peptidase activity [GO:0008233]; protein homodimerization activity [GO:0042803]; ubiquitin protein ligase binding [GO:0031625]	cell surface [GO:0009986]; endoplasmic reticulum [GO:0005783]; endoplasmic reticulum membrane [GO:0005789]; integral component of cytoplasmic side of endoplasmic reticulum membrane [GO:0071458]; integral component of lumenal side of endoplasmic reticulum membrane [GO:0071556]; membrane [GO:0016020]; plasma membrane [GO:0005886]; rough endoplasmic reticulum [GO:0005791]	FUNCTION: Catalyzes intramembrane proteolysis of some signal peptides after they have been cleaved from a preprotein, resulting in the release of the fragment from the ER membrane into the cytoplasm. Required to generate lymphocyte cell surface (HLA-E) epitopes derived from MHC class I signal peptides (PubMed:11714810). May be necessary for the removal of the signal peptide that remains attached …
29336622	Q14683	SMC1A	Structural maintenance of chromosomes protein 1A	RecName: Full=Structural maintenance of chromosomes protein 1A; Short=SMC protein 1A; Short=SMC-1-alpha; Short=SMC-1A; AltName: Full=Sb1.8	3.16	1	4	4	16			1	2	1	1	3	1	2	3	2	1233	143.144	7.63525	cell division [GO:0051301]; cellular protein metabolic process [GO:0044267]; DNA repair [GO:0006281]; gene expression [GO:0010467]; meiotic nuclear division [GO:0007126]; mitotic cell cycle [GO:0000278]; mitotic cell cycle checkpoint [GO:0007093]; mitotic sister chromatid cohesion [GO:0007064]; mitotic sister chromatid segregation [GO:0000070]; mitotic spindle organization [GO:0007052]; mRNA spli…	ATP binding [GO:0005524]; chromatin binding [GO:0003682]; microtubule motor activity [GO:0003777]; poly(A) RNA binding [GO:0044822]; protein heterodimerization activity [GO:0046982]	chromosome [GO:0005694]; chromosome, centromeric region [GO:0000775]; cohesin core heterodimer [GO:0008280]; condensed chromosome kinetochore [GO:0000777]; condensed nuclear chromosome [GO:0000794]; cytoplasm [GO:0005737]; cytosol [GO:0005829]; kinetochore [GO:0000776]; meiotic cohesin complex [GO:0030893]; nucleolus [GO:0005730]; nucleoplasm [GO:0005654]; nucleus [GO:0005634]	FUNCTION: Involved in chromosome cohesion during cell cycle and in DNA repair. Central component of cohesin complex. The cohesin complex is required for the cohesion of sister chromatids after DNA replication. The cohesin complex apparently forms a large proteinaceous ring within which sister chromatids can be trapped. At anaphase, the complex is cleaved and dissociates from chromatin, allowing s…
50403607	P62249	RS16	40S ribosomal protein S16	RecName: Full=40S ribosomal protein S16	38.36	1	7	7	16						4	1	6	3		2	146	16.435	10.2134	cellular protein metabolic process [GO:0044267]; gene expression [GO:0010467]; maturation of SSU-rRNA from tricistronic rRNA transcript (SSU-rRNA, 5.8S rRNA, LSU-rRNA) [GO:0000462]; nuclear-transcribed mRNA catabolic process, nonsense-mediated decay [GO:0000184]; ribosomal small subunit biogenesis [GO:0042274]; rRNA processing [GO:0006364]; SRP-dependent cotranslational protein targeting to membr…	poly(A) RNA binding [GO:0044822]; RNA binding [GO:0003723]; structural constituent of ribosome [GO:0003735]	cytosol [GO:0005829]; cytosolic small ribosomal subunit [GO:0022627]; extracellular exosome [GO:0070062]; focal adhesion [GO:0005925]; membrane [GO:0016020]; small ribosomal subunit [GO:0015935]
62512150	Q12906	ILF3	Interleukin enhancer-binding factor 3	RecName: Full=Interleukin enhancer-binding factor 3; AltName: Full=Double-stranded RNA-binding protein 76; Short=DRBP76; AltName: Full=M-phase phosphoprotein 4; Short=MPP4; AltName: Full=Nuclear factor associated with dsRNA; Short=NFAR; AltName: Full=Nuclear factor of activated T-cells 90 kDa; Short=NF-AT-90; AltName: Full=Translational control protein 80; Short=TCP80	8.39	1	6	6	16				2	3	4		1	3	2	1	894	95.2791	8.76318	defense response to virus [GO:0051607]; negative regulation of transcription, DNA-templated [GO:0045892]; negative regulation of translation [GO:0017148]; negative regulation of viral genome replication [GO:0045071]; positive regulation of transcription, DNA-templated [GO:0045893]; protein phosphorylation [GO:0006468]; transcription, DNA-templated [GO:0006351]	DNA binding [GO:0003677]; double-stranded RNA binding [GO:0003725]; poly(A) RNA binding [GO:0044822]; RNA binding [GO:0003723]	cytoplasm [GO:0005737]; membrane [GO:0016020]; mitochondrion [GO:0005739]; nucleolus [GO:0005730]; nucleoplasm [GO:0005654]; nucleus [GO:0005634]; ribonucleoprotein complex [GO:0030529]	FUNCTION: May facilitate double-stranded RNA-regulated gene expression at the level of post-transcription. Can act as a translation inhibitory protein which binds to coding sequences of acid beta-glucosidase (GCase) and other mRNAs and functions at the initiation phase of GCase mRNA translation, probably by inhibiting its binding to polysomes. Can regulate protein arginine N-methyltransferase 1 a…
74731633	Q96EY7	PTCD3	Pentatricopeptide repeat domain-containing protein 3, mitochondrial	RecName: Full=Pentatricopeptide repeat domain-containing protein 3, mitochondrial; AltName: Full=28S ribosomal protein S39, mitochondrial; Short=MRP-S39; AltName: Full=Transformation-related gene 15 protein; Short=TRG-15; Flags: Precursor	7.69	1	4	4	16			1	1	1	4	2	1	4	1	1	689	78.4997	6.41748	mitochondrial translation [GO:0032543]; mitochondrial translational elongation [GO:0070125]; mitochondrial translational initiation [GO:0070124]; mitochondrial translational termination [GO:0070126]; organelle organization [GO:0006996]; regulation of translation [GO:0006417]	poly(A) RNA binding [GO:0044822]; ribosomal small subunit binding [GO:0043024]; rRNA binding [GO:0019843]	mitochondrial inner membrane [GO:0005743]; mitochondrion [GO:0005739]	FUNCTION: Mitochondrial RNA-binding protein that has a role in mitochondrial translation. {ECO:0000269|PubMed:19427859}.
131528	P26599	PTBP1	Polypyrimidine tract-binding protein 1	RecName: Full=Polypyrimidine tract-binding protein 1; Short=PTB; AltName: Full=57 kDa RNA-binding protein PPTB-1; AltName: Full=Heterogeneous nuclear ribonucleoprotein I; Short=hnRNP I	17.51	1	5	5	15			1	1	1	6	1	1	1		3	531	57.1856	9.17334	alternative mRNA splicing, via spliceosome [GO:0000380]; gene expression [GO:0010467]; mRNA processing [GO:0006397]; mRNA splicing, via spliceosome [GO:0000398]; negative regulation of mRNA splicing, via spliceosome [GO:0048025]; negative regulation of muscle cell differentiation [GO:0051148]; negative regulation of RNA splicing [GO:0033119]; positive regulation of transcription from RNA polymera…	nucleotide binding [GO:0000166]; poly(A) RNA binding [GO:0044822]; poly-pyrimidine tract binding [GO:0008187]; pre-mRNA binding [GO:0036002]; RNA binding [GO:0003723]	extracellular exosome [GO:0070062]; membrane [GO:0016020]; nucleolus [GO:0005730]; nucleoplasm [GO:0005654]	FUNCTION: Plays a role in pre-mRNA splicing and in the regulation of alternative splicing events. Activates exon skipping of its own pre-mRNA during muscle cell differentiation. Binds to the polypyrimidine tract of introns. May promote RNA looping when bound to two separate polypyrimidine tracts in the same pre-mRNA. May promote the binding of U2 snRNP to pre-mRNA. Cooperates with RAVER1 to modul…
461854	P35222	CTNB1	Catenin beta-1	RecName: Full=Catenin beta-1; AltName: Full=Beta-catenin	9.09	1	5	5	15			3			3	1	2	3	2	1	781	85.4422	5.85889	adherens junction assembly [GO:0034333]; androgen receptor signaling pathway [GO:0030521]; anterior/posterior axis specification [GO:0009948]; apoptotic process [GO:0006915]; bone resorption [GO:0045453]; branching involved in ureteric bud morphogenesis [GO:0001658]; canonical Wnt signaling pathway [GO:0060070]; canonical Wnt signaling pathway involved in negative regulation of apoptotic process …	alpha-catenin binding [GO:0045294]; androgen receptor binding [GO:0050681]; cadherin binding [GO:0045296]; double-stranded DNA binding [GO:0003690]; enzyme binding [GO:0019899]; estrogen receptor binding [GO:0030331]; euchromatin binding [GO:1990188]; ion channel binding [GO:0044325]; I-SMAD binding [GO:0070411]; kinase binding [GO:0019900]; nuclear hormone receptor binding [GO:0035257]; protein …	adherens junction [GO:0005912]; apical part of cell [GO:0045177]; basolateral plasma membrane [GO:0016323]; beta-catenin destruction complex [GO:0030877]; beta-catenin-TCF7L2 complex [GO:0070369]; bicellular tight junction [GO:0005923]; catenin complex [GO:0016342]; cell-cell adherens junction [GO:0005913]; cell-cell junction [GO:0005911]; cell cortex [GO:0005938]; cell junction [GO:0030054]; cel…	FUNCTION: Key downstream component of the canonical Wnt signaling pathway. In the absence of Wnt, forms a complex with AXIN1, AXIN2, APC, CSNK1A1 and GSK3B that promotes phosphorylation on N-terminal Ser and Thr residues and ubiquitination of CTNNB1 via BTRC and its subsequent degradation by the proteasome. In the presence of Wnt ligand, CTNNB1 is not ubiquitinated and accumulates in the nucleus,…
1706299	P51398	RT29	28S ribosomal protein S29, mitochondrial	RecName: Full=28S ribosomal protein S29, mitochondrial; Short=MRP-S29; Short=S29mt; AltName: Full=Death-associated protein 3; Short=DAP-3; AltName: Full=Ionizing radiation resistance conferring protein; Flags: Precursor	19.6	1	6	6	15			2		1	4	2	2	3	1		398	45.5376	8.88037	apoptotic mitochondrial changes [GO:0008637]; apoptotic signaling pathway [GO:0097190]; mitochondrial translation [GO:0032543]; mitochondrial translational elongation [GO:0070125]; mitochondrial translational initiation [GO:0070124]; mitochondrial translational termination [GO:0070126]; organelle organization [GO:0006996]	poly(A) RNA binding [GO:0044822]; structural constituent of ribosome [GO:0003735]	mitochondrial inner membrane [GO:0005743]; mitochondrial small ribosomal subunit [GO:0005763]; mitochondrion [GO:0005739]; nucleolus [GO:0005730]; nucleoplasm [GO:0005654]; nucleus [GO:0005634]	FUNCTION: Involved in mediating interferon-gamma-induced cell death.
2507090	P13674	P4HA1	Prolyl 4-hydroxylase subunit alpha-1	RecName: Full=Prolyl 4-hydroxylase subunit alpha-1; Short=4-PH alpha-1; AltName: Full=Procollagen-proline,2-oxoglutarate-4-dioxygenase subunit alpha-1; Flags: Precursor	13.86	1	5	5	15					1	3		1	3	5	2	534	61.011	6.01123	collagen fibril organization [GO:0030199]; peptidyl-proline hydroxylation to 4-hydroxy-L-proline [GO:0018401]	iron ion binding [GO:0005506]; L-ascorbic acid binding [GO:0031418]; oxidoreductase activity, acting on single donors with incorporation of molecular oxygen, incorporation of two atoms of oxygen [GO:0016702]; procollagen-proline 4-dioxygenase activity [GO:0004656]	endoplasmic reticulum [GO:0005783]; endoplasmic reticulum lumen [GO:0005788]; intracellular membrane-bounded organelle [GO:0043231]; membrane [GO:0016020]; mitochondrion [GO:0005739]; procollagen-proline 4-dioxygenase complex [GO:0016222]	FUNCTION: Catalyzes the post-translational formation of 4-hydroxyproline in -Xaa-Pro-Gly- sequences in collagens and other proteins.
3915893	P49755	TMEDA	Transmembrane emp24 domain-containing protein 10	RecName: Full=Transmembrane emp24 domain-containing protein 10; AltName: Full=21 kDa transmembrane-trafficking protein; AltName: Full=S31III125; Short=S31I125; AltName: Full=Tmp-21-I; AltName: Full=Transmembrane protein Tmp21; AltName: Full=p23; AltName: Full=p24 family protein delta-1; Short=p24delta1; AltName: Full=p24delta; Flags: Precursor	21.46	1	5	5	15						4	2	4	3	2		219	24.96	7.44482	cargo loading into vesicle [GO:0035459]; COPI-coated vesicle budding [GO:0035964]; COPI coating of Golgi vesicle [GO:0048205]; COPII vesicle coating [GO:0048208]; ER to Golgi vesicle-mediated transport [GO:0006888]; Golgi organization [GO:0007030]; intracellular protein transport [GO:0006886]; kidney development [GO:0001822]; protein oligomerization [GO:0051259]; regulated secretory pathway [GO:0…	syntaxin binding [GO:0019905]	cis-Golgi network [GO:0005801]; COPI-coated vesicle [GO:0030137]; endoplasmic reticulum [GO:0005783]; endoplasmic reticulum-Golgi intermediate compartment [GO:0005793]; endoplasmic reticulum-Golgi intermediate compartment membrane [GO:0033116]; endoplasmic reticulum membrane [GO:0005789]; extracellular exosome [GO:0070062]; gamma-secretase complex [GO:0070765]; Golgi apparatus [GO:0005794]; Golgi…	FUNCTION: Involved in vesicular protein trafficking. Mainly functions in the early secretory pathway. Thought to act as cargo receptor at the lumenal side for incorporation of secretory cargo molecules into transport vesicles and to be involved in vesicle coat formation at the cytoplasmic side. In COPII vesicle-mediated anterograde transport involved in the transport of GPI-anchored proteins and …
24212369	P82930	RT34	28S ribosomal protein S34, mitochondrial	RecName: Full=28S ribosomal protein S34, mitochondrial; Short=MRP-S34; Short=S34mt	26.15	1	4	4	15				2	1	2	2	2	3	3		218	25.6345	9.979	mitochondrial translation [GO:0032543]; mitochondrial translational elongation [GO:0070125]; mitochondrial translational initiation [GO:0070124]; mitochondrial translational termination [GO:0070126]; organelle organization [GO:0006996]		mitochondrial inner membrane [GO:0005743]; mitochondrion [GO:0005739]; ribosome [GO:0005840]	FUNCTION: Required for mitochondrial translation, plays a role in maintaining the stability of the small ribosomal subunit and the 12S rRNA that are required for mitoribosome formation. {ECO:0000250|UniProtKB:Q9JIK9}.
31076831	Q8WUM4	PDC6I	Programmed cell death 6-interacting protein	RecName: Full=Programmed cell death 6-interacting protein; Short=PDCD6-interacting protein; AltName: Full=ALG-2-interacting protein 1; AltName: Full=ALG-2-interacting protein X; AltName: Full=Hp95	9.68	1	6	6	15			1	2	1	1	1	1	2	2	4	868	95.9631	6.52197	apoptotic process [GO:0006915]; cell cycle [GO:0007049]; cell separation after cytokinesis [GO:0000920]; positive regulation of exosomal secretion [GO:1903543]; positive regulation of extracellular exosome assembly [GO:1903553]; protein transport [GO:0015031]; regulation of centrosome duplication [GO:0010824]; regulation of extracellular exosome assembly [GO:1903551]; ubiquitin-independent protei…	calcium-dependent protein binding [GO:0048306]; proteinase activated receptor binding [GO:0031871]; protein homodimerization activity [GO:0042803]	cytoplasm [GO:0005737]; cytosol [GO:0005829]; endoplasmic reticulum exit site [GO:0070971]; extracellular exosome [GO:0070062]; extracellular vesicle [GO:1903561]; focal adhesion [GO:0005925]; immunological synapse [GO:0001772]; melanosome [GO:0042470]; membrane [GO:0016020]; microtubule organizing center [GO:0005815]; myelin sheath [GO:0043209]	FUNCTION: Class E VPS protein involved in concentration and sorting of cargo proteins of the multivesicular body (MVB) for incorporation into intralumenal vesicles (ILVs) that are generated by invagination and scission from the limiting membrane of the endosome. Binds to the phospholipid lysobisphosphatidic acid (LBPA) which is abundant in MVBs internal membranes. The MVB pathway appears to requi…
134034199	Q96F07	CYFP2	Cytoplasmic FMR1-interacting protein 2	RecName: Full=Cytoplasmic FMR1-interacting protein 2; AltName: Full=p53-inducible protein 121	4.38	1	1	5	15			1	1		4	1	2	4	1	1	1278	148.302	7.31299	activation of cysteine-type endopeptidase activity [GO:0097202]; apoptotic process [GO:0006915]; Fc-gamma receptor signaling pathway involved in phagocytosis [GO:0038096]; innate immune response [GO:0045087]; positive regulation of proteolysis [GO:0045862]; single organismal cell-cell adhesion [GO:0016337]; small GTPase mediated signal transduction [GO:0007264]; vascular endothelial growth factor…		cell junction [GO:0030054]; cytoplasm [GO:0005737]; cytosol [GO:0005829]; extracellular exosome [GO:0070062]; membrane [GO:0016020]; neuron projection [GO:0043005]; perinuclear region of cytoplasm [GO:0048471]; synapse [GO:0045202]	FUNCTION: Involved in T-cell adhesion and p53/TP53-dependent induction of apoptosis. Does not bind RNA. {ECO:0000269|PubMed:10449408, ECO:0000269|PubMed:15048733, ECO:0000269|PubMed:17245118}.
2833280	Q16795	NDUA9	NADH dehydrogenase [ubiquinone] 1 alpha subcomplex subunit 9, mitochondrial	RecName: Full=NADH dehydrogenase [ubiquinone] 1 alpha subcomplex subunit 9, mitochondrial; AltName: Full=Complex I-39kD; Short=CI-39kD; AltName: Full=NADH-ubiquinone oxidoreductase 39 kDa subunit; Flags: Precursor	11.41	1	4	4	14			1	1	1	2		1	6	1	1	377	42.4826	9.80322	cellular metabolic process [GO:0044237]; mitochondrial electron transport, NADH to ubiquinone [GO:0006120]; respiratory electron transport chain [GO:0022904]; small molecule metabolic process [GO:0044281]; sodium ion transport [GO:0006814]; ubiquinone-6 biosynthetic process [GO:1901006]	coenzyme binding [GO:0050662]; NADH dehydrogenase (ubiquinone) activity [GO:0008137]; NADH dehydrogenase activity [GO:0003954]; protein complex binding [GO:0032403]	mitochondrial inner membrane [GO:0005743]; mitochondrial matrix [GO:0005759]; mitochondrial membrane [GO:0031966]; mitochondrial respiratory chain complex I [GO:0005747]; nucleus [GO:0005634]	FUNCTION: Accessory subunit of the mitochondrial membrane respiratory chain NADH dehydrogenase (Complex I), that is believed not to be involved in catalysis. Complex I functions in the transfer of electrons from NADH to the respiratory chain. The immediate electron acceptor for the enzyme is believed to be ubiquinone.
3183217	Q15006	EMC2	ER membrane protein complex subunit 2	RecName: Full=ER membrane protein complex subunit 2; AltName: Full=Tetratricopeptide repeat protein 35; Short=TPR repeat protein 35	7.74	1	2	2	14			1	1	2	2	2	1	3	2		297	34.8114	6.56592			cytoplasm [GO:0005737]; endoplasmic reticulum [GO:0005783]; ER membrane protein complex [GO:0072546]; mitochondrion [GO:0005739]; nucleolus [GO:0005730]
6094436	P78371	TCPB	T-complex protein 1 subunit beta	RecName: Full=T-complex protein 1 subunit beta; Short=TCP-1-beta; AltName: Full=CCT-beta	17.76	1	6	6	14			1	1	1	2	1			2	6	535	57.4521	6.45557	de novo' posttranslational protein folding [GO:0051084]; binding of sperm to zona pellucida [GO:0007339]; cellular protein metabolic process [GO:0044267]; chaperone-mediated protein complex assembly [GO:0051131]; protein folding [GO:0006457]; toxin transport [GO:1901998]	ATP binding [GO:0005524]; ubiquitin protein ligase binding [GO:0031625]; unfolded protein binding [GO:0051082]	cell body [GO:0044297]; chaperonin-containing T-complex [GO:0005832]; cytoplasm [GO:0005737]; cytosol [GO:0005829]; extracellular exosome [GO:0070062]; microtubule [GO:0005874]; myelin sheath [GO:0043209]; zona pellucida receptor complex [GO:0002199]	FUNCTION: Molecular chaperone; assists the folding of proteins upon ATP hydrolysis. As part of the BBS/CCT complex may play a role in the assembly of BBSome, a complex involved in ciliogenesis regulating transports vesicles to the cilia. Known to play a role, in vitro, in the folding of actin and tubulin. {ECO:0000269|PubMed:20080638}.
12643300	O94973	AP2A2	AP-2 complex subunit alpha-2	RecName: Full=AP-2 complex subunit alpha-2; AltName: Full=100 kDa coated vesicle protein C; AltName: Full=Adaptor protein complex AP-2 subunit alpha-2; AltName: Full=Adaptor-related protein complex 2 subunit alpha-2; AltName: Full=Alpha-adaptin C; AltName: Full=Alpha2-adaptin; AltName: Full=Clathrin assembly protein complex 2 alpha-C large chain; AltName: Full=Huntingtin yeast partner J; AltName:…	14.8	1	6	8	14						6		1	3	1	3	939	103.895	6.96143	antigen processing and presentation of exogenous peptide antigen via MHC class II [GO:0019886]; axon guidance [GO:0007411]; clathrin-mediated endocytosis [GO:0072583]; ephrin receptor signaling pathway [GO:0048013]; epidermal growth factor receptor signaling pathway [GO:0007173]; intracellular protein transport [GO:0006886]; negative regulation of epidermal growth factor receptor signaling pathwa…	lipid binding [GO:0008289]; protein kinase binding [GO:0019901]; protein transporter activity [GO:0008565]	AP-2 adaptor complex [GO:0030122]; clathrin-coated endocytic vesicle membrane [GO:0030669]; cytoplasmic membrane-bounded vesicle [GO:0016023]; cytosol [GO:0005829]; endocytic vesicle membrane [GO:0030666]; plasma membrane [GO:0005886]	FUNCTION: Component of the adaptor protein complex 2 (AP-2). Adaptor protein complexes function in protein transport via transport vesicles in different membrane traffic pathways. Adaptor protein complexes are vesicle coat components and appear to be involved in cargo selection and vesicle formation. AP-2 is involved in clathrin-dependent endocytosis in which cargo proteins are incorporated into …
14286104	P20020	AT2B1	Plasma membrane calcium-transporting ATPase 1	RecName: Full=Plasma membrane calcium-transporting ATPase 1; Short=PMCA1; AltName: Full=Plasma membrane calcium ATPase isoform 1; AltName: Full=Plasma membrane calcium pump isoform 1	4.05	4	4	4	14					1	3	2	3	3	2		1258	138.668	6.03662	aging [GO:0007568]; blood coagulation [GO:0007596]; brain development [GO:0007420]; calcium ion export [GO:1901660]; cellular response to corticosterone stimulus [GO:0071386]; cellular response to vitamin D [GO:0071305]; ion transmembrane transport [GO:0034220]; neural retina development [GO:0003407]; response to cold [GO:0009409]; transmembrane transport [GO:0055085]; transport [GO:0006810]	ATP binding [GO:0005524]; calcium-transporting ATPase activity [GO:0005388]; metal ion binding [GO:0046872]	apical plasma membrane [GO:0016324]; basolateral plasma membrane [GO:0016323]; cytoplasmic side of plasma membrane [GO:0009898]; dendrite membrane [GO:0032590]; dendritic spine membrane [GO:0032591]; extracellular exosome [GO:0070062]; integral component of plasma membrane [GO:0005887]; membrane [GO:0016020]; membrane raft [GO:0045121]; neuronal cell body membrane [GO:0032809]; nucleus [GO:000563…	FUNCTION: This magnesium-dependent enzyme catalyzes the hydrolysis of ATP coupled with the transport of calcium out of the cell.
20137697	O60762	DPM1	Dolichol-phosphate mannosyltransferase subunit 1	RecName: Full=Dolichol-phosphate mannosyltransferase subunit 1; AltName: Full=Dolichol-phosphate mannose synthase subunit 1; Short=DPM synthase subunit 1; AltName: Full=Dolichyl-phosphate beta-D-mannosyltransferase subunit 1; AltName: Full=Mannose-P-dolichol synthase subunit 1; Short=MPD synthase subunit 1	18.85	1	3	3	14			1	1	1	2	1	2	2	1	3	260	29.6158	9.56885	cellular protein metabolic process [GO:0044267]; C-terminal protein lipidation [GO:0006501]; dolichol-linked oligosaccharide biosynthetic process [GO:0006488]; dolichol metabolic process [GO:0019348]; GDP-mannose metabolic process [GO:0019673]; GPI anchor biosynthetic process [GO:0006506]; post-translational protein modification [GO:0043687]; protein mannosylation [GO:0035268]; protein N-linked g…	alcohol binding [GO:0043178]; dolichyl-phosphate beta-D-mannosyltransferase activity [GO:0004582]; dolichyl-phosphate-mannose-protein mannosyltransferase activity [GO:0004169]; mannose binding [GO:0005537]	dolichol-phosphate-mannose synthase complex [GO:0033185]; endoplasmic reticulum [GO:0005783]; endoplasmic reticulum membrane [GO:0005789]; membrane [GO:0016020]; nucleus [GO:0005634]	FUNCTION: Transfers mannose from GDP-mannose to dolichol monophosphate to form dolichol phosphate mannose (Dol-P-Man) which is the mannosyl donor in pathways leading to N-glycosylation, glycosyl phosphatidylinositol membrane anchoring, and O-mannosylation of proteins; catalytic subunit of the dolichol-phosphate mannose (DPM) synthase complex.
22002069	P46779	RL28	60S ribosomal protein L28	RecName: Full=60S ribosomal protein L28	23.36	1	4	4	14			2	1		4		2	1		4	137	15.7377	12.0151	cellular protein metabolic process [GO:0044267]; gene expression [GO:0010467]; nuclear-transcribed mRNA catabolic process, nonsense-mediated decay [GO:0000184]; positive regulation of protein targeting to mitochondrion [GO:1903955]; regulation of mitochondrion degradation [GO:1903146]; SRP-dependent cotranslational protein targeting to membrane [GO:0006614]; translation [GO:0006412]; translationa…	poly(A) RNA binding [GO:0044822]; RNA binding [GO:0003723]; structural constituent of ribosome [GO:0003735]	cell body [GO:0044297]; cytoplasm [GO:0005737]; cytoplasmic ribonucleoprotein granule [GO:0036464]; cytosol [GO:0005829]; cytosolic large ribosomal subunit [GO:0022625]; dendrite [GO:0030425]; extracellular exosome [GO:0070062]; membrane [GO:0016020]
26006960	O75955	FLOT1	Flotillin-1	RecName: Full=Flotillin-1	20.84	1	7	7	14			1		1	3		2	2	1	4	427	47.3256	7.48877	axonogenesis [GO:0007409]; cellular response to exogenous dsRNA [GO:0071360]; dsRNA transport [GO:0033227]; establishment of protein localization to plasma membrane [GO:0090002]; extracellular matrix disassembly [GO:0022617]; membrane raft assembly [GO:0001765]; plasma membrane raft assembly [GO:0044854]; positive regulation of cell adhesion molecule production [GO:0060355]; positive regulation o…	protease binding [GO:0002020]; protein heterodimerization activity [GO:0046982]	basolateral plasma membrane [GO:0016323]; caveola [GO:0005901]; cell-cell adherens junction [GO:0005913]; cell-cell contact zone [GO:0044291]; centriolar satellite [GO:0034451]; cytoplasmic vesicle [GO:0031410]; early endosome [GO:0005769]; endosome [GO:0005768]; extracellular exosome [GO:0070062]; flotillin complex [GO:0016600]; focal adhesion [GO:0005925]; integral component of membrane [GO:001…	FUNCTION: May act as a scaffolding protein within caveolar membranes, functionally participating in formation of caveolae or caveolae-like vesicles.
42560548	Q15365	PCBP1	Poly(rC)-binding protein 1	RecName: Full=Poly(rC)-binding protein 1; AltName: Full=Alpha-CP1; AltName: Full=Heterogeneous nuclear ribonucleoprotein E1; Short=hnRNP E1; AltName: Full=Nucleic acid-binding protein SUB2.3	14.89	2	3	4	14			1	1	1	2	2	1	1	2	3	356	37.4739	7.09326	gene expression [GO:0010467]; mRNA splicing, via spliceosome [GO:0000398]; RNA splicing [GO:0008380]	mRNA binding [GO:0003729]; poly(A) RNA binding [GO:0044822]; RNA binding [GO:0003723]; single-stranded DNA binding [GO:0003697]	cytoplasm [GO:0005737]; extracellular exosome [GO:0070062]; intracellular membrane-bounded organelle [GO:0043231]; membrane [GO:0016020]; nucleoplasm [GO:0005654]; ribonucleoprotein complex [GO:0030529]	FUNCTION: Single-stranded nucleic acid binding protein that binds preferentially to oligo dC.
46577638	P61026	RAB10	Ras-related protein Rab-10	RecName: Full=Ras-related protein Rab-10	17	2	2	3	14						2	1	2	3	2	4	200	22.5266	8.38232	antigen processing and presentation [GO:0019882]; axonogenesis [GO:0007409]; basolateral protein localization [GO:0061467]; cellular response to antibiotic [GO:0071236]; cellular response to insulin stimulus [GO:0032869]; endoplasmic reticulum tubular network organization [GO:0071786]; endosomal transport [GO:0016197]; establishment of neuroblast polarity [GO:0045200]; establishment of protein lo…	GDP binding [GO:0019003]; GTPase activity [GO:0003924]; GTP binding [GO:0005525]; myosin V binding [GO:0031489]	cytoplasmic vesicle membrane [GO:0030659]; endoplasmic reticulum membrane [GO:0005789]; endoplasmic reticulum tubular network [GO:0071782]; endosome [GO:0005768]; endosome membrane [GO:0010008]; extracellular exosome [GO:0070062]; focal adhesion [GO:0005925]; Golgi apparatus [GO:0005794]; insulin-responsive compartment [GO:0032593]; perinuclear region of cytoplasm [GO:0048471]; phagocytic vesicle…	FUNCTION: The small GTPases Rab are key regulators of intracellular membrane trafficking, from the formation of transport vesicles to their fusion with membranes. Rabs cycle between an inactive GDP-bound form and an active GTP-bound form that is able to recruit to membranes different set of downstream effectors directly responsible for vesicle formation, movement, tethering and fusion (By similar…
47117657	P61204	ARF3	ADP-ribosylation factor 3	RecName: Full=ADP-ribosylation factor 3	43.09	2	4	6	14						3	5	2			4	181	20.5877	7.43018	phosphatidylinositol biosynthetic process [GO:0006661]; phospholipid metabolic process [GO:0006644]; protein transport [GO:0015031]; small GTPase mediated signal transduction [GO:0007264]; small molecule metabolic process [GO:0044281]; vesicle-mediated transport [GO:0016192]	GTPase activity [GO:0003924]; GTP binding [GO:0005525]	extracellular exosome [GO:0070062]; Golgi membrane [GO:0000139]; perinuclear region of cytoplasm [GO:0048471]	FUNCTION: GTP-binding protein that functions as an allosteric activator of the cholera toxin catalytic subunit, an ADP-ribosyltransferase. Involved in protein trafficking; may modulate vesicle budding and uncoating within the Golgi apparatus.
51702795	P62913	RL11	60S ribosomal protein L11	RecName: Full=60S ribosomal protein L11; AltName: Full=CLL-associated antigen KW-12	9.55	1	2	2	14			2	1	2		1	2	1	3	2	178	20.2396	9.59814	cellular protein metabolic process [GO:0044267]; gene expression [GO:0010467]; nuclear-transcribed mRNA catabolic process, nonsense-mediated decay [GO:0000184]; protein localization to nucleus [GO:0034504]; protein targeting [GO:0006605]; ribosomal large subunit assembly [GO:0000027]; ribosomal large subunit biogenesis [GO:0042273]; rRNA processing [GO:0006364]; SRP-dependent cotranslational prot…	poly(A) RNA binding [GO:0044822]; RNA binding [GO:0003723]; rRNA binding [GO:0019843]; structural constituent of ribosome [GO:0003735]	cytoplasm [GO:0005737]; cytosol [GO:0005829]; cytosolic large ribosomal subunit [GO:0022625]; extracellular exosome [GO:0070062]; membrane [GO:0016020]; nucleolus [GO:0005730]	FUNCTION: Binds to 5S ribosomal RNA (By similarity). Required for rRNA maturation and formation of the 60S ribosomal subunits. Promotes nucleolar location of PML (By similarity). {ECO:0000250}.
52000887	P63104	1433Z	14-3-3 protein zeta/delta	RecName: Full=14-3-3 protein zeta/delta; AltName: Full=Protein kinase C inhibitor protein 1; Short=KCIP-1	25.31	3	3	5	14	2		1			3	1	1	1		5	245	27.7277	4.79248	apoptotic process [GO:0006915]; blood coagulation [GO:0007596]; establishment of Golgi localization [GO:0051683]; gene expression [GO:0010467]; Golgi reassembly [GO:0090168]; intrinsic apoptotic signaling pathway [GO:0097193]; membrane organization [GO:0061024]; negative regulation of apoptotic process [GO:0043066]; platelet activation [GO:0030168]; positive regulation of protein insertion into m…	identical protein binding [GO:0042802]; poly(A) RNA binding [GO:0044822]; protein kinase binding [GO:0019901]; transcription factor binding [GO:0008134]; ubiquitin protein ligase binding [GO:0031625]	blood microparticle [GO:0072562]; cytoplasm [GO:0005737]; cytoplasmic vesicle membrane [GO:0030659]; cytosol [GO:0005829]; extracellular exosome [GO:0070062]; extracellular space [GO:0005615]; focal adhesion [GO:0005925]; melanosome [GO:0042470]; mitochondrion [GO:0005739]; nucleoplasm [GO:0005654]; nucleus [GO:0005634]	FUNCTION: Adapter protein implicated in the regulation of a large spectrum of both general and specialized signaling pathways. Binds to a large number of partners, usually by recognition of a phosphoserine or phosphothreonine motif. Binding generally results in the modulation of the activity of the binding partner. {ECO:0000269|PubMed:14578935, ECO:0000269|PubMed:15071501, ECO:0000269|PubMed:1564…
54041574	Q9Y3Y2	CHTOP	Chromatin target of PRMT1 protein	RecName: Full=Chromatin target of PRMT1 protein; AltName: Full=Friend of PRMT1 protein; AltName: Full=Small arginine- and glycine-rich protein; Short=SRAG	16.94	1	3	3	14			1	2	2	2	1	2	1	1	2	248	26.3803	12.2349	mRNA export from nucleus [GO:0006406]; positive regulation of ATPase activity [GO:0032781]; positive regulation of helicase activity [GO:0051096]; regulation of transcription, DNA-templated [GO:0006355]; transcription, DNA-templated [GO:0006351]	poly(A) RNA binding [GO:0044822]	intracellular membrane-bounded organelle [GO:0043231]; nuclear speck [GO:0016607]; nucleolus [GO:0005730]; nucleoplasm [GO:0005654]; transcription export complex [GO:0000346]	FUNCTION: Plays an important role in the ligand-dependent activation of estrogen receptor target genes. May play a role in the silencing of fetal globin genes. Recruits the 5FMC complex to ZNF148, leading to desumoylation of ZNF148 and subsequent transactivation of ZNF148 target genes.; FUNCTION: Required for effective mRNA nuclear export and is a component of the TREX complex which is thought to…
74749521	Q6YN16	HSDL2	Hydroxysteroid dehydrogenase-like protein 2	RecName: Full=Hydroxysteroid dehydrogenase-like protein 2	18.9	1	6	6	14					2	4	2	4	2			418	45.3655	7.98682		oxidoreductase activity [GO:0016491]	membrane [GO:0016020]; mitochondrion [GO:0005739]; peroxisome [GO:0005777]	FUNCTION: Has apparently no steroid dehydrogenase activity. {ECO:0000269|PubMed:19703561}.
74751579	Q8WWK9	CKAP2	Cytoskeleton-associated protein 2	RecName: Full=Cytoskeleton-associated protein 2; AltName: Full=CTCL tumor antigen se20-10; AltName: Full=Tumor- and microtubule-associated protein	4.1	1	2	2	14	1	1		1	1	3	2	1	2	1	1	683	76.9389	9.40771	apoptotic process [GO:0006915]; mitotic cytokinesis [GO:0000281]; negative regulation of microtubule depolymerization [GO:0007026]; positive regulation of transcription from RNA polymerase II promoter [GO:0045944]		centrosome [GO:0005813]; cytoplasm [GO:0005737]; microtubule [GO:0005874]; microtubule cytoskeleton [GO:0015630]; spindle pole [GO:0000922]	FUNCTION: Possesses microtubule stabilizing properties. Involved in regulating aneuploidy, cell cycling, and cell death in a p53/TP53-dependent manner (By similarity). {ECO:0000250}.
110808199	Q9NVH1	DJC11	DnaJ homolog subfamily C member 11	RecName: Full=DnaJ homolog subfamily C member 11	16.1	1	6	6	14			1		1	4	2	2	1	1	2	559	63.2387	8.39697			extracellular exosome [GO:0070062]; mitochondrial inner membrane [GO:0005743]; mitochondrion [GO:0005739]
116241327	P26196	DDX6	Probable ATP-dependent RNA helicase DDX6	RecName: Full=Probable ATP-dependent RNA helicase DDX6; AltName: Full=ATP-dependent RNA helicase p54; AltName: Full=DEAD box protein 6; AltName: Full=Oncogene RCK	10.35	1	3	3	14				1	1	3	1	2	3	2	1	483	54.3823	8.66064	cytoplasmic mRNA processing body assembly [GO:0033962]; exonucleolytic nuclear-transcribed mRNA catabolic process involved in deadenylation-dependent decay [GO:0043928]; gene expression [GO:0010467]; negative regulation of neuron differentiation [GO:0045665]; nuclear-transcribed mRNA catabolic process, deadenylation-dependent decay [GO:0000288]; regulation of translation [GO:0006417]; RNA seconda…	ATP binding [GO:0005524]; ATP-dependent RNA helicase activity [GO:0004004]; helicase activity [GO:0004386]; poly(A) RNA binding [GO:0044822]; protein domain specific binding [GO:0019904]; RNA helicase activity [GO:0003724]	cytoplasm [GO:0005737]; cytoplasmic mRNA processing body [GO:0000932]; cytoplasmic stress granule [GO:0010494]; cytosol [GO:0005829]; intracellular membrane-bounded organelle [GO:0043231]; membrane [GO:0016020]; RISC complex [GO:0016442]	FUNCTION: In the process of mRNA degradation, may play a role in mRNA decapping.
122066680	Q9P0L0	VAPA	Vesicle-associated membrane protein-associated protein A	RecName: Full=Vesicle-associated membrane protein-associated protein A; Short=VAMP-A; Short=VAMP-associated protein A; Short=VAP-A; AltName: Full=33 kDa VAMP-associated protein; Short=VAP-33	19.68	1	3	3	14			1	1		4	1	1	4	1	1	249	27.8752	8.6167	cell death [GO:0008219]; COPII-coated vesicle budding [GO:0090114]; ER to Golgi vesicle-mediated transport [GO:0006888]; membrane fusion [GO:0061025]; negative regulation by host of viral genome replication [GO:0044828]; neuron projection development [GO:0031175]; positive regulation by host of viral genome replication [GO:0044829]; positive regulation by host of viral release from host cell [GO:…	FFAT motif binding [GO:0033149]; microtubule binding [GO:0008017]; protein domain specific binding [GO:0019904]; protein heterodimerization activity [GO:0046982]; signal transducer activity [GO:0004871]	endoplasmic reticulum [GO:0005783]; endoplasmic reticulum membrane [GO:0005789]; Golgi membrane [GO:0000139]; integral component of membrane [GO:0016021]; microtubule cytoskeleton [GO:0015630]; plasma membrane [GO:0005886]; vesicle [GO:0031982]	FUNCTION: May play a role in vesicle trafficking. {ECO:0000269|PubMed:11511104, ECO:0000269|PubMed:19289470}.
290457628	Q10567	AP1B1	AP-1 complex subunit beta-1	RecName: Full=AP-1 complex subunit beta-1; AltName: Full=Adaptor protein complex AP-1 subunit beta-1; AltName: Full=Adaptor-related protein complex 1 subunit beta-1; AltName: Full=Beta-1-adaptin; AltName: Full=Beta-adaptin 1; AltName: Full=Clathrin assembly protein complex 1 beta large chain; AltName: Full=Golgi adaptor HA1/AP1 adaptin beta subunit	9.38	1	2	5	14			1	1	1	4	1	1	1		4	949	104.57	5.05908	antigen processing and presentation of exogenous peptide antigen via MHC class II [GO:0019886]; intracellular protein transport [GO:0006886]; membrane organization [GO:0061024]; post-Golgi vesicle-mediated transport [GO:0006892]; regulation of defense response to virus by virus [GO:0050690]; viral process [GO:0016032]	protein kinase binding [GO:0019901]; protein transporter activity [GO:0008565]; transporter activity [GO:0005215]	clathrin adaptor complex [GO:0030131]; clathrin-coated endocytic vesicle membrane [GO:0030669]; cytoplasmic vesicle membrane [GO:0030659]; cytosol [GO:0005829]; Golgi membrane [GO:0000139]; lysosomal membrane [GO:0005765]; trans-Golgi network membrane [GO:0032588]	FUNCTION: Subunit of clathrin-associated adaptor protein complex 1 that plays a role in protein sorting in the late-Golgi/trans-Golgi network (TGN) and/or endosomes. The AP complexes mediate both the recruitment of clathrin to membranes and the recognition of sorting signals within the cytosolic tails of transmembrane cargo molecules.
114762	P06748	NPM	Nucleophosmin	RecName: Full=Nucleophosmin; Short=NPM; AltName: Full=Nucleolar phosphoprotein B23; AltName: Full=Nucleolar protein NO38; AltName: Full=Numatrin	22.79	1	5	5	13				1		4		1			7	294	32.5548	4.77979	cell aging [GO:0007569]; CENP-A containing nucleosome assembly [GO:0034080]; centrosome cycle [GO:0007098]; DNA repair [GO:0006281]; intracellular protein transport [GO:0006886]; negative regulation of apoptotic process [GO:0043066]; negative regulation of cell proliferation [GO:0008285]; negative regulation of centrosome duplication [GO:0010826]; negative regulation of cyclin-dependent protein k…	histone binding [GO:0042393]; NF-kappaB binding [GO:0051059]; poly(A) RNA binding [GO:0044822]; protein heterodimerization activity [GO:0046982]; protein homodimerization activity [GO:0042803]; protein kinase binding [GO:0019901]; protein kinase inhibitor activity [GO:0004860]; ribosomal large subunit binding [GO:0043023]; ribosomal small subunit binding [GO:0043024]; RNA binding [GO:0003723]; Ta…	centrosome [GO:0005813]; cytoplasm [GO:0005737]; cytosol [GO:0005829]; focal adhesion [GO:0005925]; membrane [GO:0016020]; nucleolus [GO:0005730]; nucleoplasm [GO:0005654]; nucleus [GO:0005634]; ribonucleoprotein complex [GO:0030529]; spindle pole centrosome [GO:0031616]	FUNCTION: Involved in diverse cellular processes such as ribosome biogenesis, centrosome duplication, protein chaperoning, histone assembly, cell proliferation, and regulation of tumor suppressors p53/TP53 and ARF. Binds ribosome presumably to drive ribosome nuclear export. Associated with nucleolar ribonucleoprotein structures and bind single-stranded nucleic acids. Acts as a chaperonin for the …
120996	P08754	GNAI3	Guanine nucleotide-binding protein G(k) subunit alpha	RecName: Full=Guanine nucleotide-binding protein G(k) subunit alpha; AltName: Full=G(i) alpha-3	11.86	9	2	3	13				1		4	2	2	2		2	354	40.5063	5.69385	adenylate cyclase-inhibiting G-protein coupled receptor signaling pathway [GO:0007193]; adenylate cyclase-modulating G-protein coupled receptor signaling pathway [GO:0007188]; blood coagulation [GO:0007596]; cell cycle [GO:0007049]; cell division [GO:0051301]; negative regulation of adenylate cyclase activity [GO:0007194]; platelet activation [GO:0030168]; synaptic transmission [GO:0007268]; tran…	G-protein beta/gamma-subunit complex binding [GO:0031683]; G-protein coupled serotonin receptor binding [GO:0031821]; GTPase activity [GO:0003924]; GTP binding [GO:0005525]; metal ion binding [GO:0046872]; signal transducer activity [GO:0004871]	centrosome [GO:0005813]; cytoplasm [GO:0005737]; extracellular exosome [GO:0070062]; Golgi apparatus [GO:0005794]; heterotrimeric G-protein complex [GO:0005834]; lysosomal membrane [GO:0005765]; membrane [GO:0016020]; membrane raft [GO:0045121]; midbody [GO:0030496]; plasma membrane [GO:0005886]; zymogen granule [GO:0042588]	FUNCTION: Guanine nucleotide-binding proteins (G proteins) are involved as modulators or transducers in various transmembrane signaling systems. G(k) is the stimulatory G protein of receptor-regulated K(+) channels. The active GTP-bound form prevents the association of RGS14 with centrosomes and is required for the translocation of RGS14 from the cytoplasm to the plasma membrane. May play a role …
125792	P06310	KV206	Ig kappa chain V-II region RPMI 6410	RecName: Full=Ig kappa chain V-II region RPMI 6410; Flags: Precursor	15.79	4	2	2	13	1	2	2		1	1	1	1	1	2	1	133	14.6974	9.24658	complement activation [GO:0006956]; complement activation, classical pathway [GO:0006958]; Fc-epsilon receptor signaling pathway [GO:0038095]; Fc-gamma receptor signaling pathway involved in phagocytosis [GO:0038096]; immune response [GO:0006955]; innate immune response [GO:0045087]; receptor-mediated endocytosis [GO:0006898]; regulation of immune response [GO:0050776]	antigen binding [GO:0003823]	blood microparticle [GO:0072562]; extracellular exosome [GO:0070062]; extracellular region [GO:0005576]; plasma membrane [GO:0005886]
127846	P00387	NB5R3	NADH-cytochrome b5 reductase 3	RecName: Full=NADH-cytochrome b5 reductase 3; Short=B5R; Short=Cytochrome b5 reductase; AltName: Full=Diaphorase-1; Contains: RecName: Full=NADH-cytochrome b5 reductase 3 membrane-bound form; Contains: RecName: Full=NADH-cytochrome b5 reductase 3 soluble form	23.92	1	6	6	13				1		4	1	2	3	2		301	34.2127	7.59131	blood circulation [GO:0008015]; cholesterol biosynthetic process [GO:0006695]; L-ascorbic acid metabolic process [GO:0019852]; small molecule metabolic process [GO:0044281]; vitamin metabolic process [GO:0006766]; water-soluble vitamin metabolic process [GO:0006767]	ADP binding [GO:0043531]; AMP binding [GO:0016208]; cytochrome-b5 reductase activity, acting on NAD(P)H [GO:0004128]; FAD binding [GO:0071949]; flavin adenine dinucleotide binding [GO:0050660]; NAD binding [GO:0051287]	cytoplasm [GO:0005737]; endoplasmic reticulum [GO:0005783]; endoplasmic reticulum membrane [GO:0005789]; extracellular exosome [GO:0070062]; hemoglobin complex [GO:0005833]; lipid particle [GO:0005811]; membrane [GO:0016020]; mitochondrial inner membrane [GO:0005743]; mitochondrial outer membrane [GO:0005741]; mitochondrion [GO:0005739]	FUNCTION: Desaturation and elongation of fatty acids, cholesterol biosynthesis, drug metabolism, and, in erythrocyte, methemoglobin reduction.
548453	Q06830	PRDX1	Peroxiredoxin-1	RecName: Full=Peroxiredoxin-1; AltName: Full=Natural killer cell-enhancing factor A; Short=NKEF-A; AltName: Full=Proliferation-associated gene protein; Short=PAG; AltName: Full=Thioredoxin peroxidase 2; AltName: Full=Thioredoxin-dependent peroxide reductase 2	26.63	2	4	5	13			1			1	1	1	3	1	5	199	22.0963	8.1333	cell proliferation [GO:0008283]; erythrocyte homeostasis [GO:0034101]; gene expression [GO:0010467]; hydrogen peroxide catabolic process [GO:0042744]; natural killer cell mediated cytotoxicity [GO:0042267]; regulation of NF-kappaB import into nucleus [GO:0042345]; regulation of stress-activated MAPK cascade [GO:0032872]; removal of superoxide radicals [GO:0019430]; response to reactive oxygen spe…	peroxidase activity [GO:0004601]; poly(A) RNA binding [GO:0044822]; thioredoxin peroxidase activity [GO:0008379]	cytoplasm [GO:0005737]; cytosol [GO:0005829]; extracellular exosome [GO:0070062]; extracellular space [GO:0005615]; melanosome [GO:0042470]; mitochondrion [GO:0005739]; myelin sheath [GO:0043209]; nucleus [GO:0005634]	FUNCTION: Involved in redox regulation of the cell. Reduces peroxides with reducing equivalents provided through the thioredoxin system but not from glutaredoxin. May play an important role in eliminating peroxides generated during metabolism. Might participate in the signaling cascades of growth factors and tumor necrosis factor-alpha by regulating the intracellular concentrations of H(2)O(2). R…
13123943	O43707	ACTN4	Alpha-actinin-4	RecName: Full=Alpha-actinin-4; AltName: Full=F-actin cross-linking protein; AltName: Full=Non-muscle alpha-actinin 4	8.56	2	3	6	13						2	1	1	1	2	6	911	104.788	5.43994	actin filament bundle assembly [GO:0051017]; bicellular tight junction assembly [GO:0070830]; blood coagulation [GO:0007596]; negative regulation of cellular component movement [GO:0051271]; negative regulation of substrate adhesion-dependent cell spreading [GO:1900025]; peroxisome proliferator activated receptor signaling pathway [GO:0035357]; platelet activation [GO:0030168]; platelet degranula…	actin binding [GO:0003779]; actin filament binding [GO:0051015]; calcium ion binding [GO:0005509]; chromatin DNA binding [GO:0031490]; integrin binding [GO:0005178]; ion channel binding [GO:0044325]; ligand-dependent nuclear receptor transcription coactivator activity [GO:0030374]; nuclear hormone receptor binding [GO:0035257]; nucleoside binding [GO:0001882]; poly(A) RNA binding [GO:0044822]; pr…	cell-cell junction [GO:0005911]; cortical cytoskeleton [GO:0030863]; cytoplasm [GO:0005737]; extracellular exosome [GO:0070062]; extracellular region [GO:0005576]; extracellular space [GO:0005615]; focal adhesion [GO:0005925]; intracellular [GO:0005622]; neuron projection [GO:0043005]; nucleus [GO:0005634]; perinuclear region of cytoplasm [GO:0048471]; platelet alpha granule lumen [GO:0031093]; p…	FUNCTION: F-actin cross-linking protein which is thought to anchor actin to a variety of intracellular structures. This is a bundling protein (Probable). Probably involved in vesicular trafficking via its association with the CART complex. The CART complex is necessary for efficient transferrin receptor recycling but not for EGFR degradation (PubMed:15772161). Involved in tight junction assembly …
20137527	Q9NRG9	AAAS	Aladin	RecName: Full=Aladin; AltName: Full=Adracalin	6.96	1	3	3	13				1	2	2	2	2	3	1		546	59.5363	7.50342	carbohydrate metabolic process [GO:0005975]; cellular protein metabolic process [GO:0044267]; cellular response to heat [GO:0034605]; cytokine-mediated signaling pathway [GO:0019221]; fertilization [GO:0009566]; gene expression [GO:0010467]; glucose transport [GO:0015758]; hexose transport [GO:0008645]; learning [GO:0007612]; mitotic cell cycle [GO:0000278]; mitotic nuclear envelope disassembly […		centrosome [GO:0005813]; cytoplasm [GO:0005737]; membrane [GO:0016020]; nuclear envelope [GO:0005635]; nuclear membrane [GO:0031965]; nuclear pore [GO:0005643]; nucleoplasm [GO:0005654]; nucleus [GO:0005634]	FUNCTION: Plays a role in the normal development of the peripheral and central nervous system.
20178311	P46781	RS9	40S ribosomal protein S9	RecName: Full=40S ribosomal protein S9	36.08	1	8	8	13			1			3				3	6	194	22.5776	10.6528	cellular protein metabolic process [GO:0044267]; gene expression [GO:0010467]; nuclear-transcribed mRNA catabolic process, nonsense-mediated decay [GO:0000184]; positive regulation of cell proliferation [GO:0008284]; positive regulation of translational fidelity [GO:0045903]; SRP-dependent cotranslational protein targeting to membrane [GO:0006614]; translation [GO:0006412]; translational elongati…	poly(A) RNA binding [GO:0044822]; rRNA binding [GO:0019843]; structural constituent of ribosome [GO:0003735]; translation regulator activity [GO:0045182]	cytoplasm [GO:0005737]; cytosol [GO:0005829]; cytosolic small ribosomal subunit [GO:0022627]; extracellular exosome [GO:0070062]; focal adhesion [GO:0005925]; membrane [GO:0016020]; nucleolus [GO:0005730]; nucleus [GO:0005634]; ribonucleoprotein complex [GO:0030529]; ribosome [GO:0005840]
48429103	P61978	HNRPK	Heterogeneous nuclear ribonucleoprotein K	RecName: Full=Heterogeneous nuclear ribonucleoprotein K; Short=hnRNP K; AltName: Full=Transformation up-regulated nuclear protein; Short=TUNP	20.09	1	7	7	13			1	2	1	2	2		1	1	3	463	50.9444	5.5415	gene expression [GO:0010467]; mRNA splicing, via spliceosome [GO:0000398]; positive regulation of low-density lipoprotein particle receptor biosynthetic process [GO:0045716]; positive regulation of receptor-mediated endocytosis [GO:0048260]; positive regulation of transcription from RNA polymerase II promoter [GO:0045944]; regulation of lipid transport by positive regulation of transcription from…	poly(A) RNA binding [GO:0044822]; RNA binding [GO:0003723]; RNA polymerase II core promoter proximal region sequence-specific DNA binding [GO:0000978]; RNA polymerase II core promoter proximal region sequence-specific DNA binding transcription factor activity involved in positive regulation of transcription [GO:0001077]; single-stranded DNA binding [GO:0003697]	catalytic step 2 spliceosome [GO:0071013]; cell projection [GO:0042995]; cytoplasm [GO:0005737]; extracellular exosome [GO:0070062]; focal adhesion [GO:0005925]; membrane [GO:0016020]; nuclear chromatin [GO:0000790]; nucleoplasm [GO:0005654]; nucleus [GO:0005634]; podosome [GO:0002102]	FUNCTION: One of the major pre-mRNA-binding proteins. Binds tenaciously to poly(C) sequences. Likely to play a role in the nuclear metabolism of hnRNAs, particularly for pre-mRNAs that contain cytidine-rich sequences. Can also bind poly(C) single-stranded DNA. Plays an important role in p53/TP53 response to DNA damage, acting at the level of both transcription activation and repression. When sumo…
51338639	P62829	RL23	60S ribosomal protein L23	RecName: Full=60S ribosomal protein L23; AltName: Full=60S ribosomal protein L17	26.43	1	4	4	13						3	1	1	4	1	3	140	14.8561	10.5063	cellular protein metabolic process [GO:0044267]; gene expression [GO:0010467]; nuclear-transcribed mRNA catabolic process, nonsense-mediated decay [GO:0000184]; ribosomal protein import into nucleus [GO:0006610]; SRP-dependent cotranslational protein targeting to membrane [GO:0006614]; translation [GO:0006412]; translational elongation [GO:0006414]; translational initiation [GO:0006413]; translat…	large ribosomal subunit rRNA binding [GO:0070180]; poly(A) RNA binding [GO:0044822]; structural constituent of ribosome [GO:0003735]	cytoplasm [GO:0005737]; cytosol [GO:0005829]; cytosolic large ribosomal subunit [GO:0022625]; extracellular exosome [GO:0070062]; focal adhesion [GO:0005925]; membrane [GO:0016020]; nucleolus [GO:0005730]; ribosome [GO:0005840]
51338648	P62851	RS25	40S ribosomal protein S25	RecName: Full=40S ribosomal protein S25	16.8	1	2	2	13			1	1	1	1	1	1	1	2	4	125	13.7337	10.1108	cellular protein metabolic process [GO:0044267]; gene expression [GO:0010467]; nuclear-transcribed mRNA catabolic process, nonsense-mediated decay [GO:0000184]; SRP-dependent cotranslational protein targeting to membrane [GO:0006614]; translation [GO:0006412]; translational elongation [GO:0006414]; translational initiation [GO:0006413]; translational termination [GO:0006415]; viral life cycle [GO…	poly(A) RNA binding [GO:0044822]; RNA binding [GO:0003723]	cytoplasm [GO:0005737]; cytosol [GO:0005829]; cytosolic small ribosomal subunit [GO:0022627]; extracellular exosome [GO:0070062]; nucleolus [GO:0005730]; nucleus [GO:0005634]; ribosome [GO:0005840]; small ribosomal subunit [GO:0015935]
74749360	Q6UB35	C1TM	Monofunctional C1-tetrahydrofolate synthase, mitochondrial	RecName: Full=Monofunctional C1-tetrahydrofolate synthase, mitochondrial; AltName: Full=Formyltetrahydrofolate synthetase; Flags: Precursor	4.91	1	5	5	13			1		1	4	2	2	2		1	978	105.724	8.06006	embryonic neurocranium morphogenesis [GO:0048702]; embryonic viscerocranium morphogenesis [GO:0048703]; folic acid-containing compound biosynthetic process [GO:0009396]; folic acid-containing compound metabolic process [GO:0006760]; formate metabolic process [GO:0015942]; neural tube closure [GO:0001843]; one-carbon metabolic process [GO:0006730]; oxidation-reduction process [GO:0055114]; tetrahy…	ATP binding [GO:0005524]; formate-tetrahydrofolate ligase activity [GO:0004329]; protein homodimerization activity [GO:0042803]	membrane [GO:0016020]; mitochondrion [GO:0005739]	FUNCTION: May provide the missing metabolic reaction required to link the mitochondria and the cytoplasm in the mammalian model of one-carbon folate metabolism in embryonic an transformed cells complementing thus the enzymatic activities of MTHFD2. {ECO:0000250}.
116248550	Q53H12	AGK	Acylglycerol kinase, mitochondrial	RecName: Full=Acylglycerol kinase, mitochondrial; Short=hAGK; AltName: Full=Multiple substrate lipid kinase; Short=HsMuLK; Short=MuLK; Short=Multi-substrate lipid kinase; Flags: Precursor	16.82	1	5	5	13				1		3	3	3	1	1	1	422	47.1074	8.08936	ceramide biosynthetic process [GO:0046513]; glycerolipid metabolic process [GO:0046486]	acylglycerol kinase activity [GO:0047620]; ATP binding [GO:0005524]; ceramide kinase activity [GO:0001729]; diacylglycerol kinase activity [GO:0004143]	intracellular membrane-bounded organelle [GO:0043231]; mitochondrial membrane [GO:0031966]; mitochondrion [GO:0005739]	FUNCTION: Lipid kinase that can phosphorylate both monoacylglycerol and diacylglycerol to form lysophosphatidic acid (LPA) and phosphatidic acid (PA), respectively. Does not phosphorylate sphingosine. Overexpression increases the formation and secretion of LPA, resulting in transactivation of EGFR and activation of the downstream MAPK signaling pathway, leading to increased cell growth. {ECO:0000…
126302516	Q9Y4W6	AFG32	AFG3-like protein 2	RecName: Full=AFG3-like protein 2; AltName: Full=Paraplegin-like protein	11.67	1	7	7	13			1		1	4	1	3	1	2		797	88.5282	8.66064	axonogenesis [GO:0007409]; cristae formation [GO:0042407]; death [GO:0016265]; mitochondrial fusion [GO:0008053]; mitochondrial protein processing [GO:0034982]; muscle fiber development [GO:0048747]; myelination [GO:0042552]; nerve development [GO:0021675]; neuromuscular junction development [GO:0007528]; regulation of multicellular organism growth [GO:0040014]; righting reflex [GO:0060013]	ATP binding [GO:0005524]; metalloendopeptidase activity [GO:0004222]; unfolded protein binding [GO:0051082]; zinc ion binding [GO:0008270]	integral component of membrane [GO:0016021]; mitochondrial inner membrane [GO:0005743]; mitochondrion [GO:0005739]	FUNCTION: ATP-dependent protease which is essential for axonal development. {ECO:0000250}.
262527580	O95782	AP2A1	AP-2 complex subunit alpha-1	RecName: Full=AP-2 complex subunit alpha-1; AltName: Full=100 kDa coated vesicle protein A; AltName: Full=Adaptor protein complex AP-2 subunit alpha-1; AltName: Full=Adaptor-related protein complex 2 subunit alpha-1; AltName: Full=Alpha-adaptin A; AltName: Full=Alpha1-adaptin; AltName: Full=Clathrin assembly protein complex 2 alpha-A large chain; AltName: Full=Plasma membrane adaptor HA2/AP2 adap…	7.68	1	3	5	13				1	2	3	1	2	2	1	1	977	107.478	7.03467	antigen processing and presentation of exogenous peptide antigen via MHC class II [GO:0019886]; axon guidance [GO:0007411]; clathrin-mediated endocytosis [GO:0072583]; endocytosis [GO:0006897]; ephrin receptor signaling pathway [GO:0048013]; epidermal growth factor receptor signaling pathway [GO:0007173]; Golgi to endosome transport [GO:0006895]; intracellular protein transport [GO:0006886]; nega…	protein kinase binding [GO:0019901]; protein transporter activity [GO:0008565]	AP-2 adaptor complex [GO:0030122]; apical plasma membrane [GO:0016324]; basolateral plasma membrane [GO:0016323]; clathrin-coated endocytic vesicle membrane [GO:0030669]; clathrin coat of trans-Golgi network vesicle [GO:0030130]; cytosol [GO:0005829]; endocytic vesicle membrane [GO:0030666]; filopodium tip [GO:0032433]; membrane [GO:0016020]; plasma membrane [GO:0005886]	FUNCTION: Component of the adaptor protein complex 2 (AP-2). Adaptor protein complexes function in protein transport via transport vesicles in different membrane traffic pathways. Adaptor protein complexes are vesicle coat components and appear to be involved in cargo selection and vesicle formation. AP-2 is involved in clathrin-dependent endocytosis in which cargo proteins are incorporated into …
296452867	Q99959	PKP2	Plakophilin-2	RecName: Full=Plakophilin-2	9.76	1	5	5	13			2	1	1	1	1		4	2	1	881	97.3548	9.33447	adherens junction maintenance [GO:0034334]; bundle of His cell-Purkinje myocyte adhesion involved in cell communication [GO:0086073]; cardiac muscle cell action potential [GO:0086001]; cardiac muscle cell action potential involved in contraction [GO:0086002]; cell-cell signaling involved in cardiac conduction [GO:0086019]; cell communication by electrical coupling involved in cardiac conduction […	alpha-catenin binding [GO:0045294]; cell adhesive protein binding involved in bundle of His cell-Purkinje myocyte communication [GO:0086083]; intermediate filament binding [GO:0019215]; ion channel binding [GO:0044325]; protein complex scaffold [GO:0032947]; protein kinase C binding [GO:0005080]; sodium channel regulator activity [GO:0017080]	adherens junction [GO:0005912]; cell-cell junction [GO:0005911]; cell junction [GO:0030054]; desmosome [GO:0030057]; integral component of membrane [GO:0016021]; intercalated disc [GO:0014704]; intermediate filament [GO:0005882]; nucleoplasm [GO:0005654]; nucleus [GO:0005634]; plasma membrane [GO:0005886]	FUNCTION: May play a role in junctional plaques. {ECO:0000269|PubMed:22781308}.
125969	P08865	RSSA	40S ribosomal protein SA	RecName: Full=40S ribosomal protein SA; AltName: Full=37 kDa laminin receptor precursor; Short=37LRP; AltName: Full=37/67 kDa laminin receptor; Short=LRP/LR; AltName: Full=67 kDa laminin receptor; Short=67LR; AltName: Full=Colon carcinoma laminin-binding protein; AltName: Full=Laminin receptor 1; Short=LamR; AltName: Full=Laminin-binding protein precursor p40; Short=LBP/p40; AltName: Full=Multidr…	16.27	1	3	3	12						3	1	1	2	1	4	295	32.8334	4.86865	cell adhesion [GO:0007155]; cellular protein metabolic process [GO:0044267]; endonucleolytic cleavage in ITS1 to separate SSU-rRNA from 5.8S rRNA and LSU-rRNA from tricistronic rRNA transcript (SSU-rRNA, 5.8S rRNA, LSU-rRNA) [GO:0000447]; endonucleolytic cleavage to generate mature 3'-end of SSU-rRNA from (SSU-rRNA, 5.8S rRNA, LSU-rRNA) [GO:0000461]; gene expression [GO:0010467]; nuclear-transcri…	laminin receptor activity [GO:0005055]; poly(A) RNA binding [GO:0044822]; ribosome binding [GO:0043022]; structural constituent of ribosome [GO:0003735]	90S preribosome [GO:0030686]; cytoplasm [GO:0005737]; cytosol [GO:0005829]; cytosolic small ribosomal subunit [GO:0022627]; extracellular exosome [GO:0070062]; membrane [GO:0016020]; nucleus [GO:0005634]; plasma membrane [GO:0005886]	FUNCTION: Required for the assembly and/or stability of the 40S ribosomal subunit. Required for the processing of the 20S rRNA-precursor to mature 18S rRNA in a late step of the maturation of 40S ribosomal subunits. Also functions as a cell surface receptor for laminin. Plays a role in cell adhesion to the basement membrane and in the consequent activation of signaling transduction pathways. May …
417324	Q00059	TFAM	Transcription factor A, mitochondrial	RecName: Full=Transcription factor A, mitochondrial; Short=mtTFA; AltName: Full=Mitochondrial transcription factor 1; Short=MtTF1; AltName: Full=Transcription factor 6; Short=TCF-6; AltName: Full=Transcription factor 6-like 2; Flags: Precursor	23.58	1	6	6	12				1			1	2	2		6	246	29.0782	9.71533	chromatin remodeling [GO:0006338]; DNA-dependent DNA replication [GO:0006261]; gene expression [GO:0010467]; mitochondrial respiratory chain complex assembly [GO:0033108]; mitochondrion organization [GO:0007005]; organelle organization [GO:0006996]; positive regulation of transcription, DNA-templated [GO:0045893]; positive regulation of transcription from RNA polymerase II promoter [GO:0045944]; …	chromatin binding [GO:0003682]; DNA binding, bending [GO:0008301]; mitochondrial light strand promoter sense binding [GO:0070363]; poly(A) RNA binding [GO:0044822]; RNA polymerase II core promoter proximal region sequence-specific DNA binding [GO:0000978]; RNA polymerase II core promoter proximal region sequence-specific DNA binding transcription factor activity involved in positive regulation of…	cytosol [GO:0005829]; mitochondrial matrix [GO:0005759]; mitochondrial nucleoid [GO:0042645]; mitochondrion [GO:0005739]; nucleus [GO:0005634]	FUNCTION: Binds to the mitochondrial light strand promoter and functions in mitochondrial transcription regulation. Required for accurate and efficient promoter recognition by the mitochondrial RNA polymerase. Promotes transcription initiation from the HSP1 and the light strand promoter by binding immediately upstream of transcriptional start sites. Is able to unwind DNA. Bends the mitochondrial …
12585260	Q9P0M6	H2AW	Core histone macro-H2A.2	RecName: Full=Core histone macro-H2A.2; Short=Histone macroH2A2; Short=mH2A2	14.25	1	2	4	12						4				2	6	372	40.0334	9.68604	brain development [GO:0007420]; chromatin modification [GO:0016568]; dosage compensation [GO:0007549]; establishment of protein localization to chromatin [GO:0071169]; negative regulation of gene expression, epigenetic [GO:0045814]; negative regulation of transcription from RNA polymerase II promoter [GO:0000122]; negative regulation of transcription of nuclear large rRNA transcript from RNA poly…	chromatin DNA binding [GO:0031490]; RNA polymerase II regulatory region sequence-specific DNA binding [GO:0000977]; transcription regulatory region DNA binding [GO:0044212]	Barr body [GO:0001740]; extracellular exosome [GO:0070062]; nuclear chromatin [GO:0000790]; nucleoplasm [GO:0005654]; nucleosome [GO:0000786]; nucleus [GO:0005634]	FUNCTION: Variant histone H2A which replaces conventional H2A in a subset of nucleosomes where it represses transcription. Nucleosomes wrap and compact DNA into chromatin, limiting DNA accessibility to the cellular machineries which require DNA as a template. Histones thereby play a central role in transcription regulation, DNA repair, DNA replication and chromosomal stability. DNA accessibility …
20178296	P14618	KPYM	Pyruvate kinase PKM	RecName: Full=Pyruvate kinase PKM; AltName: Full=Cytosolic thyroid hormone-binding protein; Short=CTHBP; AltName: Full=Opa-interacting protein 3; Short=OIP-3; AltName: Full=Pyruvate kinase 2/3; AltName: Full=Pyruvate kinase muscle isozyme; AltName: Full=Thyroid hormone-binding protein 1; Short=THBP1; AltName: Full=Tumor M2-PK; AltName: Full=p58	20.34	2	9	9	12						2					10	531	57.9	7.84033	ATP biosynthetic process [GO:0006754]; canonical glycolysis [GO:0061621]; carbohydrate metabolic process [GO:0005975]; glucose metabolic process [GO:0006006]; liver development [GO:0001889]; organ regeneration [GO:0031100]; programmed cell death [GO:0012501]; pyruvate biosynthetic process [GO:0042866]; response to gravity [GO:0009629]; response to hypoxia [GO:0001666]; response to insulin [GO:003…	ADP binding [GO:0043531]; ATP binding [GO:0005524]; magnesium ion binding [GO:0000287]; MHC class II protein complex binding [GO:0023026]; poly(A) RNA binding [GO:0044822]; potassium ion binding [GO:0030955]; pyruvate kinase activity [GO:0004743]	cilium [GO:0005929]; cytoplasm [GO:0005737]; cytosol [GO:0005829]; extracellular exosome [GO:0070062]; extracellular matrix [GO:0031012]; extracellular vesicle [GO:1903561]; mitochondrion [GO:0005739]; myelin sheath [GO:0043209]; nucleus [GO:0005634]; plasma membrane [GO:0005886]; vesicle [GO:0031982]	FUNCTION: Glycolytic enzyme that catalyzes the transfer of a phosphoryl group from phosphoenolpyruvate (PEP) to ADP, generating ATP. Stimulates POU5F1-mediated transcriptional activation. Plays a general role in caspase independent cell death of tumor cells. The ratio betwween the highly active tetrameric form and nearly inactive dimeric form determines whether glucose carbons are channeled to bi…
24638339	O95292	VAPB	Vesicle-associated membrane protein-associated protein B/C	RecName: Full=Vesicle-associated membrane protein-associated protein B/C; Short=VAMP-B/VAMP-C; Short=VAMP-associated protein B/C; Short=VAP-B/VAP-C	28.81	1	5	5	12					1	4	2		3	1	1	243	27.2111	7.29834	activation of signaling protein activity involved in unfolded protein response [GO:0006987]; cellular calcium ion homeostasis [GO:0006874]; COPII-coated vesicle budding [GO:0090114]; endoplasmic reticulum organization [GO:0007029]; endoplasmic reticulum unfolded protein response [GO:0030968]; ER to Golgi vesicle-mediated transport [GO:0006888]; modulation by virus of host morphology or physiology…	beta-tubulin binding [GO:0048487]; enzyme binding [GO:0019899]; FFAT motif binding [GO:0033149]; microtubule binding [GO:0008017]; protein heterodimerization activity [GO:0046982]; protein homodimerization activity [GO:0042803]	endoplasmic reticulum [GO:0005783]; endoplasmic reticulum membrane [GO:0005789]; Golgi apparatus [GO:0005794]; Golgi membrane [GO:0000139]; integral component of membrane [GO:0016021]	FUNCTION: Participates in the endoplasmic reticulum unfolded protein response (UPR) by inducing ERN1/IRE1 activity. Involved in cellular calcium homeostasis regulation. {ECO:0000269|PubMed:16891305, ECO:0000269|PubMed:20940299, ECO:0000269|PubMed:22131369}.
38258923	P51148	RAB5C	Ras-related protein Rab-5C	RecName: Full=Ras-related protein Rab-5C; AltName: Full=L1880; AltName: Full=RAB5L	15.28	2	1	3	12			1	1	1	4	1	2	1	1		216	23.4678	8.41162	intracellular protein transport [GO:0006886]; plasma membrane to endosome transport [GO:0048227]; Rab protein signal transduction [GO:0032482]; regulation of endocytosis [GO:0030100]	GDP binding [GO:0019003]; GTPase activity [GO:0003924]; GTP binding [GO:0005525]	early endosome [GO:0005769]; early endosome membrane [GO:0031901]; endocytic vesicle [GO:0030139]; extracellular exosome [GO:0070062]; intracellular membrane-bounded organelle [GO:0043231]; lipid particle [GO:0005811]; lysosomal membrane [GO:0005765]; melanosome [GO:0042470]; plasma membrane [GO:0005886]	FUNCTION: Protein transport. Probably involved in vesicular traffic (By similarity). {ECO:0000250}.
[truncated: 789 more rows]
