# Supplementary material for: The mitochondrial HSP90 paralog TRAP1 forms an OXPHOS-regulated tetramer and is involved in mitochondrial metabolic homeostasis
Source: BMC Biol. 2020 Jan 27;18:10. doi: 10.1186/s12915-020-0740-7 (PMC6986101; doi:10.1186/s12915-020-0740-7)
Supplement: Supplementary file 9 — Additional file 9: Table S5. List of mitochondrial proteins identified in the SILAC analysis comparing WT to TRAP1 KO UMUC3 cells. Note that only those proteins were considered that were identified and quantitated in all three replicates. [file 12915_2020_740_MOESM9_ESM.xlsx]

## Sheet: TRAP1_KOvWT_Mito
Protein.IDs	Gene.names	Protein.names	X..Replicates	Average.KO.WT	STDEV.KO.WT	p.value	Ratio.KO.WT.1	Ratio.KO.WT.2	Ratio.KO.WT.3	Mitochondria.	log10p.value	Group	log2Average
Q9NYJ1	COA4	Cytochrome c oxidase assembly factor 4 homolog, mitochondrial	3	1.52	0.14	0.0236	1.6	1.65	1.32	Y	1.62709	Significant&PosChange	0.604071
Q9Y5J9	TIMM8B	Mitochondrial import inner membrane translocase subunit Tim8 B	3	1.88	0.18	0.0136	1.89	2.1	1.66	Y	1.86646	Significant&PosChange	0.910733
Q9BXF6	RAB11FIP5	Rab11 family-interacting protein 5	3	1.6	0.2	0.035	1.82	1.64	1.34	Y	1.45593	Significant&PosChange	0.678072
P04179	SOD2	Superoxide dismutase [Mn], mitochondrial	3	2.84	0.35	0.0115	2.68	2.53	3.32	Y	1.9393	Significant&PosChange	1.50589
P55809	OXCT1	Succinyl-CoA:3-ketoacid coenzyme A transferase 1, mitochondrial	3	1.57	0.12	0.0144	1.7	1.58	1.41	Y	1.84164	Significant&PosChange	0.650765
Q99623	PHB2	Prohibitin-2	3	0.51	0.06	0.00456	0.59	0.49	0.45	Y	2.34104	Significant&NegChange	-0.971431
Q6P4A7	SFXN4	Sideroflexin-4	3	0.66	0.09	0.0206	0.62	0.57	0.78	Y	1.68613	Significant&NegChange	-0.599462
P49411	TUFM	Elongation factor Tu, mitochondrial	3	0.64	0.02	0.000851	0.62	0.66	0.65	Y	3.07007	Significant&NegChange	-0.643856
Q6UB35	MTHFD1L	Monofunctional C1-tetrahydrofolate synthase, mitochondrial	3	0.63	0.09	0.0177	0.54	0.75	0.62	Y	1.75203	Significant&NegChange	-0.666576
P04406	GAPDH	Glyceraldehyde-3-phosphate dehydrogenase	3	0.58	0.03	0.00229	0.54	0.58	0.63	Y	2.64016	Significant&NegChange	-0.785875
Q9NRV9	HEBP1	Heme-binding protein 1	3	0.5	0.12	0.0178	0.42	0.41	0.66	Y	1.74958	Significant&NegChange	-1
P07195	LDHB	L-lactate dehydrogenase B chain	3	0.56	0.05	0.00437	0.59	0.6	0.49	Y	2.35952	Significant&NegChange	-0.836501
P21964	COMT	Catechol O-methyltransferase	3	0.48	0.19	0.0427	0.25	0.47	0.72	Y	1.36957	Significant&NegChange	-1.05889
Q12931	TRAP1	Heat shock protein 75 kDa, mitochondrial	3	0.03	0.01	6.95e-05	0.02	0.05	0.02	Y	4.15802	Significant&NegChange	-5.05889
Q7Z7H8	MRPL10	39S ribosomal protein L10, mitochondrial	3	0.63	0.09	0.0189	0.57	0.56	0.75	Y	1.72354	Significant&NegChange	-0.666576
P31937	HIBADH	3-hydroxyisobutyrate dehydrogenase, mitochondrial	3	0.57	0.1	0.0188	0.56	0.46	0.71	Y	1.72584	Significant&NegChange	-0.810966
O75390	CS	Citrate synthase, mitochondrial	3	0.6	0.14	0.0363	0.46	0.55	0.78	Y	1.44009	Significant&NegChange	-0.736966
P78540	ARG2	Arginase-2, mitochondrial	3	0.31	0.15	0.0149	0.26	0.17	0.52	Y	1.82681	Significant&NegChange	-1.68966
Q9H9B4	SFXN1	Sideroflexin-1	3	0.65	0.1	0.0273	0.64	0.52	0.78	Y	1.56384	Significant&NegChange	-0.621488
Q99714	HSD17B10	3-hydroxyacyl-CoA dehydrogenase type-2	3	1.16	0.1	0.121	1.23	1.01	1.24	Y	0.917215	NotSignificant	0.214125
Q9NS69	TOMM22	Mitochondrial import receptor subunit TOM22 homolog	3	0.82	0.3	0.42	0.63	0.59	1.25	Y	0.376751	NotSignificant	-0.286304
P30041	PRDX6	Peroxiredoxin-6	3	0.74	0.16	0.112	0.64	0.61	0.97	Y	0.950782	NotSignificant	-0.434403
P05141	SLC25A5	ADP/ATP translocase 2;ADP/ATP translocase 2, N-terminally processed	3	0.99	0.12	0.861	1.11	1.03	0.82	Y	0.0649968	NotSignificant	-0.0144996
Q5JTZ9	AARS2	Alanine--tRNA ligase, mitochondrial	3	0.99	0.26	0.935	0.81	0.79	1.36	Y	0.0291884	NotSignificant	-0.0144996
Q13085	ACACA	Acetyl-CoA carboxylase 1;Biotin carboxylase	3	0.78	0.28	0.307	0.63	0.54	1.17	Y	0.512862	NotSignificant	-0.358454
P11310	ACADM	Medium-chain specific acyl-CoA dehydrogenase, mitochondrial	3	1.03	0.2	0.827	0.99	0.81	1.29	Y	0.0824945	NotSignificant	0.0426443
P49748	ACADVL	Very long-chain specific acyl-CoA dehydrogenase, mitochondrial	3	1.16	0.3	0.457	0.96	0.93	1.58	Y	0.340084	NotSignificant	0.214125
P24752	ACAT1	Acetyl-CoA acetyltransferase, mitochondrial	3	1.14	0.01	0.0018	1.15	1.13	1.14	Y	2.74473	NotSignificant	0.189034
P07108	DBI	Acyl-CoA-binding protein	3	1.31	0.06	0.0106	1.36	1.33	1.23	Y	1.97469	NotSignificant	0.389567
P53396	ACLY	ATP-citrate synthase	3	1.07	0.04	0.105	1.1	1.09	1.01	Y	0.978811	NotSignificant	0.0976108
Q99798	ACO2	Aconitate hydratase, mitochondrial	3	0.81	0.03	0.00593	0.85	0.79	0.8	Y	2.22695	NotSignificant	-0.304006
P21399	ACO1	Cytoplasmic aconitate hydratase	3	1.11	0.36	0.66	0.87	0.83	1.62	Y	0.180456	NotSignificant	0.15056
P30044	PRDX5	Peroxiredoxin-5, mitochondrial	3	1.01	0.38	0.956	0.73	0.76	1.55	Y	0.0195421	NotSignificant	0.0143553
P22234	PAICS	Multifunctional protein ADE2;Phosphoribosylaminoimidazole-succinocarboxamide synthase;Phosphoribosylaminoimidazole carboxylase	3	0.85	0.05	0.0426	0.89	0.89	0.77	Y	1.37059	NotSignificant	-0.234465
P54819	AK2	Adenylate kinase 2, mitochondrial	3	1.12	0.21	0.435	0.98	0.96	1.41	Y	0.361511	NotSignificant	0.163499
P31939	ATIC	Bifunctional purine biosynthesis protein PURH;Phosphoribosylaminoimidazolecarboxamide formyltransferase;IMP cyclohydrolase	3	0.85	0.06	0.055	0.79	0.82	0.94	Y	1.25964	NotSignificant	-0.234465
O95831	AIFM1	Apoptosis-inducing factor 1, mitochondrial	3	1.04	0.11	0.593	0.97	0.95	1.19	Y	0.226945	NotSignificant	0.0565835
P27144	AK4	Adenylate kinase 4, mitochondrial	3	0.85	0.38	0.558	0.63	0.54	1.38	Y	0.253366	NotSignificant	-0.234465
Q02218	OGDH	2-oxoglutarate dehydrogenase, mitochondrial	3	0.68	0.36	0.256	0.43	0.42	1.18	Y	0.59176	NotSignificant	-0.556393
P30837	ALDH1B1	Aldehyde dehydrogenase X, mitochondrial	3	0.91	0.12	0.336	0.77	0.91	1.06	Y	0.473661	NotSignificant	-0.136062
Q10713	PMPCA	Mitochondrial-processing peptidase subunit alpha	3	0.87	0.06	0.0632	0.8	0.94	0.88	Y	1.19928	NotSignificant	-0.200913
Q14790	CASP8	Caspase-8;Caspase-8 subunit p18;Caspase-8 subunit p10	3	1.04	0.52	0.911	0.69	0.64	1.78	Y	0.0404816	NotSignificant	0.0565835
P00441	SOD1	Superoxide dismutase [Cu-Zn]	3	1.13	0.11	0.175	1.28	1.09	1.02	Y	0.756962	NotSignificant	0.176323
P06744	GPI	Glucose-6-phosphate isomerase	3	0.93	0.07	0.224	0.85	0.93	1.02	Y	0.649752	NotSignificant	-0.104697
Q13162	PRDX4	Peroxiredoxin-4	3	0.9	0.11	0.274	0.89	0.77	1.05	Y	0.562249	NotSignificant	-0.152003
P30048	PRDX3	Thioredoxin-dependent peroxide reductase, mitochondrial	3	0.89	0.05	0.0516	0.95	0.87	0.85	Y	1.28735	NotSignificant	-0.168123
O75608	LYPLA1	Acyl-protein thioesterase 1	3	0.7	0.03	0.00255	0.69	0.74	0.67	Y	2.59346	NotSignificant	-0.514573
Q9UJS0	SLC25A13	Calcium-binding mitochondrial carrier protein Aralar2	3	0.8	0.19	0.207	0.65	0.69	1.06	Y	0.68403	NotSignificant	-0.321928
P32322	PYCR1	Pyrroline-5-carboxylate reductase 1, mitochondrial	3	1.03	0.03	0.179	1.03	1.07	1	Y	0.747147	NotSignificant	0.0426443
P54136	RARS	Arginine--tRNA ligase, cytoplasmic	3	0.73	0.09	0.0336	0.72	0.62	0.84	Y	1.47366	NotSignificant	-0.454032
Q8TC12	RDH11	Retinol dehydrogenase 11	3	1.17	0.19	0.248	1.27	1.34	0.91	Y	0.605548	NotSignificant	0.226509
Q99700	ATXN2	Ataxin-2	3	0.86	0.04	0.033	0.82	0.84	0.92	Y	1.48149	NotSignificant	-0.217591
P25705	ATP5A1	ATP synthase subunit alpha, mitochondrial	3	0.97	0.03	0.259	1	0.99	0.93	Y	0.5867	NotSignificant	-0.0439433
O75964	ATP5L	ATP synthase subunit g, mitochondrial	3	1.02	0.29	0.917	0.85	0.78	1.43	Y	0.0376307	NotSignificant	0.0285692
P56134	ATP5J2	ATP synthase subunit f, mitochondrial	3	0.49	0.25	0.0717	0.41	0.24	0.83	Y	1.14448	NotSignificant	-1.02915
P56385	ATP5I	ATP synthase subunit e, mitochondrial	3	1.2	0.15	0.142	1.15	1.05	1.4	Y	0.847712	NotSignificant	0.263034
P06576	ATP5B	ATP synthase subunit beta, mitochondrial	3	0.98	0.09	0.687	0.98	0.87	1.08	Y	0.163043	NotSignificant	-0.0291463
P48047	ATP5O	ATP synthase subunit O, mitochondrial	3	0.97	0.15	0.735	0.86	0.87	1.17	Y	0.133713	NotSignificant	-0.0439433
O75947	ATP5H	ATP synthase subunit d, mitochondrial	3	0.88	0.22	0.441	0.74	0.7	1.19	Y	0.355561	NotSignificant	-0.184425
Q96EY8	MMAB	Cob(I)yrinic acid a,c-diamide adenosyltransferase, mitochondrial	3	0.74	0.19	0.139	0.62	0.58	1.01	Y	0.856985	NotSignificant	-0.434403
O95168	NDUFB4	NADH dehydrogenase [ubiquinone] 1 beta subcomplex subunit 4	3	0.88	0.47	0.713	0.55	0.55	1.55	Y	0.14691	NotSignificant	-0.184425
Q9BWM7	SFXN3	Sideroflexin-3	3	1.19	0.19	0.231	1.04	1.06	1.46	Y	0.636388	NotSignificant	0.250962
Q07812	BAX	Apoptosis regulator BAX	3	1.2	0.08	0.056	1.08	1.27	1.25	Y	1.25181	NotSignificant	0.263034
O75439	PMPCB	Mitochondrial-processing peptidase subunit beta	3	0.77	0.01	0.000226	0.77	0.76	0.78	Y	3.64589	NotSignificant	-0.37707
Q13405	MRPL49	39S ribosomal protein L49, mitochondrial	3	0.88	0.07	0.091	0.9	0.95	0.78	Y	1.04096	NotSignificant	-0.184425
O96008	TOMM40	Mitochondrial import receptor subunit TOM40 homolog	3	0.75	0.32	0.299	0.54	0.51	1.19	Y	0.524329	NotSignificant	-0.415037
Q96BR5	COA7	Cytochrome c oxidase assembly factor 7	3	0.94	0.13	0.481	0.84	0.85	1.12	Y	0.317855	NotSignificant	-0.0892673
Q9BZ23	PANK2	Pantothenate kinase 2, mitochondrial	3	0.91	0.06	0.142	0.87	0.86	1	Y	0.847712	NotSignificant	-0.136062
Q9NYK5	MRPL39	39S ribosomal protein L39, mitochondrial	3	0.9	0.14	0.358	1.04	0.96	0.7	Y	0.446117	NotSignificant	-0.152003
Q9GZY8	MFF	Mitochondrial fission factor	3	1.11	0.31	0.582	1.39	1.26	0.69	Y	0.235077	NotSignificant	0.15056
Q96AQ8	MCUR1	Mitochondrial calcium uniporter regulator 1	3	0.87	0.1	0.142	0.91	0.96	0.73	Y	0.847712	NotSignificant	-0.200913
Q9Y6H1	CHCHD2	Coiled-coil-helix-coiled-coil-helix domain-containing protein 2	3	0.48	0.4	0.155	0.15	0.25	1.05	Y	0.809668	NotSignificant	-1.05889
Q7Z434	MAVS	Mitochondrial antiviral-signaling protein	3	0.93	0.78	0.893	0.47	0.29	2.03	Y	0.0491485	NotSignificant	-0.104697
Q99832	CCT7	T-complex protein 1 subunit eta	3	0.88	0.08	0.119	0.89	0.97	0.77	Y	0.924453	NotSignificant	-0.184425
Q13509	TUBB3	Tubulin beta-3 chain	3	1.1	0.21	0.507	0.8	1.21	1.28	Y	0.294992	NotSignificant	0.137504
Q9BYD3	MRPL4	39S ribosomal protein L4, mitochondrial	3	0.97	0.57	0.932	0.59	0.54	1.77	Y	0.0305841	NotSignificant	-0.0439433
O75489	NDUFS3	NADH dehydrogenase [ubiquinone] iron-sulfur protein 3, mitochondrial	3	0.83	0.1	0.0948	0.78	0.73	0.96	Y	1.02319	NotSignificant	-0.268817
Q9Y696	CLIC4	Chloride intracellular channel protein 4	3	1.54	0.49	0.196	1.11	1.29	2.22	Y	0.707744	NotSignificant	0.62293
P42704	LRPPRC	Leucine-rich PPR motif-containing protein, mitochondrial	3	0.81	0.07	0.0398	0.88	0.84	0.72	Y	1.40012	NotSignificant	-0.304006
P31040	SDHA	Succinate dehydrogenase [ubiquinone] flavoprotein subunit, mitochondrial	3	0.85	0.04	0.0222	0.88	0.87	0.8	Y	1.65365	NotSignificant	-0.234465
P41250	GARS	Glycine--tRNA ligase	3	0.7	0.11	0.0445	0.62	0.62	0.86	Y	1.35164	NotSignificant	-0.514573
Q8TB36	GDAP1	Ganglioside-induced differentiation-associated protein 1	3	0.86	0.19	0.332	0.8	0.67	1.12	Y	0.478862	NotSignificant	-0.217591
Q15046	KARS	Lysine--tRNA ligase	3	0.84	0.09	0.0904	0.73	0.95	0.85	Y	1.04383	NotSignificant	-0.251539
P20674	COX5A	Cytochrome c oxidase subunit 5A, mitochondrial	3	1.1	0.3	0.617	1.51	1.01	0.79	Y	0.209715	NotSignificant	0.137504
Q8TCS8	PNPT1	Polyribonucleotide nucleotidyltransferase 1, mitochondrial	3	1.04	0.27	0.819	1.16	1.3	0.67	Y	0.0867161	NotSignificant	0.0565835
Q9BQ52	ELAC2	Zinc phosphodiesterase ELAC protein 2	3	0.89	0.07	0.106	0.8	0.9	0.97	Y	0.974694	NotSignificant	-0.168123
Q9Y3D3	MRPS16	28S ribosomal protein S16, mitochondrial	3	0.84	0.11	0.139	0.84	0.7	0.98	Y	0.856985	NotSignificant	-0.251539
P61604	HSPE1	10 kDa heat shock protein, mitochondrial	3	0.96	0.11	0.631	0.89	1.12	0.88	Y	0.199971	NotSignificant	-0.0588937
P10809	HSPD1	60 kDa heat shock protein, mitochondrial	3	0.84	0.06	0.0454	0.87	0.89	0.75	Y	1.34294	NotSignificant	-0.251539
P50416	CPT1A	Carnitine O-palmitoyltransferase 1, liver isoform	3	0.88	0.02	0.00964	0.91	0.86	0.88	Y	2.01592	NotSignificant	-0.184425
P38646	HSPA9	Stress-70 protein, mitochondrial	3	0.8	0.02	0.00204	0.82	0.79	0.79	Y	2.69037	NotSignificant	-0.321928
P62906	RPL10A	60S ribosomal protein L10a	3	0.95	0.01	0.00938	0.94	0.96	0.95	Y	2.0278	NotSignificant	-0.0740006
Q6UXV4	APOOL	MICOS complex subunit MIC27	3	0.92	0.04	0.0879	0.9	0.88	0.98	Y	1.05601	NotSignificant	-0.120294
P00167	CYB5A	Cytochrome b5	3	1.46	0.21	0.061	1.64	1.56	1.17	Y	1.21467	NotSignificant	0.545968
O43169	CYB5B	Cytochrome b5 type B	3	1.08	0.18	0.536	0.89	1.01	1.33	Y	0.270835	NotSignificant	0.111031
P62269	RPS18	40S ribosomal protein S18	3	0.91	0.03	0.0264	0.91	0.94	0.87	Y	1.5784	NotSignificant	-0.136062
P51659	HSD17B4	Peroxisomal multifunctional enzyme type 2;(3R)-hydroxyacyl-CoA dehydrogenase;Enoyl-CoA hydratase 2	3	0.94	0.16	0.615	0.74	1.14	0.95	Y	0.211125	NotSignificant	-0.0892673
O43865	AHCYL1	Putative adenosylhomocysteinase 2	3	0.95	0.18	0.665	0.76	0.89	1.19	Y	0.177178	NotSignificant	-0.0740006
P42126	ECI1	Enoyl-CoA delta isomerase 1, mitochondrial	3	0.71	0.11	0.0469	0.62	0.64	0.87	Y	1.32883	NotSignificant	-0.494109
Q7Z4W1	DCXR	L-xylulose reductase	3	0.91	0.3	0.665	0.74	0.65	1.34	Y	0.177178	NotSignificant	-0.136062
Q16698	DECR1	2,4-dienoyl-CoA reductase, mitochondrial	3	0.83	0.33	0.457	0.65	0.54	1.29	Y	0.340084	NotSignificant	-0.268817
Q9NR28	DIABLO	Diablo homolog, mitochondrial	3	0.79	0.04	0.0139	0.82	0.73	0.83	Y	1.85699	NotSignificant	-0.340075
P09417	QDPR	Dihydropteridine reductase	3	0.85	0.05	0.0281	0.81	0.82	0.91	Y	1.55129	NotSignificant	-0.234465
Q99497	PARK7	Protein deglycase DJ-1	3	0.87	0.11	0.176	0.76	0.85	1.02	Y	0.754487	NotSignificant	-0.200913
O60783	MRPS14	28S ribosomal protein S14, mitochondrial	3	0.91	0.12	0.305	0.85	0.8	1.07	Y	0.5157	NotSignificant	-0.136062
P09622	DLD	Dihydrolipoyl dehydrogenase, mitochondrial	3	0.68	0.06	0.0105	0.72	0.6	0.72	Y	1.97881	NotSignificant	-0.556393
O00429	DNM1L	Dynamin-1-like protein	3	0.69	0.02	0.00124	0.69	0.67	0.72	Y	2.90658	NotSignificant	-0.535332
P36957	DLST	Dihydrolipoyllysine-residue succinyltransferase component of 2-oxoglutarate dehydrogenase complex, mitochondrial	3	0.88	0.09	0.142	0.8	0.85	1	Y	0.847712	NotSignificant	-0.184425
P42765	ACAA2	3-ketoacyl-CoA thiolase, mitochondrial	3	0.99	0.19	0.944	0.86	0.86	1.26	Y	0.025028	NotSignificant	-0.0144996
P07237	P4HB	Protein disulfide-isomerase	3	1.15	0.07	0.0597	1.08	1.14	1.24	Y	1.22403	NotSignificant	0.201634
P33316	DUT	Deoxyuridine 5-triphosphate nucleotidohydrolase, mitochondrial	3	0.76	0.06	0.0171	0.7	0.74	0.83	Y	1.767	NotSignificant	-0.395929
P40939	HADHA	Trifunctional enzyme subunit alpha, mitochondrial	3	0.99	0.08	0.92	0.99	0.9	1.09	Y	0.0362122	NotSignificant	-0.0144996
Q969S9	GFM2	Ribosome-releasing factor 2, mitochondrial	3	0.68	0.06	0.0123	0.7	0.59	0.74	Y	1.91009	NotSignificant	-0.556393
P62263	RPS14	40S ribosomal protein S14	3	0.83	0.12	0.134	0.77	0.72	1	Y	0.872895	NotSignificant	-0.268817
O75616	ERAL1	GTPase Era, mitochondrial	3	0.69	0.06	0.0117	0.7	0.75	0.61	Y	1.93181	NotSignificant	-0.535332
Q5RI15	COX20	Cytochrome c oxidase protein 20 homolog	3	1.55	0.22	0.0514	1.3	1.51	1.84	Y	1.28904	NotSignificant	0.632268
P49327	FASN	Fatty acid synthase	3	0.82	0.06	0.0338	0.82	0.76	0.9	Y	1.47108	NotSignificant	-0.286304
Q14318	FKBP8	Peptidyl-prolyl cis-trans isomerase FKBP8	3	1.01	0.15	0.947	0.87	0.93	1.22	Y	0.02365	NotSignificant	0.0143553
P04181	OAT	Ornithine aminotransferase, mitochondrial;Ornithine aminotransferase, hepatic form;Ornithine aminotransferase, renal form	3	0.92	0.18	0.503	0.76	0.81	1.17	Y	0.298432	NotSignificant	-0.120294
P53597	SUCLG1	Succinyl-CoA ligase [ADP/GDP-forming] subunit alpha, mitochondrial	3	0.74	0.12	0.0603	0.81	0.57	0.83	Y	1.21968	NotSignificant	-0.434403
Q07021	C1QBP	Complement component 1 Q subcomponent-binding protein, mitochondrial	3	1.01	0.16	0.909	0.96	0.85	1.22	Y	0.0414361	NotSignificant	0.0143553
P23434	GCSH	Glycine cleavage system H protein, mitochondrial	3	1.03	0.1	0.631	0.95	0.97	1.17	Y	0.199971	NotSignificant	0.0426443
P00367	GLUD1	Glutamate dehydrogenase 1, mitochondrial	3	0.85	0.11	0.144	0.76	0.78	1.01	Y	0.841638	NotSignificant	-0.234465
P43304	GPD2	Glycerol-3-phosphate dehydrogenase, mitochondrial	3	0.95	0.02	0.0506	0.98	0.93	0.94	Y	1.29585	NotSignificant	-0.0740006
Q9UBQ7	GRHPR	Glyoxylate reductase/hydroxypyruvate reductase	3	1.03	0.27	0.878	0.89	0.78	1.41	Y	0.0565055	NotSignificant	0.0426443
P34897	SHMT2	Serine hydroxymethyltransferase, mitochondrial	3	0.72	0.03	0.0044	0.68	0.76	0.71	Y	2.35655	NotSignificant	-0.473931
Q16881	TXNRD1	Thioredoxin reductase 1, cytoplasmic	3	0.78	0.06	0.0195	0.78	0.71	0.84	Y	1.70997	NotSignificant	-0.358454
Q9Y2Q3	GSTK1	Glutathione S-transferase kappa 1	3	1.36	0.16	0.0612	1.14	1.52	1.41	Y	1.21325	NotSignificant	0.443607
P29401	TKT	Transketolase	3	0.91	0.21	0.51	0.74	0.78	1.2	Y	0.29243	NotSignificant	-0.136062
P35232	PHB	Prohibitin	3	0.99	0.63	0.979	1.86	0.73	0.38	Y	0.00921731	NotSignificant	-0.0144996
P00390	GSR	Glutathione reductase, mitochondrial	3	0.77	0.04	0.0102	0.72	0.78	0.82	Y	1.9914	NotSignificant	-0.37707
P40925	MDH1	Malate dehydrogenase, cytoplasmic	3	1.21	0.05	0.0189	1.19	1.29	1.17	Y	1.72354	NotSignificant	0.275007
P60174	TPI1	Triosephosphate isomerase	3	0.7	0.14	0.0637	0.57	0.63	0.89	Y	1.19586	NotSignificant	-0.514573
Q9NQR4	NIT2	Omega-amidase NIT2	3	0.77	0.2	0.196	0.67	0.59	1.06	Y	0.707744	NotSignificant	-0.37707
P53985	SLC16A1	Monocarboxylate transporter 1	3	0.85	0.21	0.335	0.78	0.63	1.13	Y	0.474955	NotSignificant	-0.234465
Q9Y241	HIGD1A	HIG1 domain family member 1A, mitochondrial	3	1.05	0.08	0.359	1.02	0.98	1.17	Y	0.444906	NotSignificant	0.0703893
P49773	HINT1	Histidine triad nucleotide-binding protein 1	3	1.06	0.12	0.476	1.22	0.92	1.04	Y	0.322393	NotSignificant	0.0840643
Q9BX68	HINT2	Histidine triad nucleotide-binding protein 2, mitochondrial	3	0.88	0.17	0.354	0.81	0.72	1.12	Y	0.450997	NotSignificant	-0.184425
P07954	FH	Fumarate hydratase, mitochondrial	3	0.72	0.13	0.0667	0.59	0.67	0.9	Y	1.17587	NotSignificant	-0.473931
Q9HAV7	GRPEL1	GrpE protein homolog 1, mitochondrial	3	0.84	0.21	0.328	0.71	0.69	1.14	Y	0.484126	NotSignificant	-0.251539
Q16891	IMMT	MICOS complex subunit MIC60	3	0.78	0.04	0.0118	0.79	0.73	0.83	Y	1.92812	NotSignificant	-0.358454
Q13011	ECH1	Delta(3,5)-Delta(2,4)-dienoyl-CoA isomerase, mitochondrial	3	1.43	0.08	0.011	1.42	1.34	1.53	Y	1.95861	NotSignificant	0.516015
O15270	SPTLC2	Serine palmitoyltransferase 2	3	22.25	19.66	0.202	18.48	47.99	0.28	Y	0.694649	NotSignificant	4.47573
Q96GC5	MRPL48	39S ribosomal protein L48, mitochondrial	3	0.9	0.07	0.152	0.99	0.92	0.8	Y	0.818156	NotSignificant	-0.152003
P49914	MTHFS	5-formyltetrahydrofolate cyclo-ligase	3	0.95	0.1	0.478	1.06	0.97	0.83	Y	0.320572	NotSignificant	-0.0740006
Q15785	TOMM34	Mitochondrial import receptor subunit TOM34	3	0.71	0.01	0.000376	0.72	0.7	0.7	Y	3.42481	NotSignificant	-0.494109
Q9NSE4	IARS2	Isoleucine--tRNA ligase, mitochondrial	3	0.76	0.09	0.042	0.88	0.73	0.67	Y	1.37675	NotSignificant	-0.395929
P60900	PSMA6	Proteasome subunit alpha type-6	3	1.01	0.07	0.78	1.11	0.99	0.94	Y	0.107905	NotSignificant	0.0143553
Q13907	IDI1	Isopentenyl-diphosphate Delta-isomerase 1	3	0.59	0.23	0.0933	0.39	0.47	0.92	Y	1.03012	NotSignificant	-0.761213
Q9Y697	NFS1	Cysteine desulfurase, mitochondrial	3	0.84	0.02	0.00551	0.84	0.82	0.87	Y	2.25885	NotSignificant	-0.251539
P00505	GOT2	Aspartate aminotransferase, mitochondrial	3	0.84	0.08	0.0733	0.94	0.85	0.75	Y	1.1349	NotSignificant	-0.251539
Q6P1L8	MRPL14	39S ribosomal protein L14, mitochondrial	3	0.81	0.11	0.0934	0.74	0.73	0.96	Y	1.02965	NotSignificant	-0.304006
P11047	LAMC1	Laminin subunit gamma-1	3	1.05	0.11	0.526	0.99	0.96	1.19	Y	0.279014	NotSignificant	0.0703893
Q9Y3D7	PAM16	Mitochondrial import inner membrane translocase subunit TIM16	3	0.82	0.13	0.137	1	0.75	0.71	Y	0.863279	NotSignificant	-0.286304
O14949	UQCRQ	Cytochrome b-c1 complex subunit 8	3	1.17	0.29	0.417	1.51	0.79	1.21	Y	0.379864	NotSignificant	0.226509
P22695	UQCRC2	Cytochrome b-c1 complex subunit 2, mitochondrial	3	0.66	0.18	0.0802	0.65	0.46	0.89	Y	1.09583	NotSignificant	-0.599462
P08574	CYC1	Cytochrome c1, heme protein, mitochondrial	3	0.64	0.21	0.0927	0.5	0.49	0.93	Y	1.03292	NotSignificant	-0.643856
Q9HCC0	MCCC2	Methylcrotonoyl-CoA carboxylase beta chain, mitochondrial	3	0.85	0.07	0.0673	0.9	0.89	0.75	Y	1.17198	NotSignificant	-0.234465
O60669	SLC16A7	Monocarboxylate transporter 2	3	0.91	0.03	0.033	0.86	0.93	0.93	Y	1.48149	NotSignificant	-0.136062
O60313	OPA1	Dynamin-like 120 kDa protein, mitochondrial;Dynamin-like 120 kDa protein, form S1	3	0.9	0.15	0.378	0.78	1.11	0.81	Y	0.422508	NotSignificant	-0.152003
Q9Y6C9	MTCH2	Mitochondrial carrier homolog 2	3	0.93	0.23	0.632	0.75	0.77	1.25	Y	0.199283	NotSignificant	-0.104697
Q9NX63	CHCHD3	MICOS complex subunit MIC19	3	1.01	0.12	0.867	1.13	1.05	0.86	Y	0.0619809	NotSignificant	0.0143553
P40926	MDH2	Malate dehydrogenase, mitochondrial	3	0.76	0.13	0.0808	0.7	0.63	0.93	Y	1.09259	NotSignificant	-0.395929
Q9NQ50	MRPL40	39S ribosomal protein L40, mitochondrial	3	1.57	0.93	0.396	2.82	0.6	1.3	Y	0.402305	NotSignificant	0.650765
P82930	MRPS34	28S ribosomal protein S34, mitochondrial	3	0.93	0.66	0.867	1.54	0.02	1.22	Y	0.0619809	NotSignificant	-0.104697
Q96EY7	PTCD3	Pentatricopeptide repeat domain-containing protein 3, mitochondrial	3	0.73	0.09	0.0349	0.61	0.72	0.84	Y	1.45717	NotSignificant	-0.454032
Q8TAA5	GRPEL2	GrpE protein homolog 2, mitochondrial	3	0.63	0.28	0.152	0.32	0.57	1	Y	0.818156	NotSignificant	-0.666576
P11586	MTHFD1	C-1-tetrahydrofolate synthase, cytoplasmic;Methylenetetrahydrofolate dehydrogenase;Methenyltetrahydrofolate cyclohydrolase;Formyltetrahydrofolate synthetase;C-1-tetrahydrofolate synthase, cytoplasmic, N-terminally processed	3	0.94	0.07	0.292	0.93	0.86	1.03	Y	0.534617	NotSignificant	-0.0892673
Q04837	SSBP1	Single-stranded DNA-binding protein, mitochondrial	3	0.96	0.1	0.584	1	1.06	0.82	Y	0.233587	NotSignificant	-0.0588937
O75431	MTX2	Metaxin-2	3	0.92	0.09	0.276	0.85	0.85	1.05	Y	0.559091	NotSignificant	-0.120294
Q02978	SLC25A11	Mitochondrial 2-oxoglutarate/malate carrier protein	3	1.41	0.39	0.213	1.12	1.96	1.14	Y	0.67162	NotSignificant	0.495695
P05166	PCCB	Propionyl-CoA carboxylase beta chain, mitochondrial	3	0.67	0.16	0.0719	0.73	0.45	0.83	Y	1.14327	NotSignificant	-0.577767
Q96C36	PYCR2	Pyrroline-5-carboxylate reductase 2	3	0.97	0.13	0.746	0.9	0.87	1.15	Y	0.127261	NotSignificant	-0.0439433
Q96DA6	DNAJC19	Mitochondrial import inner membrane translocase subunit TIM14	3	1.01	0.03	0.647	1.04	0.97	1.02	Y	0.189096	NotSignificant	0.0143553
P08397	HMBS	Porphobilinogen deaminase	3	1.03	0.13	0.75	0.91	0.96	1.22	Y	0.124939	NotSignificant	0.0426443
P11498	PC	Pyruvate carboxylase, mitochondrial	3	0.61	0.2	0.0781	0.69	0.34	0.81	Y	1.10735	NotSignificant	-0.713119
Q9P0J1	PDP1	[Pyruvate dehydrogenase [acetyl-transferring]]-phosphatase 1, mitochondrial	3	1.36	0.65	0.442	1.02	0.78	2.27	Y	0.354578	NotSignificant	0.443607
P11177	PDHB	Pyruvate dehydrogenase E1 component subunit beta, mitochondrial	3	0.88	0.2	0.396	0.72	0.74	1.16	Y	0.402305	NotSignificant	-0.184425
Q9Y2S7	POLDIP2	Polymerase delta-interacting protein 2	3	0.72	0.08	0.0238	0.61	0.8	0.74	Y	1.62342	NotSignificant	-0.473931
Q00325	SLC25A3	Phosphate carrier protein, mitochondrial	3	0.67	0.1	0.0279	0.68	0.55	0.79	Y	1.5544	NotSignificant	-0.577767
P24539	ATP5F1	ATP synthase F(0) complex subunit B1, mitochondrial	3	1.07	0.06	0.174	1.09	1.14	0.99	Y	0.759451	NotSignificant	0.0976108
Q8N2F6	ARMC10	Armadillo repeat-containing protein 10	3	0.95	0.16	0.671	0.87	0.81	1.18	Y	0.173277	NotSignificant	-0.0740006
P45880	VDAC2	Voltage-dependent anion-selective channel protein 2	3	0.99	0.09	0.856	1.04	1.06	0.86	Y	0.0675262	NotSignificant	-0.0144996
P21796	VDAC1	Voltage-dependent anion-selective channel protein 1	3	1.17	0.12	0.123	1.34	1.09	1.09	Y	0.910095	NotSignificant	0.226509
Q08257	CRYZ	Quinone oxidoreductase	3	0.8	0.16	0.164	0.72	0.67	1.03	Y	0.785156	NotSignificant	-0.321928
Q12849	GRSF1	G-rich sequence factor 1	3	0.89	0.18	0.409	0.64	1.07	0.96	Y	0.388277	NotSignificant	-0.168123
Q13637	RAB32	Ras-related protein Rab-32	3	1.4	0.5	0.299	1.08	1.02	2.11	Y	0.524329	NotSignificant	0.485427
Q14061	COX17	Cytochrome c oxidase copper chaperone	3	1.01	0.44	0.964	0.95	0.51	1.58	Y	0.015923	NotSignificant	0.0143553
Q4VC31	CCDC58	Coiled-coil domain-containing protein 58	3	0.83	0.06	0.0433	0.81	0.76	0.92	Y	1.36351	NotSignificant	-0.268817
Q96C01	FAM136A	Protein FAM136A	3	0.98	0.15	0.805	1.16	0.98	0.8	Y	0.0942041	NotSignificant	-0.0291463
Q9NW81	ATP5SL	ATP synthase subunit s-like protein	3	1.17	0.9	0.778	0.54	0.52	2.44	Y	0.10902	NotSignificant	0.226509
P07919	UQCRH	Cytochrome b-c1 complex subunit 6, mitochondrial	3	0.81	0.14	0.14	0.82	0.97	0.63	Y	0.853872	NotSignificant	-0.304006
Q9Y3B8	REXO2	Oligoribonuclease, mitochondrial	3	1.96	1.52	0.388	4.11	0.78	0.99	Y	0.411168	NotSignificant	0.970854
P30084	ECHS1	Enoyl-CoA hydratase, mitochondrial	3	1.2	0.09	0.0667	1.27	1.26	1.07	Y	1.17587	NotSignificant	0.263034
P35270	SPR	Sepiapterin reductase	3	0.95	0.1	0.485	0.86	0.89	1.09	Y	0.314258	NotSignificant	-0.0740006
Q9UJZ1	STOML2	Stomatin-like protein 2, mitochondrial	3	0.78	0.07	0.0327	0.75	0.7	0.87	Y	1.48545	NotSignificant	-0.358454
Q7KZF4	SND1	Staphylococcal nuclease domain-containing protein 1	3	1.08	0.24	0.627	0.92	0.9	1.43	Y	0.202732	NotSignificant	0.111031
P26639	TARS	Threonine--tRNA ligase, cytoplasmic	3	0.76	0.06	0.0216	0.75	0.7	0.85	Y	1.66555	NotSignificant	-0.395929
Q9UKK9	NUDT5	ADP-sugar pyrophosphatase	3	0.97	0.05	0.374	0.91	0.96	1.03	Y	0.427128	NotSignificant	-0.0439433
O75828	CBR3	Carbonyl reductase [NADPH] 3	2	0.79	0.12	0.238	0.78	0.65	0.94	Y	0.623423	NotSignificant	-0.340075
