# Supplementary material for: The mitochondrial HSP90 paralog TRAP1 forms an OXPHOS-regulated tetramer and is involved in mitochondrial metabolic homeostasis
Source: BMC Biol. 2020 Jan 27;18:10. doi: 10.1186/s12915-020-0740-7 (PMC6986101; doi:10.1186/s12915-020-0740-7)
Supplement: Supplementary file 10 — Additional file 10: Table S6. Complete list of proteins identified in whole cell LFQ MS analysis to compare WT to TRAP1 KO HEK293T and HCT116 cells. [file 12915_2020_740_MOESM10_ESM.xlsx]

## Sheet: Summary
LFQ intensity WT (293T) glc+pyr+gln	LFQ intensity TRAP1 KO (293T) glc+pyr+gln	LFQ intensity WT (293T) gal+pyr	LFQ intensity TRAP1 KO (293T) gal+pyr	LFQ intensity WT (293T) gln only	LFQ intensity TRAP1 KO (293T) gln only	LFQ intensity WT (HCT116) glc+pyr+gln	LFQ intensity TRAP1 KO (HCT116) glc+pyr+gln	LFQ intensity WT (HCT116) gal+pyr	LFQ intensity TRAP1 KO (HCT116) gal+pyr	LFQ intensity WT (HCT116) gln only	LFQ intensity TRAP1 KO (HCT116) gln only	Peptides	Razor + unique peptides	Unique peptides	Sequence coverage [%]	Unique + razor sequence coverage [%]	Unique sequence coverage [%]	Mol. weight [kDa]	Q-value	Score	Intensity	MS/MS Count	iBAQ	Peptides WT (293T) glc+pyr+gln	Peptides TRAP1 KO (293T) glc+pyr+gln	Peptides WT (293T) gal+pyr	Peptides TRAP1 KO (293T) gal+pyr	PeptidesWT (293T) gln only	Peptides TRAP1 KO (293T) gln only	PeptidesWT (HCT116) glc+pyr+gln	Peptides TRAP1 KO (HCT116) glc+pyr+gln	Peptides WT (HCT116) gal+pyr	Peptides TRAP1 KO (HCT116) gal+pyr	Peptides WT (HCT116) gln only	Peptides TRAP1 KO (HCT116) gln only	Protein IDs	Majority protein IDs	Protein names	Gene names
26.3005	26.6089	26.2176	26.5622	26.8904	26.8623	26.1501	26.2575	NaN	26.7248	26.2216	26.4409	4	4	4	34.4	34.4	34.4	20.774	0	7.844	923760000	18	92376000	4	4	3	3	3	3	3	4	1	4	3	3	A0A087WUM0;P57105	A0A087WUM0;P57105	Synaptojanin-2-binding protein	SYNJ2BP-COX16;SYNJ2BP
27.5532	27.1241	27.7412	27.3867	27.5176	27.5019	NaN	27.7307	27.4248	26.621	27.1521	26.6974	6	6	6	22.6	22.6	22.6	61.277	0	36.949	1697700000	28	89353000	5	6	5	6	6	4	2	4	2	5	3	4	A0A087X0R7;Q9H4L4	A0A087X0R7;Q9H4L4	Sentrin-specific protease 3	SENP3-EIF4A1;SENP3
28.8326	28.666	29.0254	28.7165	28.5825	28.7234	28.1187	28.1385	28.3644	28.8562	28.4721	28.6744	11	10	10	59.1	54.5	54.5	30.376	0	118.02	4306300000	95	239240000	10	9	11	9	9	9	9	8	9	9	9	9	A0A096LPI6;P30042	A0A096LPI6;P30042	ES1 protein homolog, mitochondrial	C21orf33
28.2399	28.2653	28.3969	28.5234	28.6838	28.6946	29.6884	29.4375	29.9691	30.0376	30.2821	29.9126	7	7	7	50.5	50.5	50.5	21.233	0	61.976	7337800000	71	667070000	6	6	6	6	6	6	7	6	6	5	6	5	A0A0A6YYA0;Q9Y3B3	A0A0A6YYA0;Q9Y3B3	Transmembrane emp24 domain-containing protein 7	TMED7-TICAM2;TMED7
25.3771	24.9022	NaN	25.3634	25.0695	25.1952	25.5147	25.5467	25.7609	25.8692	NaN	25.7623	4	4	4	12.5	12.5	12.5	59.57	0	21.017	480480000	25	20020000	2	3	2	3	3	2	4	3	3	3	2	3	A0A0A6YYC7;Q96JP5	A0A0A6YYC7;Q96JP5	E3 ubiquitin-protein ligase ZFP91	ZFP91-CNTF;ZFP91
23.2765	23.3769	23.5063	23.7275	23.3102	23.5342	NaN	NaN	22.6568	NaN	NaN	NaN	1	1	1	2.5	2.5	2.5	43.881	0.0077776	1.8495	79180000	7	3959000	1	1	1	1	1	1	1	1	1	1	1	1	A0A0A6YYH1;Q7Z6K5	A0A0A6YYH1;Q7Z6K5	Arpin	C15orf38-AP3S2;ARPIN
29.5115	29.3833	29.7047	29.3789	29.3886	29.0859	29.0077	28.9657	28.9904	28.9629	29.1174	28.9656	12	12	12	17.6	17.6	17.6	87.917	0	88.992	6660700000	94	180020000	11	11	9	9	9	10	11	9	11	7	9	9	A0A0B4J1V8;Q9NQ55	A0A0B4J1V8;Q9NQ55	Suppressor of SWI4 1 homolog	PPAN-P2RY11;PPAN
30.2173	30.3132	30.3718	30.445	30.3605	30.4589	30.4304	30.2106	30.6284	30.443	30.6241	30.2263	39	39	39	51.6	51.6	51.6	117.97	0	155.96	14984000000	300	267570000	34	33	33	34	34	33	34	36	37	36	37	35	A0AVT1	A0AVT1	Ubiquitin-like modifier-activating enzyme 6	UBA6
28.9756	28.5427	28.395	28.4766	28.4804	28.7045	29.0321	29.1028	29.0851	29.0095	28.9886	29.1682	21	21	21	33.6	33.6	33.6	102.36	0	76.623	5113900000	89	111170000	13	15	15	14	17	20	18	14	15	17	19	19	A0FGR8	A0FGR8	Extended synaptotagmin-2	ESYT2
25.7349	25.8397	NaN	NaN	NaN	NaN	25.7799	NaN	NaN	25.7728	26.1802	25.9637	3	3	3	30.7	30.7	30.7	26.273	0	5.089	496990000	5	49699000	2	3	1	1	1	1	2	2	1	2	3	2	A0JLT2	A0JLT2	Mediator of RNA polymerase II transcription subunit 19	MED19
26.1454	25.9855	26.0428	26.545	25.3336	26.8875	29.2925	28.7976	29.9662	29.1861	29.118	28.6824	24	24	24	43.3	43.3	43.3	71.639	0	82.706	3692100000	69	99785000	5	6	7	9	6	8	22	21	20	22	20	20	A0MZ66	A0MZ66	Shootin-1	KIAA1598
29.2027	29.1452	29.234	29.2518	29.4236	29.327	29.7948	29.6009	29.661	29.5958	29.9807	29.6587	14	14	14	44.5	44.5	44.5	67.867	0	168.39	8111300000	118	324450000	14	12	11	14	13	14	12	13	13	12	13	13	A1L0T0	A1L0T0	Acetolactate synthase-like protein	ILVBL
26.1087	25.9136	25.6189	25.6432	25.9799	25.529	26.3233	26.2627	26.281	25.866	25.819	26.1983	4	4	4	8.8	8.8	8.8	101.58	0	20.297	709690000	36	15428000	3	4	3	2	4	4	4	4	3	3	4	3	A1X283;Q5TCZ1	A1X283	SH3 and PX domain-containing protein 2B	SH3PXD2B
25.9231	25.8756	25.4824	25.7231	25.7079	25.5208	25.6931	25.3524	25.6006	NaN	25.6284	26.1755	6	6	6	3.6	3.6	3.6	268.57	0	12.194	547710000	8	5071400	3	5	4	5	3	4	3	5	4	2	4	5	A2RRP1	A2RRP1	Neuroblastoma-amplified sequence	NBAS
26.5108	26.5851	26.7327	26.62	26.8496	26.5828	27.0637	27.4045	27.217	27.6633	26.8043	26.8862	10	10	10	7.4	7.4	7.4	214.82	0	19.619	1347800000	16	12142000	7	5	7	6	5	5	6	8	7	7	6	7	A3KMH1	A3KMH1	von Willebrand factor A domain-containing protein 8	VWA8
24.6447	24.6277	24.2228	24.2894	24.4599	24.4776	NaN	NaN	NaN	23.93	NaN	24.3606	4	4	4	5.7	5.7	5.7	154.31	0.0024686	2.6386	274580000	5	4290300	2	3	2	2	2	2	2	1	2	2	1	2	A3KN83;Q9Y2G9	A3KN83	Protein strawberry notch homolog 1	SBNO1
26.4995	NaN	26.5022	26.2795	26.0013	26.0405	26.8702	26.7257	26.6714	26.7351	26.7537	26.7617	4	4	4	12.9	12.9	12.9	42.932	0	47.897	933070000	16	35887000	4	1	3	2	3	2	2	3	3	3	3	2	A4D1E9	A4D1E9	GTP-binding protein 10	GTPBP10
NaN	NaN	NaN	NaN	NaN	NaN	26.2402	NaN	25.5066	26.9829	27.6572	NaN	5	5	5	2.3	2.3	2.3	382.3	0.0053244	2.0148	719760000	7	3653600	3	2	2	3	3	3	4	2	3	2	3	2	A4UGR9	A4UGR9	Xin actin-binding repeat-containing protein 2	XIRP2
30.1695	30.2363	30.1182	30.1072	30.2047	30.3179	30.0299	30.1658	29.9927	30.1107	30.1795	30.1358	40	40	40	22.8	22.8	22.8	266.94	0	152.87	12855000000	251	105370000	33	35	37	35	36	33	34	33	30	32	33	34	A5YKK6	A5YKK6	CCR4-NOT transcription complex subunit 1	CNOT1
25.7419	25.1377	25.3438	24.9604	25.4911	25.44	25.118	NaN	27.6804	26.1173	28.6153	26.1279	5	5	5	33.6	33.6	33.6	14.688	0.0014731	2.9602	951690000	9	237920000	2	2	2	3	2	4	3	2	4	4	4	4	Q9GZQ8;A6NCE7;Q9H492	Q9GZQ8;A6NCE7	Microtubule-associated proteins 1A/1B light chain 3B;Microtubule-associated proteins 1A/1B light chain 3 beta 2	MAP1LC3B;MAP1LC3B2
29.3469	29.1864	29.1392	29.1111	29.2449	29.3049	28.607	28.6378	28.6491	28.6622	28.9295	28.8963	14	14	14	71	71	71	34.006	0	93.226	5754500000	88	319690000	12	11	11	11	12	11	12	10	11	12	14	12	A6NDG6	A6NDG6	Phosphoglycolate phosphatase	PGP
27.3408	27.4011	27.196	27.6499	27.6106	27.7013	27.506	27.575	27.1074	27.0485	27.1648	27.0841	6	6	6	35.4	35.4	35.4	33.62	0	81.072	1835000000	23	107940000	2	4	4	3	4	6	4	5	4	4	4	4	A6NDU8	A6NDU8	UPF0600 protein C5orf51	C5orf51
27.8281	27.8263	27.9595	27.8623	27.6636	27.9286	27.7071	27.4576	27.3139	27.4951	27.7405	27.1502	3	3	3	28	28	28	12.712	0	37.603	2274600000	24	324940000	2	3	3	3	3	3	2	2	3	3	2	2	P30046;A6NHG4	P30046;A6NHG4	D-dopachrome decarboxylase;D-dopachrome decarboxylase-like protein	DDT;DDTL
27.7136	27.5784	27.8573	27.5738	28.0886	27.556	27.548	27.6391	27.5934	27.8807	27.6918	27.8027	4	2	2	11.4	3.6	3.6	34.803	0.0014623	2.8361	2299300000	10	121020000	4	4	4	4	4	4	4	4	4	4	4	4	A6NHQ2	A6NHQ2	rRNA/tRNA 2-O-methyltransferase fibrillarin-like protein 1	FBLL1
28.401	28.6293	28.6213	28.6632	28.373	28.6671	28.6582	28.0648	28.298	28.2237	28.1375	28.027	24	24	24	19.8	19.8	19.8	226.37	0	132.05	3803500000	128	34895000	16	16	16	18	17	20	16	12	13	15	14	17	A6NHR9	A6NHR9	Structural maintenance of chromosomes flexible hinge domain-containing protein 1	SMCHD1
25.6955	26.0492	25.8908	26.1136	NaN	25.6713	25.693	25.5702	25.414	25.7634	25.5503	25.5478	4	4	4	28.7	28.7	28.7	28.136	0	5.2536	593460000	14	39564000	4	4	4	3	2	4	4	3	3	2	2	2	A6NIH7;Q13432	A6NIH7	Protein unc-119 homolog B	UNC119B
26.6971	27.2913	26.9229	26.7779	26.4791	26.9647	28.2821	27.8877	27.876	27.5998	28.1041	27.8108	4	4	4	17	17	17	46.121	0	6.7285	2099300000	27	95422000	2	2	3	3	2	3	4	4	3	3	3	3	A6NJ78;P0C7V9	A6NJ78	Probable methyltransferase-like protein 15	METTL15
25.3518	25.2393	24.9418	24.8628	24.3673	24.722	25.5405	24.6446	NaN	NaN	NaN	24.0055	3	3	3	13.6	13.6	13.6	43.553	0	7.2782	299510000	8	15764000	3	3	2	3	2	3	2	3	1	2	2	2	A6NKF1	A6NKF1	SAC3 domain-containing protein 1	SAC3D1
NaN	26.0215	26.1162	26.6288	26.5333	26.1742	25.7351	25.7079	25.828	25.8721	25.6742	25.2375	3	3	3	9.6	9.6	9.6	31.518	0.0072097	1.8791	718670000	6	59889000	2	3	2	2	3	3	3	3	3	3	3	2	A6NM71;O60831;Q9Y484	A6NM71;O60831	PRA1 family protein 2	PRAF2
26.2304	26.3252	26.066	26.1493	26.6405	26.2507	25.5617	25.8115	25.7983	26.0538	25.8025	26.0514	7	7	2	9.4	9.4	3.7	125.06	0	14.301	747180000	38	21976000	5	6	4	5	6	6	4	5	2	4	3	4	A8CG34;A6NF01;Q6PJE2	A8CG34	Nuclear envelope pore membrane protein POM 121C	POM121C
26.9911	27.531	27.1459	27.5191	26.934	27.2764	27.9138	27.8507	27.9442	28.0949	28.0237	27.8424	6	6	6	23.2	23.2	23.2	42.233	0	21.073	2192100000	35	128950000	6	6	6	6	5	6	6	5	5	5	5	6	A8MXV4	A8MXV4	Nucleoside diphosphate-linked moiety X motif 19, mitochondrial	NUDT19
30.0927	30.1366	30.1625	30.0037	30.1938	30.1608	29.9453	30.306	30.26	30.3149	30.0879	30.4087	15	15	7	43	43	23.1	48.099	0	267.99	12706000000	121	605070000	13	13	15	14	14	14	12	13	12	12	12	12	B4DLN1;P52815	B4DLN1
25.4882	25.3488	25.636	25.7418	25.8563	25.8227	NaN	25.086	NaN	25.1953	24.9954	NaN	4	4	4	13.8	13.8	13.8	52.916	0	7.0816	406340000	11	19350000	2	4	4	2	3	2	1	2	1	2	2	2	P0CG08;B7ZAQ6	P0CG08;B7ZAQ6	Golgi pH regulator B;Golgi pH regulator A	GPR89B;GPR89A
26.3845	26.9345	26.8978	26.7674	26.8012	26.8722	26.2291	25.9093	25.6595	24.5103	25.9385	25.6812	3	3	3	50.6	50.6	50.6	8.8131	0	31.582	915960000	30	228990000	3	3	2	3	3	3	3	2	3	2	2	2	C9JAW5;Q9Y241	C9JAW5;Q9Y241	HIG1 domain family member 1A, mitochondrial	HIGD1A
25.2087	25.2685	25.5601	25.6442	25.7169	25.4319	NaN	NaN	24.496	24.4749	24.6599	24.9895	2	2	2	29.9	29.9	29.9	10.92	0	7.8282	388570000	12	55510000	2	2	2	2	2	2	1	1	2	2	2	2	C9JLW8	C9JLW8	Protein FAM195B	FAM195B
NaN	NaN	NaN	NaN	NaN	NaN	NaN	26.6887	NaN	26.4963	26.2705	26.5533	2	2	2	11.6	11.6	11.6	26.864	0.0014571	2.7811	575040000	4	47920000	1	1	1	1	1	1	1	2	1	2	2	2	E7EQ34;O14653	E7EQ34;O14653	Golgi SNAP receptor complex member 2	GOSR2
29.2649	29.222	29.2411	29.1295	29.1947	29.2472	29.2571	29.2985	29.301	29.256	29.3258	29.4014	23	23	14	37.3	37.3	25.1	83.694	0	97.558	6759500000	111	150210000	18	16	16	18	18	18	19	19	19	18	17	18	E7EVH7;Q07866	E7EVH7;Q07866	Kinesin light chain 1	KLC1
32.0254	31.8427	31.7776	31.9101	31.9153	31.8036	32.0669	31.905	31.6614	31.8011	31.5298	31.8132	6	6	6	3.4	3.4	3.4	205.42	0	199.72	40721000000	103	384160000	6	6	6	6	6	6	6	6	6	6	6	6	E9PAV3;Q9BZK3	E9PAV3	Nascent polypeptide-associated complex subunit alpha, muscle-specific form	NACA
NaN	24.1418	24.0971	NaN	23.8777	23.7908	NaN	NaN	NaN	NaN	23.9103	24.0085	2	2	2	2.2	2.2	2.2	185.19	0.0077745	1.8484	105060000	3	1265700	1	2	2	1	2	2	0	0	0	1	2	2	E9PCH4;Q8TEU7	E9PCH4;Q8TEU7	Rap guanine nucleotide exchange factor 6	RAPGEF6
25.5542	25.1048	26.0303	25.3356	25.165	24.9736	NaN	24.5423	NaN	24.6905	24.5516	24.7031	4	4	4	15	15	15	37.186	0	5.7835	332090000	14	15814000	4	4	4	4	3	3	1	2	0	3	3	2	E9PI62;Q9BT17	E9PI62;Q9BT17	Mitochondrial GTPase 1;Mitochondrial ribosome-associated GTPase 1	MTG1
26.1371	25.6406	26.3382	NaN	26.0994	26.1066	27.9339	28.3552	27.0701	28.045	27.7398	28.2079	4	4	4	24.2	24.2	24.2	11.6	0	9.5294	1680500000	20	420120000	2	3	2	1	2	2	3	4	4	4	3	4	E9PLD3;E9PRG8	E9PLD3;E9PRG8	Uncharacterized protein C11orf98	C11orf98
27.6959	27.8266	27.7034	27.7085	27.8218	27.7113	27.3075	27.7846	27.3609	27.9337	27.467	28.1226	11	11	11	15.1	15.1	15.1	92.386	0	30.654	2361700000	45	69461000	9	10	10	10	9	10	9	7	8	7	9	8	E9PSI1;Q9BY43;O15321	E9PSI1;Q9BY43	Charged multivesicular body protein 4a	CHMP4A
25.2352	26.0963	26.281	26.2793	25.5408	25.433	24.7264	24.9381	24.06	25.598	25.6195	24.9677	5	5	5	19	19	19	54.202	0	15.203	507840000	27	17512000	3	3	4	4	4	4	2	2	1	2	1	1	F5H5P2;P12694	F5H5P2;P12694	2-oxoisovalerate dehydrogenase subunit alpha, mitochondrial	BCKDHA
29.3666	29.3407	29.2099	29.3572	29.2533	29.3812	29.772	29.5976	29.8442	29.3735	29.8613	29.6904	8	8	6	13	13	9.7	84.109	0	14.02	8248100000	33	206200000	5	5	2	5	5	5	4	4	5	4	3	3	G3V325;O75127	G3V325;O75127	Pentatricopeptide repeat-containing protein 1, mitochondrial	ATP5J2-PTCD1;PTCD1
25.0875	25.1764	25.5095	25.1601	25.2776	25.3606	25.8195	25.8351	25.4459	25.4726	25.5888	26.0214	8	4	4	15.2	6.3	6.3	84.752	0	6.7589	494100000	16	13354000	7	7	7	6	7	7	8	7	4	6	5	7	G3V3G9;Q5TAQ9	G3V3G9;Q5TAQ9	DDB1- and CUL4-associated factor 8	DCAF8
26.3222	NaN	26.1302	26.5186	26.5699	26.7666	26.5381	26.4597	26.6438	27.0628	26.7817	26.8939	8	8	8	9	9	9	151.72	0	16.45	1062400000	35	16097000	5	5	4	6	7	7	5	5	5	6	5	6	G3V599;O15320;Q96RT6;Q8IX95;Q8IX94;Q86UF2;P0CG41;A4FU28;A4D2H0;Q96PC5	G3V599;O15320	cTAGE family member 5	CTAGE5
NaN	NaN	NaN	NaN	NaN	NaN	NaN	26.7242	26.627	27.5378	26.4248	27.0171	6	6	6	10.9	10.9	10.9	107.97	0	12.68	542860000	10	11310000	0	0	0	0	0	0	2	5	6	5	4	5	H0Y626;O95361;Q309B1	H0Y626;O95361	Tripartite motif-containing protein 16	TRIM16
26.0017	25.9279	26.1433	NaN	25.75	NaN	25.8068	NaN	NaN	NaN	25.8237	NaN	11	2	0	47.1	7.6	0	31.17	0.0014675	2.9099	503530000	6	38733000	10	10	10	10	10	8	10	10	8	10	10	10	H0YC42	H0YC42
25.4945	25.5151	25.2354	25.2286	25.1804	25.5644	25.5165	25.0839	NaN	25.2487	NaN	24.7965	6	6	6	14.5	14.5	14.5	61.238	0	9.6316	424300000	13	13260000	3	5	4	4	3	5	3	3	2	3	3	4	H3BMM5;Q96AX1	H3BMM5;Q96AX1	Vacuolar protein sorting-associated protein 33A	VPS33A
28.479	28.7781	28.5699	28.6969	28.6413	28.6799	28.3214	28.6147	27.8431	27.9653	27.835	28.0055	12	4	4	44.7	21.9	21.9	27.168	0	11.263	3851200000	33	427920000	11	11	12	11	11	11	12	11	12	10	10	11	H3BN98;Q15041	H3BN98
30.9652	31.1561	30.9817	31.3152	30.8001	30.9962	30.9492	31.1464	31.0351	31.3513	30.7178	31.121	15	15	4	54.2	54.2	10.2	13.792	0	65.086	23153000000	182	4630600000	12	13	12	11	12	13	13	15	15	15	14	14	H7BZ11;P83881	H7BZ11;P83881	60S ribosomal protein L36a	RPL36A-HNRNPH2;RPL36A
25.4069	25.4104	26.1018	25.0211	25.7484	25.7433	25.2172	NaN	24.6653	25.6093	24.8072	24.5977	6	6	4	27.5	27.5	17.2	37.434	0	15.259	446660000	24	24814000	3	3	3	3	4	4	5	2	3	3	4	5	H7C417;Q9UDX5	H7C417;Q9UDX5	Mitochondrial fission process protein 1	MTFP1
28.276	28.0613	28.368	28.091	28.2743	27.8692	27.9447	27.9403	28.3068	28.0559	28.1556	27.9432	4	4	4	30.7	30.7	30.7	25.72	0	66.748	3068900000	29	236070000	3	2	3	4	3	3	3	3	3	4	3	4	I3L0E3;Q9Y2R5	I3L0E3;Q9Y2R5	28S ribosomal protein S17, mitochondrial	hCG_1984214;MRPS17
27.4623	26.8684	26.6668	26.9898	26.4923	26.8593	NaN	26.1663	26.2886	NaN	26.1039	26.4077	2	2	2	42.7	42.7	42.7	16.448	0	29.996	1029400000	13	205880000	2	2	2	2	2	2	1	2	2	1	2	2	K7EQG2	K7EQG2
26.2164	26.1972	26.3322	25.9466	26.0922	26.1399	25.4854	NaN	26.226	25.4961	26.0128	25.4377	4	2	2	57.9	38	38	13.068	0	16.824	667650000	22	133530000	4	4	4	4	4	4	4	3	4	4	4	4	L7N2F9;P63027	L7N2F9;P63027	Vesicle-associated membrane protein 2	VAMP2
25.9812	26.0478	25.9856	25.9392	25.5721	26.0062	25.6393	25.7451	26.2004	26.4851	25.7078	25.8041	17	3	0	66.7	18.1	0	35.904	0	58.536	673520000	40	48109000	15	15	16	17	15	15	16	15	16	14	15	14	M0QYT0	M0QYT0
30.4987	30.5328	30.3981	30.4787	30.4949	30.4268	30.7093	30.8785	30.8547	30.9447	30.8056	30.9149	25	25	25	59.4	59.4	59.4	72.911	0	251.04	17988000000	233	513950000	22	22	22	22	22	21	21	21	22	23	21	19	O00116	O00116	Alkyldihydroxyacetonephosphate synthase, peroxisomal	AGPS
29.22	29.2285	28.8949	29.0903	29.1618	29.0478	28.3992	28.559	28.2158	28.0722	28.2867	28.2702	21	21	21	40.1	40.1	40.1	79.954	0	60.694	4892000000	100	139770000	19	19	17	17	18	18	12	13	10	12	13	13	O00139;Q8N4N8	O00139	Kinesin-like protein KIF2A	KIF2A
30.5762	30.1056	30.5085	30.4534	30.6539	30.2847	31.026	30.6971	30.7347	30.692	30.8929	30.7285	28	12	12	61.8	34.7	34.7	49.129	0	181.24	17577000000	128	925130000	24	23	26	24	25	25	26	25	26	24	27	25	O00148	O00148	ATP-dependent RNA helicase DDX39A	DDX39A
30.0497	30.1415	30.1462	30.1464	30.125	30.0755	29.1555	29.4209	29.3535	29.19	29.2322	29.2734	16	16	16	81.8	81.8	81.8	36.071	0	199.25	9624900000	145	601560000	14	15	14	16	14	15	11	11	10	11	11	10	O00151	O00151	PDZ and LIM domain protein 1	PDLIM1
30.337	30.2343	30.4244	30.1991	30.3894	30.166	31.1608	30.6608	31.267	30.6221	31.1623	30.7334	13	13	13	46.8	46.8	46.8	41.796	0	47.3	18094000000	132	904680000	12	9	9	10	10	8	13	11	13	13	11	12	O00154;Q6ZUV0	O00154	Cytosolic acyl coenzyme A thioester hydrolase	ACOT7
29.5573	29.4723	29.3311	29.4468	29.3947	29.3787	31.4931	31.3864	31.5489	31.5627	31.7477	31.4848	47	47	46	45.9	45.9	45.2	121.68	0	323.31	19973000000	290	356660000	20	28	25	25	30	26	42	44	43	44	42	40	O00159	O00159	Unconventional myosin-Ic	MYO1C
26.3662	26.6851	26.3621	26.2687	26.2376	26.3331	26.2922	26.0913	26.6064	26.0696	26.4114	26.0654	3	3	3	21.3	21.3	21.3	23.354	0	12.006	899310000	25	74942000	3	3	3	3	3	3	3	3	3	3	3	3	O00161	O00161	Synaptosomal-associated protein 23	SNAP23
27.5691	27.4273	27.8029	27.7	28.0043	27.7203	24.7269	25.0513	24.5979	25.0519	25.1612	25.3624	8	8	8	42.3	42.3	42.3	31.62	0	22.85	1353500000	38	79615000	8	7	8	8	8	8	2	5	2	4	3	3	O00165	O00165	HCLS1-associated protein X-1	HAX1
28.1505	28.1617	28.2431	28.3322	28.3272	28.357	27.809	27.9981	27.9916	28.0982	28.0552	28.1571	13	13	13	53.9	53.9	53.9	37.636	0	44.317	3174900000	70	176380000	12	8	11	12	12	12	8	8	9	8	12	10	O00170	O00170	AH receptor-interacting protein	AIP
29.8473	29.9768	29.9143	29.8332	29.9434	29.7807	28.4623	28.2314	28.328	28.3265	28.3718	27.9524	14	14	14	41.9	41.9	41.9	72.453	0	174.54	7097200000	133	236570000	13	13	12	14	14	14	11	10	9	7	8	7	O00178	O00178	GTP-binding protein 1	GTPBP1
27.4322	27.6395	27.6554	27.7694	27.625	27.7115	26.216	27.0045	25.5947	26.4118	26.2929	26.4578	10	10	10	22.3	22.3	22.3	67.764	0	18.526	1576200000	52	52541000	7	9	8	9	9	9	4	5	5	5	3	3	O00186	O00186	Syntaxin-binding protein 3	STXBP3
29.1791	29.1324	29.3316	29.1897	29.085	29.2386	28.728	29.0405	28.7283	29.3928	29.1296	29.1512	8	8	8	43.2	43.2	43.2	20.332	0	185.35	6098600000	103	1219700000	6	6	6	6	5	6	6	5	8	6	6	6	O00193	O00193	Small acidic protein	SMAP
29.4519	29.6414	29.4652	29.4805	29.522	29.5528	29.7771	29.7544	29.7775	29.7781	29.8638	29.8232	24	24	24	26.9	26.9	26.9	121.32	0	85.526	8913700000	113	162070000	19	22	20	22	20	21	19	19	19	21	21	20	O00203;Q13367	O00203	AP-3 complex subunit beta-1	AP3B1
27.7159	27.8277	27.5863	27.7598	27.7659	27.8737	27.2487	26.9977	27.5117	27.57	27.4004	27.2761	6	6	6	36.2	36.2	36.2	23.705	0	12.702	2117800000	37	162910000	5	5	5	5	5	5	4	3	4	3	6	3	O00217	O00217	NADH dehydrogenase [ubiquinone] iron-sulfur protein 8, mitochondrial	NDUFS8
NaN	NaN	NaN	NaN	NaN	NaN	27.0549	27.1476	27.6695	27.5104	27.9292	27.8476	6	6	6	17.9	17.9	17.9	50.089	0	17.286	1053600000	19	55453000	1	1	1	1	1	1	5	5	4	5	5	6	O00220	O00220	Tumor necrosis factor receptor superfamily member 10A	TNFRSF10A
31.9592	32.0483	32.0722	32.0029	32.0918	32.0959	32.0867	32.067	32.027	31.9484	32.0062	32.086	33	33	33	74.2	74.2	74.2	47.463	0	169.58	46635000000	404	1727200000	32	31	31	31	30	30	31	30	31	31	30	29	O00231	O00231	26S proteasome non-ATPase regulatory subunit 11	PSMD11
31.4127	31.3954	31.6057	31.6446	31.5471	31.6492	31.7809	31.6957	31.694	31.5539	31.6684	31.6686	37	37	37	71.1	71.1	71.1	52.904	0	323.31	34711000000	329	1388500000	31	31	32	31	32	32	32	31	32	33	31	30	O00232	O00232	26S proteasome non-ATPase regulatory subunit 12	PSMD12
26.5087	26.4817	26.8121	26.5673	26.5142	26.4812	26.7095	26.7178	26.7628	26.9505	27.0011	27.2909	6	6	6	24.2	24.2	24.2	24.682	0	7.9551	1176200000	22	98020000	4	5	5	4	5	6	4	4	4	4	5	4	O00233	O00233	26S proteasome non-ATPase regulatory subunit 9	PSMD9
31.3586	31.2045	31.2341	31.2269	31.2375	31.3856	30.1244	29.879	29.909	29.9706	29.6993	29.9121	13	13	12	65.1	65.1	60.5	21.671	0	117.91	19746000000	89	2468200000	13	12	10	12	13	10	11	11	10	9	9	9	O00264	O00264	Membrane-associated progesterone receptor component 1	PGRMC1
30.5082	30.4668	30.5437	30.5058	30.4046	30.5015	30.3418	30.3924	30.631	30.4411	30.3996	30.2971	28	28	28	34	34	34	121	0	213.57	15566000000	246	305230000	26	24	24	25	25	25	22	23	24	20	24	20	O00267	O00267	Transcription elongation factor SPT5	SUPT5H
30.2984	30.2327	30.4402	30.4089	30.4539	30.351	29.4352	29.3073	29.1092	29.5512	29.0739	29.6181	15	15	15	57.4	57.4	57.4	36.521	0	87.608	10950000000	124	608350000	14	15	15	14	15	14	12	10	10	12	10	10	O00273	O00273	DNA fragmentation factor subunit alpha	DFFA
25.8617	NaN	26.216	25.7177	NaN	25.7197	NaN	25.6526	26.0092	NaN	NaN	NaN	4	4	4	5.9	5.9	5.9	116.22	0.00044743	4.1877	561100000	9	9843900	2	1	3	2	2	2	1	2	2	0	2	0	O00291	O00291	Huntingtin-interacting protein 1	HIP1
30.4922	30.6667	30.6294	30.6967	30.5695	30.7001	33.0814	32.7916	33.1739	33.2229	33.1404	33.0122	20	20	20	87.1	87.1	87.1	26.922	0	108.54	56870000000	191	3791300000	14	11	13	13	12	12	17	18	18	16	17	16	O00299	O00299	Chloride intracellular channel protein 1	CLIC1
31.2228	31.255	31.2168	31.1223	31.0466	31.1659	31.1289	30.8653	31.2095	30.9319	31.2682	31.1732	18	18	18	67.5	67.5	67.5	37.563	0	167.34	25144000000	192	1676200000	16	14	16	17	16	17	16	17	17	15	16	16	O00303	O00303	Eukaryotic translation initiation factor 3 subunit F	EIF3F
NaN	27.3342	NaN	27.2838	NaN	NaN	NaN	NaN	NaN	NaN	NaN	NaN	3	3	3	7.3	7.3	7.3	63.887	0	5.7641	345140000	5	10459000	1	2	1	3	1	2	1	0	0	0	0	1	O00311	O00311	Cell division cycle 7-related protein kinase	CDC7
26.3655	26.2595	26.2946	26.2496	26.1496	26.6169	25.8189	26.1903	25.8872	26.236	26.0935	25.9677	4	4	4	11.6	11.6	11.6	54.122	0	25.529	792810000	19	31712000	3	3	3	3	4	4	2	3	3	3	3	3	O00330	O00330	Pyruvate dehydrogenase protein X component, mitochondrial	PDHX
27.2332	27.0331	27.2599	27.0675	27.1211	27.4865	27.4836	27.6083	27.6934	27.4947	27.4369	27.4991	9	9	9	30.3	30.3	30.3	54.826	0	12.494	1973500000	26	85804000	7	6	5	6	5	6	6	7	7	6	5	5	O00401	O00401	Neural Wiskott-Aldrich syndrome protein	WASL
33.6265	33.5399	33.605	33.6681	33.5718	33.5248	33.3141	33.574	33.3288	33.2815	33.2935	33.4116	58	58	55	69.2	69.2	66.8	123.63	0	323.31	126770000000	749	2263800000	56	56	54	55	54	54	52	56	55	55	56	54	O00410	O00410	Importin-5	IPO5
28.5709	28.2763	28.2368	28.4654	28.3947	28.1361	29.1697	29.2399	28.785	28.5843	28.703	29.0743	22	22	22	28.6	28.6	28.6	138.62	0	65.174	4558500000	73	77262000	18	15	15	14	15	15	20	20	14	12	17	19	O00411	O00411	DNA-directed RNA polymerase, mitochondrial	POLRMT
29.2258	29.1765	28.7639	28.8442	28.8905	28.5483	28.618	28.6439	28.6642	28.7312	28.6435	28.4993	7	7	7	49	49	49	17.561	0	79.299	4906200000	36	446020000	7	7	7	7	7	7	5	5	5	7	7	7	O00422	O00422	Histone deacetylase complex subunit SAP18	SAP18
29.725	29.7692	29.8388	29.6879	29.6922	29.6602	29.7243	28.5723	29.9158	28.8729	29.8739	28.9269	20	17	17	41.5	35.1	35.1	63.704	0	48.663	8699200000	96	299970000	18	18	19	19	18	20	18	16	17	15	17	16	O00425	O00425	Insulin-like growth factor 2 mRNA-binding protein 3	IGF2BP3
30.5545	30.7626	30.6648	30.8324	30.7507	30.8088	30.683	30.6014	30.7221	30.7649	30.6649	30.6584	34	34	34	66.8	66.8	66.8	81.876	0	323.31	18395000000	275	367910000	27	29	30	30	30	30	29	28	27	32	29	31	O00429	O00429	Dynamin-1-like protein	DNM1L
28.4253	28.7737	28.7914	28.5946	28.6657	28.5719	28.3568	28.6005	28.3995	28.7706	28.3505	28.8297	11	11	11	50.3	50.3	50.3	39.336	0	107.48	4261900000	63	224310000	10	9	9	8	10	8	7	8	8	9	7	7	O00442	O00442	RNA 3-terminal phosphate cyclase	RTCA
26.1956	26.383	27.4924	27.439	27.4038	26.9009	NaN	25.1468	27.1928	27.1919	26.8257	26.8646	6	6	6	19.7	19.7	19.7	50.268	0	45.658	1223300000	34	61164000	4	4	6	5	5	5	1	2	5	5	4	6	O00458	O00458	Interferon-related developmental regulator 1	IFRD1
NaN	NaN	NaN	NaN	23.5913	23.4369	23.6052	NaN	23.4428	NaN	23.6145	23.7918	3	3	3	4.1	4.1	4.1	81.544	0.00084728	3.0635	110080000	12	2560000	1	1	2	1	3	2	3	3	3	3	2	3	O00459	O00459	Phosphatidylinositol 3-kinase regulatory subunit beta	PIK3R2
27.3318	27.303	26.7594	26.5076	27.1484	26.7416	25.438	24.9243	25.5239	24.2559	25.5736	24.6629	9	9	9	15.8	15.8	15.8	81.879	0	20.013	926800000	27	23764000	7	7	6	8	5	5	3	2	2	2	2	3	O00461	O00461	Golgi integral membrane protein 4	GOLIM4
27.5779	27.5322	27.044	26.9517	26.7743	26.8781	26.7884	26.4992	NaN	NaN	NaN	NaN	8	8	8	17.6	17.6	17.6	84.685	0	15.318	1054200000	17	26355000	6	8	7	6	6	6	5	3	1	1	1	2	O00469	O00469	Procollagen-lysine,2-oxoglutarate 5-dioxygenase 2	PLOD2
26.071	26.7069	26.7361	26.8158	26.613	26.6661	26.4408	26.378	26.4614	26.3878	26.4079	26.1239	6	6	6	11.6	11.6	11.6	81.852	0	67.667	997340000	36	24325000	5	5	6	5	5	4	5	4	4	4	4	4	O00471	O00471	Exocyst complex component 5	EXOC5
25.5894	26.0423	25.2856	26.0677	25.1166	25.5368	25.9127	25.4208	25.8073	25.7358	25.2992	25.3619	4	4	4	37.8	37.8	37.8	9.5388	0	36.584	552600000	16	184200000	3	3	3	3	4	4	2	3	4	2	2	3	O00479	O00479	High mobility group nucleosome-binding domain-containing protein 4	HMGN4
28.4546	28.3867	28.9652	28.693	29.1462	28.8101	28.9051	27.598	29.1553	29.5982	29.567	28.7302	5	5	5	46.9	46.9	46.9	9.3697	0	5.4105	5327000000	34	887830000	4	5	4	5	5	5	3	4	5	4	5	4	O00483	O00483	Cytochrome c oxidase subunit NDUFA4	NDUFA4
30.4887	30.3195	30.6426	30.443	30.4856	30.4864	30.5219	30.2893	30.5837	30.4054	30.6243	30.5026	13	13	13	81.6	81.6	81.6	34.577	0	167.06	15940000000	127	1062700000	12	12	11	12	12	12	13	12	12	12	12	13	O00487	O00487	26S proteasome non-ATPase regulatory subunit 14	PSMD14
26.5548	26.3538	26.5698	26.4022	26.4193	26.5462	27.0468	26.7691	26.7283	26.7246	26.9066	26.8847	4	4	4	11.3	11.3	11.3	64.699	0	40.891	1133900000	33	40497000	3	4	4	3	4	4	4	4	4	4	4	4	O00499	O00499	Myc box-dependent-interacting protein 1	BIN1
30.3448	30.4788	30.4843	30.517	30.531	30.6408	30.91	30.8771	30.8477	30.5295	30.6396	30.6688	18	18	13	45.7	45.7	36.9	57.81	0	176.72	17672000000	199	1039600000	18	17	15	16	17	17	17	17	18	18	18	17	O00505	O00505	Importin subunit alpha-4	KPNA3
NaN	NaN	NaN	NaN	NaN	NaN	27.6528	27.9868	27.8409	28.1005	28.1876	28.2233	11	11	11	21.9	21.9	21.9	57.13	0	27.118	1380000000	37	44517000	0	0	0	0	0	0	11	10	11	9	11	11	O00515	O00515	Ladinin-1	LAD1
30.6124	30.5859	30.4403	30.3589	30.3222	30.2672	30.4729	30.705	30.4177	30.6823	30.1179	30.6101	26	26	26	44.7	44.7	44.7	68.002	0	98.231	16094000000	265	554950000	21	23	20	21	20	23	23	23	20	21	20	20	O00541	O00541	Pescadillo homolog	PES1
26.0808	NaN	26.2491	26.7268	26.8527	26.9919	NaN	NaN	NaN	NaN	NaN	26.8164	5	5	5	33.9	33.9	33.9	32.444	0	16.001	683850000	15	62168000	4	1	2	2	4	4	1	1	1	1	2	4	O00560	O00560	Syntenin-1	SDCBP
29.6346	29.5092	29.6423	29.5724	29.4221	29.2979	29.6318	29.732	29.7071	29.8388	29.3084	29.6817	14	14	14	30.8	30.8	30.8	78.863	0	131.08	8478600000	124	302810000	14	13	14	12	14	14	13	13	13	14	13	13	O00566	O00566	U3 small nucleolar ribonucleoprotein protein MPP10	MPHOSPH10
32.1249	31.9862	32.1116	32.084	32.1216	32.065	31.9576	32.1923	32.1587	32.4181	32.1417	32.3038	39	39	39	69.7	69.7	69.7	66.049	0	323.31	50460000000	524	1627800000	36	37	35	36	37	36	34	33	33	32	34	32	O00567	O00567	Nucleolar protein 56	NOP56
32.8223	32.7751	32.7869	32.6668	32.6865	32.7775	32.3284	32.5643	32.2233	32.3975	32.172	32.5633	48	48	19	70.2	70.2	28.1	73.243	0	323.31	67844000000	441	1739600000	40	43	41	41	44	40	40	44	44	42	39	43	O00571	O00571	ATP-dependent RNA helicase DDX3X	DDX3X
26.5334	25.9152	26.3255	25.7376	26.6958	25.6637	27.3078	27.2571	27.1658	27.1273	27.4399	27.2628	3	3	3	5.7	5.7	5.7	58.635	0.00022712	4.5273	1246500000	25	54195000	3	3	3	3	3	3	3	3	2	3	3	3	O00592	O00592	Podocalyxin	PODXL
27.1288	27.199	27.5083	26.6341	27.5991	26.9429	27.3686	27.6743	27.866	27.6123	27.4468	28.0524	6	6	6	41.4	41.4	41.4	32.113	0	13.412	1942400000	26	129490000	5	4	4	4	5	4	4	4	5	4	5	5	O00625	O00625	Pirin	PIR
30.2484	30.1295	29.8606	30.163	30.215	29.9923	29.7271	29.8536	30.0633	29.9783	30.1091	29.9651	18	13	13	49.1	40.1	40.1	57.886	0	122.59	11618000000	99	726100000	18	14	15	18	18	17	15	16	15	17	14	14	O00629	O00629	Importin subunit alpha-3	KPNA4
28.5561	28.7824	28.8413	28.7831	28.9201	28.7903	28.8718	28.3626	28.8163	28.23	28.5245	28.4266	12	12	12	49.8	49.8	49.8	35.144	0	81.182	4564100000	74	285260000	9	9	10	10	11	11	11	10	12	11	10	11	O00743	O00743	Serine/threonine-protein phosphatase 6 catalytic subunit;Serine/threonine-protein phosphatase 6 catalytic subunit, N-terminally processed	PPP6C
24.5648	NaN	24.7277	NaN	24.8921	NaN	NaN	NaN	NaN	NaN	NaN	24.6553	2	2	2	2.8	2.8	2.8	113.74	0.0018637	2.7268	152340000	4	3046800	2	0	2	1	2	2	0	1	1	2	0	2	O00754;M0QZ24	O00754;M0QZ24	Lysosomal alpha-mannosidase;Lysosomal alpha-mannosidase A peptide;Lysosomal alpha-mannosidase B peptide;Lysosomal alpha-mannosidase C peptide;Lysosomal alpha-mannosidase D peptide;Lysosomal alpha-mannosidase E peptide	MAN2B1
26.704	26.9573	25.9562	26.0474	26.1814	26.3836	26.1773	26.496	25.1227	NaN	NaN	25.7394	2	2	2	9.5	9.5	9.5	19.652	0	5.8297	750000000	14	68182000	1	1	1	1	1	1	1	2	1	1	1	1	O00762	O00762	Ubiquitin-conjugating enzyme E2 C	UBE2C
29.8667	29.9669	30.1199	29.736	30.0288	30.016	29.638	29.6043	29.9126	29.792	29.8717	29.7683	13	13	13	68.6	68.6	68.6	35.102	0	131.07	10317000000	137	736920000	11	12	11	11	13	12	13	12	11	12	11	12	O00764	O00764	Pyridoxal kinase	PDXK
26.9122	26.8912	25.2303	24.8284	26.3488	26.0567	28.6506	28.5119	26.3521	25.831	28.6124	28.4278	5	5	5	16.4	16.4	16.4	41.522	0	95.939	1930900000	40	148530000	4	4	3	2	3	3	5	5	2	3	4	5	O00767	O00767	Acyl-CoA desaturase	SCD
28.1734	28.2003	28.0207	27.9884	27.9785	27.8868	27.9294	27.8562	27.7933	27.891	27.965	27.9889	17	17	17	13.7	13.7	13.7	242.04	0	73.772	2799800000	107	34144000	12	10	10	12	11	14	12	13	12	10	13	9	O14497;Q8NFD5	O14497	AT-rich interactive domain-containing protein 1A	ARID1A
NaN	NaN	NaN	24.3261	NaN	NaN	24.1922	NaN	NaN	NaN	24.0466	NaN	2	2	2	4.1	4.1	4.1	76.18	0.00065303	3.562	122630000	4	4228600	1	1	2	2	1	1	2	1	1	1	2	2	O14523	O14523	C2 domain-containing protein 2-like	C2CD2L
25.8358	26.0358	25.8654	26.017	25.6968	25.9797	NaN	NaN	NaN	NaN	NaN	NaN	6	6	6	17.7	17.7	17.7	61.877	0	14.524	353750000	16	11411000	5	4	4	4	3	6	0	0	0	1	0	0	O14531	O14531	Dihydropyrimidinase-related protein 4	DPYSL4
25.8411	25.5605	25.5318	25.7489	25.8888	26.0178	25.5586	25.7922	24.7673	24.2198	24.6233	25.3744	5	5	5	11.9	11.9	11.9	64.84	0	11.706	509110000	19	19581000	4	5	5	5	5	4	3	4	3	3	4	2	O14545	O14545	TRAF-type zinc finger domain-containing protein 1	TRAFD1
27.2567	27.1125	27.3753	26.9778	27.3851	27.1942	NaN	27.3275	27.1205	27.8626	26.7629	NaN	3	3	3	48.2	48.2	48.2	12.615	0	13.209	1454900000	22	207840000	3	3	3	2	3	3	1	3	3	3	3	1	O14548	O14548	Cytochrome c oxidase subunit 7A-related protein, mitochondrial	COX7A2L
28.5338	28.5828	28.5864	28.6767	28.4915	28.7615	28.8159	28.5804	28.6433	28.5569	28.5929	28.4138	5	5	5	23.7	23.7	23.7	17.417	0	18.815	4332800000	32	618970000	5	5	5	5	5	5	5	5	5	5	5	4	O14561	O14561	Acyl carrier protein, mitochondrial	NDUFAB1
26.7556	26.9993	26.6421	26.7838	26.6301	26.8385	26.9311	26.9242	26.8023	27.0984	26.6752	27.1773	6	6	6	29.4	29.4	29.4	33.382	0	27.913	1265800000	46	115080000	5	4	5	4	4	5	3	5	5	5	4	6	O14562	O14562	Ubiquitin domain-containing protein UBFD1	UBFD1
30.3825	30.2229	30.0343	30.2276	30.3319	30.243	29.9127	30.0064	30.0305	30.1742	30.112	30.0526	16	16	16	84.4	84.4	84.4	34.482	0	323.31	12613000000	165	840880000	15	16	15	15	16	16	15	16	13	15	14	15	O14579	O14579	Coatomer subunit epsilon	COPE
29.2227	29.287	29.1807	29.2175	29.1781	29.1629	29.4746	29.4366	29.3022	29.3752	29.4325	29.4119	22	22	22	26.3	26.3	26.3	130.16	0	72.945	7064500000	132	138520000	16	15	17	16	16	19	17	17	21	16	20	19	O14617	O14617	AP-3 complex subunit delta-1	AP3D1
NaN	25.2967	25.6672	25.8287	25.3579	25.4248	25.6199	25.4037	24.7446	NaN	25.5918	NaN	3	3	2	6.9	6.9	5.3	78.947	0	45.126	418310000	21	13944000	1	3	2	3	2	3	2	3	2	1	3	1	O14641	O14641	Segment polarity protein dishevelled homolog DVL-2	DVL2
27.3697	27.8692	27.7226	28.1592	27.9213	27.8401	27.6798	27.2691	27.0941	27.2423	27.4191	27.4233	20	20	16	15	15	12.5	196.69	0	50.141	2191100000	57	26085000	10	17	18	17	17	16	12	14	10	8	11	11	O14646	O14646	Chromodomain-helicase-DNA-binding protein 1	CHD1
NaN	NaN	NaN	NaN	NaN	NaN	NaN	NaN	24.7606	NaN	NaN	24.7457	8	4	4	5.7	3.4	3.4	211.34	0.00063898	3.1417	272450000	4	3363600	5	5	6	4	5	5	5	5	5	5	6	5	O14647	O14647	Chromodomain-helicase-DNA-binding protein 2	CHD2
30.8023	30.6359	30.7113	30.7121	30.618	30.5369	NaN	NaN	NaN	NaN	NaN	NaN	41	41	41	41	41	41	133.77	0	275.61	9251100000	188	156800000	38	40	38	39	38	35	0	1	2	0	1	1	O14654	O14654	Insulin receptor substrate 4	IRS4
NaN	25.0504	25.0686	25.1196	24.7056	24.8656	24.8013	25.2465	24.7806	25.0086	24.881	25.1089	2	2	2	7.5	7.5	7.5	37.808	0.0026498	2.4654	335310000	7	19724000	1	2	2	2	2	2	2	2	2	2	2	2	O14656	O14656	Torsin-1A	TOR1A
26.9127	26.9226	27.0342	26.8584	26.9366	27.2736	28.6121	28.592	28.3196	28.7992	28.9128	28.5874	10	10	10	21.3	21.3	21.3	84.141	0	35.67	2875800000	43	70142000	5	5	6	6	6	6	8	8	8	8	8	8	O14672	O14672	Disintegrin and metalloproteinase domain-containing protein 10	ADAM10
NaN	NaN	NaN	NaN	25.2002	24.5234	NaN	NaN	NaN	25.3272	25.2096	NaN	4	4	4	14.3	14.3	14.3	59.092	0.0034061	2.1983	263520000	6	10541000	2	1	1	2	2	2	1	1	3	3	2	2	O14730	O14730	Serine/threonine-protein kinase RIO3	RIOK3
24.5884	NaN	NaN	NaN	24.1851	NaN	24.714	NaN	NaN	NaN	NaN	NaN	2	2	2	10.4	10.4	10.4	31.321	0.0077715	1.8467	237510000	4	18270000	2	1	1	1	2	1	2	2	2	1	2	1	O14732	O14732	Inositol monophosphatase 2	IMPA2
25.9873	25.6024	25.9408	25.5121	25.9285	26.069	25.6048	25.76	NaN	25.4221	24.962	25.8064	5	5	5	16.5	16.5	16.5	47.484	0	24.538	548790000	19	24945000	5	5	5	4	5	3	3	3	1	2	2	2	O14733	O14733	Dual specificity mitogen-activated protein kinase kinase 7	MAP2K7
25.9778	26.0579	NaN	NaN	26.0254	26.4895	NaN	NaN	NaN	NaN	NaN	NaN	2	2	2	9.9	9.9	9.9	23.539	0.0024788	2.6928	544900000	4	77844000	2	2	2	2	2	2	0	1	0	1	2	2	O14735	O14735	CDP-diacylglycerol--inositol 3-phosphatidyltransferase	CDIPT
30.2933	30.3515	30.5914	30.4304	30.3483	30.4123	28.7955	29.0124	28.9832	29.0988	28.9004	29.2026	9	9	9	67.2	67.2	67.2	14.285	0	52.076	10673000000	117	1067300000	9	9	9	9	9	9	8	9	8	7	8	6	O14737	O14737	Programmed cell death protein 5	PDCD5
31.5767	31.4431	31.7028	31.7034	31.6961	31.5924	31.1901	31.2714	31.2671	31.3238	31.3396	31.3518	33	33	33	59.5	59.5	59.5	72.683	0	312.7	31427000000	263	982080000	29	29	29	30	28	27	27	27	27	29	29	29	O14744	O14744	Protein arginine N-methyltransferase 5;Protein arginine N-methyltransferase 5, N-terminally processed	PRMT5
29.0332	28.8988	29.0469	28.8774	29.0299	28.8001	30.1046	30.1819	30.1504	30.0947	30.2099	30.2143	16	16	16	59.8	59.8	59.8	38.868	0	106.61	8933000000	131	425380000	11	10	11	9	10	12	15	15	15	16	16	15	O14745	O14745	Na(+)/H(+) exchange regulatory cofactor NHE-RF1	SLC9A3R1
26.4051	26.1907	26.8298	26.2198	26.1919	26.0916	25.936	26.5237	24.1555	24.9921	24.3724	25.4084	4	4	4	15.8	15.8	15.8	54.433	0	26.124	691980000	28	31454000	4	3	4	4	4	4	3	4	2	3	3	3	O14757	O14757	Serine/threonine-protein kinase Chk1	CHEK1
NaN	NaN	NaN	NaN	24.711	26.1264	25.5963	25.5826	26.1079	27.4348	29.1133	27.8729	8	8	8	30	30	30	47.878	0	53.977	1094400000	21	64374000	0	0	1	1	2	4	4	4	3	6	8	6	O14763	O14763	Tumor necrosis factor receptor superfamily member 10B	TNFRSF10B
25.4772	26.0688	25.766	25.698	26.0109	25.6466	NaN	NaN	NaN	NaN	NaN	NaN	3	3	1	11.1	11.1	3.8	51.789	0	13.793	371050000	10	28542000	3	3	2	3	2	2	0	0	0	0	0	0	O14770	O14770	Homeobox protein Meis2	MEIS2
25.5384	25.2545	25.4945	26.1986	25.9558	25.851	NaN	24.7932	25.0387	NaN	NaN	NaN	5	5	5	13.1	13.1	13.1	66.598	0	6.6088	395470000	11	12358000	3	3	3	4	5	5	1	3	2	2	2	2	O14772;V9GXZ4	O14772	Fucose-1-phosphate guanylyltransferase	FPGT
27.2075	27.7342	27.4521	27.4197	26.9178	27.0741	27.1012	26.9795	27.306	27.5893	26.7651	27.1299	3	3	3	9.8	9.8	9.8	61.247	0	16.141	1663200000	26	69301000	2	3	3	3	2	3	3	3	3	2	3	3	O14773	O14773	Tripeptidyl-peptidase 1	TPP1
30.6008	30.7392	30.7351	30.8038	30.6053	30.7092	30.2199	30.214	30.2465	30.3691	30.2186	30.2785	32	32	32	26.1	26.1	26.1	123.9	0	84.665	16022000000	226	390790000	29	30	28	28	30	28	29	27	26	26	28	27	O14776;Q5VWI1	O14776	Transcription elongation regulator 1	TCERG1
28.1467	27.8064	27.8795	27.8372	27.9904	28.0453	28.6341	28.7914	28.8717	28.3335	28.7425	28.3326	17	11	11	33.4	25	25	101.39	0	114.56	3639700000	74	88772000	15	13	15	14	12	15	16	13	16	12	15	16	O14787	O14787	Transportin-2	TNPO2
28.6566	28.4984	28.8517	28.7819	28.9329	29.0205	27.8937	27.6944	27.7594	27.8883	27.8385	27.6991	16	16	16	19.9	19.9	19.9	155.64	0	75.453	3718700000	68	43749000	14	15	15	16	13	13	13	10	9	11	12	11	O14802	O14802	DNA-directed RNA polymerase III subunit RPC1	POLR3A
31.7888	31.808	31.7431	31.6951	31.8629	31.6659	31.7548	31.7703	31.9282	31.8892	31.8224	31.8712	15	15	15	64.9	64.9	64.9	27.887	0	235.65	39619000000	245	2829900000	14	14	14	15	15	15	14	15	15	15	15	15	O14818;Q8TAA3	O14818	Proteasome subunit alpha type-7	PSMA7
29.5442	29.5187	29.7057	29.8112	29.745	29.8553	28.9651	28.9541	29.1883	29.2813	29.2042	29.2045	11	11	11	50.7	50.7	50.7	38.287	0	82.649	7752200000	153	775220000	11	9	10	9	10	10	9	10	9	11	8	10	O14828	O14828	Secretory carrier-associated membrane protein 3	SCAMP3
27.4554	27.0527	26.9907	26.377	27.4741	27.0872	27.2711	27.7017	27.4882	26.2701	26.6903	27.1421	7	7	7	27.7	27.7	27.7	46.36	0	26.401	1738300000	25	79016000	5	6	6	6	6	6	6	6	5	3	5	5	O14874	O14874	[3-methyl-2-oxobutanoate dehydrogenase [lipoamide]] kinase, mitochondrial	BCKDK
27.9315	27.956	27.7905	27.8129	27.9146	27.8048	27.772	27.8348	28.2104	28.433	28.2498	28.0487	2	2	2	24.3	24.3	24.3	16.516	0	45.041	2794900000	49	399270000	2	2	2	2	2	2	2	2	2	2	2	2	O14880	O14880	Microsomal glutathione S-transferase 3	MGST3
27.1219	26.7764	26.9632	26.7296	26.9429	26.792	NaN	NaN	NaN	NaN	NaN	25.7572	4	4	4	31.1	31.1	31.1	31.585	0	11.277	860400000	26	66184000	4	4	4	4	4	4	2	1	3	2	1	3	O14893	O14893	Gem-associated protein 2	GEMIN2
NaN	NaN	NaN	NaN	NaN	NaN	NaN	25.4243	25.949	25.683	25.3148	25.1333	3	3	3	9.4	9.4	9.4	53.129	0	14.748	227920000	11	10853000	0	0	0	0	0	0	1	2	3	3	3	3	O14896	O14896	Interferon regulatory factor 6	IRF6
27.6742	27.4544	27.3166	26.8855	27.6553	27.137	27.7515	27.1902	27.307	26.9946	27.3156	26.9486	5	5	5	29.7	29.7	29.7	36.049	0	20.474	1790700000	40	119380000	3	4	3	3	3	2	3	5	5	4	3	4	O14908	O14908	PDZ domain-containing protein GIPC1	GIPC1
27.922	27.5134	27.7843	27.5573	27.5769	27.7423	27.6532	27.9669	27.0605	NaN	26.9087	27.062	7	7	7	58.9	58.9	58.9	21.943	0	19.821	1978500000	19	219830000	5	5	5	3	5	4	3	3	2	2	2	4	O14925;Q5SRD1	O14925;Q5SRD1	Mitochondrial import inner membrane translocase subunit Tim23;Putative mitochondrial import inner membrane translocase subunit Tim23B	TIMM23;TIMM23B
31.277	31.2433	31.1483	31.4006	31.2865	31.3613	30.7858	30.66	30.5476	30.3212	30.4861	30.5523	14	14	14	58.5	58.5	58.5	49.512	0	139.34	22629000000	137	1414300000	13	11	14	13	13	13	11	11	11	9	11	10	O14929	O14929	Histone acetyltransferase type B catalytic subunit	HAT1
25.8743	26.0739	26.1695	26.3793	26.096	26.0986	25.9018	25.9153	25.666	26.2275	25.9066	25.8166	8	8	8	11.8	11.8	11.8	105.12	0	11.98	716400000	22	14620000	5	3	4	3	5	7	5	4	3	4	4	4	O14936	O14936	Peripheral plasma membrane protein CASK	CASK
NaN	NaN	NaN	NaN	NaN	NaN	26.539	26.8885	NaN	27.5932	27.5242	27.8383	3	3	3	25.4	25.4	25.4	19.044	0.00063952	3.1535	751770000	11	107400000	0	0	0	1	0	1	2	2	1	2	2	3	O14944	O14944	Proepiregulin;Epiregulin	EREG
28.7275	28.4799	28.9368	28.6817	28.8677	28.6316	28.6287	28.5389	28.5794	28.8591	28.7049	28.4799	7	7	7	48.8	48.8	48.8	9.9062	0	19.027	4592900000	70	765490000	6	6	6	6	6	5	6	7	6	5	6	4	O14949	O14949	Cytochrome b-c1 complex subunit 8	UQCRQ
30.8069	30.6075	30.5139	30.5917	30.6112	30.6915	31.2515	31.1477	31.2763	31.2135	31.3876	31.3055	13	13	1	83.7	83.7	17.4	19.779	0	236.58	22389000000	136	2487600000	13	13	11	12	12	12	13	13	13	11	11	11	O14950	O14950	Myosin regulatory light chain 12B	MYL12B
28.5212	28.9106	28.7136	28.7041	28.8164	28.8192	29.5839	29.6049	29.3844	29.5245	29.554	29.6698	17	17	17	23.9	23.9	23.9	86.191	0	60.423	6509400000	115	260380000	14	13	13	13	12	13	16	16	17	16	15	15	O14964	O14964	Hepatocyte growth factor-regulated tyrosine kinase substrate	HGS
25.9715	25.9973	26.2404	26.2402	26.1493	26.0618	25.7371	25.9542	25.8124	26.2805	26.0001	25.9981	5	5	5	25.6	25.6	25.6	33.01	0	8.0204	724070000	18	45254000	4	4	3	4	4	3	3	3	3	2	3	3	O14972	O14972	Down syndrome critical region protein 3	DSCR3
29.1042	29.2014	29.2694	29.3626	29.1849	29.2294	29.761	29.509	30.0404	29.7838	29.8428	29.6189	26	26	26	25	25	25	115.28	0	153.08	8162700000	212	170060000	23	22	20	23	24	22	23	25	20	23	23	22	O14974	O14974	Protein phosphatase 1 regulatory subunit 12A	PPP1R12A
25.0935	NaN	24.7182	24.9711	25.2018	24.8337	25.395	25.4774	25.3299	26.1767	25.79	26.2706	3	3	3	10.3	10.3	10.3	70.311	0.00064991	3.4626	470420000	9	16221000	2	1	3	2	3	2	3	3	3	3	1	2	O14975	O14975	Very long-chain acyl-CoA synthetase	SLC27A2
27.6598	27.8779	27.8148	27.8825	27.6701	27.5116	28.5276	28.4746	28.1768	28.04	28.5893	28.3418	17	17	17	21.4	21.4	21.4	143.19	0	81.809	3014200000	62	51088000	12	15	13	11	11	14	15	13	8	13	14	14	O14976	O14976	Cyclin-G-associated kinase	GAK
31.8128	31.8366	31.7107	31.754	31.616	31.7298	30.4425	30.877	30.8322	31.0622	30.5444	30.775	20	18	18	43.1	40.7	40.7	46.437	0	167.48	28694000000	231	1434700000	19	19	18	18	19	18	16	17	16	16	17	16	O14979	O14979	Heterogeneous nuclear ribonucleoprotein D-like	HNRNPDL
32.9207	32.8602	32.9018	33.0089	32.983	33.0212	32.6399	32.6596	32.6843	32.657	32.7002	32.5902	56	56	56	64.9	64.9	64.9	123.38	0	323.31	79736000000	584	1504500000	53	52	50	50	51	52	44	47	48	46	50	48	O14980	O14980	Exportin-1	XPO1
27.6694	27.6525	27.7953	27.7303	27.4706	27.6924	27.7791	28.0801	27.8658	28.2596	27.6588	28.0466	12	12	12	9.4	9.4	9.4	206.89	0	41.048	2456000000	55	28894000	12	10	12	9	10	12	10	11	10	11	7	11	O14981	O14981	TATA-binding protein-associated factor 172	BTAF1
NaN	NaN	NaN	NaN	NaN	NaN	26.4614	26.7478	26.4225	26.0211	26.3903	26.1961	5	5	5	7.1	7.1	7.1	151.61	0	12.069	525440000	8	9914000	2	1	2	2	1	1	3	3	4	5	5	4	O15013	O15013	Rho guanine nucleotide exchange factor 10	ARHGEF10
27.7603	27.8727	27.6269	27.526	27.6367	27.2954	NaN	27.2424	NaN	NaN	NaN	NaN	13	8	8	8	5.8	5.8	271.32	0	33.172	1747500000	29	13760000	12	10	11	10	11	10	5	5	5	5	3	4	O15020	O15020	Spectrin beta chain, non-erythrocytic 2	SPTBN2
28.7466	28.5526	28.5951	28.4363	28.4654	28.5327	27.8736	28.261	28.4381	28.2278	28.0328	28.2712	23	23	23	20.9	20.9	20.9	233.51	0	162.8	3721900000	94	47112000	14	19	16	17	17	18	17	14	13	14	15	14	O15027	O15027	Protein transport protein Sec16A	SEC16A
26.3805	26.3427	26.1161	26.112	26.538	26.3577	28.0221	27.5835	27.6656	27.485	27.8684	27.9721	12	12	12	10.3	10.3	10.3	205.12	0	66.797	1675700000	52	18618000	7	6	7	4	6	7	12	8	9	10	11	10	O15031	O15031	Plexin-B2	PLXNB2
30.5569	30.5573	30.4672	30.5479	30.7378	30.6354	30.3297	30.3441	30.222	30.3103	30.3708	30.3944	27	27	27	37.9	37.9	37.9	118.29	0	302.54	15682000000	285	402110000	26	25	22	23	26	26	24	26	22	22	22	22	O15042	O15042	U2 snRNP-associated SURP motif-containing protein	U2SURP
25.6807	25.8501	25.065	25.7532	25.2168	25.6257	24.6408	25.452	25.0987	NaN	NaN	24.479	4	4	4	4.1	4.1	4.1	186.03	0	14.961	395250000	15	5489600	2	2	2	2	2	3	3	2	2	1	1	3	O15047	O15047	Histone-lysine N-methyltransferase SETD1A	SETD1A
32.6852	32.5263	32.6853	32.5858	32.6653	32.6766	31.0695	31.1257	30.9161	30.7153	30.948	30.9167	56	56	56	69.3	69.3	69.3	144.73	0	323.31	46851000000	474	807780000	53	52	53	53	50	54	44	41	38	40	40	39	O15067	O15067	Phosphoribosylformylglycinamidine synthase	PFAS
26.3434	26.2401	26.4859	26.3675	26.2258	26.3248	26.2712	25.7949	NaN	25.9274	26.1989	26.0762	5	5	5	10.1	10.1	10.1	112.96	0	5.7648	777510000	15	21597000	4	5	5	4	5	5	2	3	2	3	3	4	O15084;Q8N8A2	O15084	Serine/threonine-protein phosphatase 6 regulatory ankyrin repeat subunit A	ANKRD28
26.5426	26.2779	26.8422	26.5559	26.5973	26.6775	27.0295	27.0694	26.7179	27.0026	26.611	26.8297	7	7	7	18	18	18	67.315	0	10.555	1174100000	24	35578000	2	4	4	4	7	6	6	6	6	5	7	6	O15091	O15091	Mitochondrial ribonuclease P protein 3	KIAA0391
26.5524	26.7065	26.8087	26.7909	26.888	27.2483	27.5937	27.1254	27.5292	27.5083	27.525	27.3325	8	8	8	15.4	15.4	15.4	84.639	0	28.726	1599000000	33	40999000	7	7	7	7	8	6	6	5	7	7	8	8	O15111	O15111	Inhibitor of nuclear factor kappa-B kinase subunit alpha	CHUK
25.6645	25.2147	25.6421	25.4968	25.3434	25.1792	25.2956	25.4929	25.7765	25.8099	25.3981	25.6601	4	4	4	4.2	4.2	4.2	142.17	0	6.7987	510910000	17	11354000	4	3	2	4	2	3	3	2	4	2	3	3	O15118	O15118	Niemann-Pick C1 protein	NPC1
26.4087	26.1127	26.4093	26.1753	26.4988	26.7336	25.9279	25.8331	NaN	25.8629	25.4862	26.0053	3	3	3	15.8	15.8	15.8	37.866	0	26.247	733750000	16	73375000	3	3	3	3	3	3	3	3	0	2	2	3	O15121	O15121	Sphingolipid delta(4)-desaturase DES1	DEGS1
27.3462	27.3982	27.5369	27.3725	27.4162	27.8535	28.1606	28.172	27.9941	27.8387	28.1125	28.005	7	7	7	30.5	30.5	30.5	37.92	0	53.571	2473100000	58	164870000	4	5	4	4	5	4	7	7	5	6	6	5	O15126	O15126	Secretory carrier-associated membrane protein 1	SCAMP1
27.3091	27.3016	27.3894	27.3698	27.4212	27.3876	26.8105	27.0459	27.0657	27.104	27.2904	27.1986	2	2	2	9.7	9.7	9.7	36.648	0	12.192	1686200000	42	210770000	2	2	2	2	2	2	2	2	2	2	2	2	O15127	O15127	Secretory carrier-associated membrane protein 2	SCAMP2
29.6237	29.7633	29.6278	29.7336	29.5116	29.6361	31.2159	30.8973	31.1747	31.1185	31.307	30.912	22	22	21	64.5	64.5	58.3	40.949	0	323.31	16612000000	220	922880000	13	16	15	16	13	13	21	20	20	19	20	18	O15143	O15143	Actin-related protein 2/3 complex subunit 1B	ARPC1B
30.6087	30.5755	30.5663	30.702	30.6064	30.6414	30.888	30.739	31.1127	30.8997	31.161	30.8025	22	22	22	70.3	70.3	70.3	34.333	0	142.82	19947000000	181	997330000	18	19	18	19	20	19	21	19	21	19	20	18	O15144	O15144	Actin-related protein 2/3 complex subunit 2	ARPC2
29.9254	29.9806	29.8623	30.0105	29.7867	29.821	30.1801	30.1641	30.3531	30.2079	30.1386	29.9251	14	14	14	75.8	75.8	75.8	20.546	0	55.675	11624000000	122	1162400000	11	12	11	13	12	13	11	11	11	12	13	12	O15145	O15145	Actin-related protein 2/3 complex subunit 3	ARPC3
28.7949	28.9605	28.8323	29.1751	28.7198	28.9086	28.9175	29.0315	28.8306	28.9434	28.8167	29.0153	11	11	11	42.2	42.2	42.2	39.249	0	61.633	5313700000	75	312570000	9	9	7	9	8	9	8	10	9	10	8	10	O15160	O15160	DNA-directed RNA polymerases I and III subunit RPAC1	POLR1C
26.4077	26.3687	26.2651	26.4323	26.412	26.264	25.6863	25.788	25.6861	NaN	25.0283	25.805	14	12	12	18.8	17.7	17.7	116.83	0	57.401	735680000	33	12684000	12	12	9	11	9	11	5	2	3	2	4	2	O15164	O15164	Transcription intermediary factor 1-alpha	TRIM24
27.8318	27.9518	27.882	28.0089	27.8364	27.8823	27.1332	27.3085	27.4661	NaN	27.4651	27.5248	6	5	5	34.1	30	30	23.818	0	5.1007	2181200000	15	242360000	5	4	4	6	5	6	6	6	3	3	4	3	O15173	O15173	Membrane-associated progesterone receptor component 2	PGRMC2
26.5231	26.9609	26.862	26.5603	26.5001	26.7389	26.8602	26.8737	26.4568	26.7904	26.9406	26.7631	4	4	4	27.1	27.1	27.1	14.582	0	17.433	1188400000	27	148550000	3	3	3	3	4	4	3	3	4	3	4	3	O15212	O15212	Prefoldin subunit 6	PFDN6
28.5391	28.6326	28.8796	28.8302	26.8695	NaN	28.6795	28.5618	28.7544	28.9012	27.5702	28.2918	10	10	10	20.5	20.5	20.5	68.07	0	47.744	3702000000	77	148080000	7	7	8	8	4	2	7	7	8	7	7	7	O15213	O15213	WD repeat-containing protein 46	WDR46
30.1383	29.9493	29.9833	30.0143	29.9655	29.883	28.8536	29.0817	29.0672	29.2157	29.0055	29.0514	28	28	28	42.5	42.5	42.5	77.672	0	104.01	8621200000	159	215530000	25	25	26	24	26	24	18	22	19	21	19	19	O15226	O15226	NF-kappa-B-repressing factor	NKRF
28.158	28.2278	28.0682	28.0818	28.2535	28.4919	27.561	28.4626	27.5493	28.4933	27.9276	28.2028	11	11	11	21.2	21.2	21.2	77.187	0	32.302	3120400000	45	80010000	10	9	8	9	9	10	8	9	7	8	7	8	O15228	O15228	Dihydroxyacetone phosphate acyltransferase	GNPAT
NaN	NaN	NaN	NaN	NaN	NaN	24.6874	NaN	24.8778	24.3496	25.1215	24.2765	4	4	4	11.8	11.8	11.8	73.525	0	10.232	121710000	10	2968600	0	0	0	0	0	0	2	1	3	3	4	2	O15231	O15231	Zinc finger protein 185	ZNF185
26.128	26.3593	26.4963	26.5283	26.5161	26.2148	25.6338	25.9645	25.9699	25.957	25.9157	25.7338	6	6	6	10.5	10.5	10.5	76.277	0	14.012	780010000	29	28889000	6	6	6	6	6	6	6	4	5	6	5	5	O15234	O15234	Protein CASC3	CASC3
28.0254	27.6505	27.7473	27.7119	27.7275	27.4532	28.1697	27.8919	27.6976	27.8035	27.8327	27.7052	3	3	3	33.3	33.3	33.3	15.173	0	30.503	2460900000	28	351550000	3	3	3	3	2	3	2	2	2	2	2	2	O15235	O15235	28S ribosomal protein S12, mitochondrial	MRPS12
NaN	26.0017	NaN	NaN	26.1295	NaN	26.3341	NaN	NaN	NaN	26.4634	NaN	3	3	3	18.9	18.9	18.9	22.958	0.00044336	3.9794	734990000	8	91874000	2	2	1	0	2	3	3	1	3	1	3	2	O15258	O15258	Protein RER1	RER1
28.3401	28.5779	28.3561	28.7104	28.8798	28.7425	28.5562	28.9855	29.1072	29.2146	29.2236	29.0479	5	5	5	21.9	21.9	21.9	30.394	0	60.27	5078700000	51	461700000	5	5	4	4	3	5	4	5	4	4	4	5	O15260	O15260	Surfeit locus protein 4	SURF4
28.7264	28.6812	28.7762	28.8131	28.8562	28.6661	29.2017	29.0056	28.9068	28.801	29.3989	28.8879	11	11	11	39.1	39.1	39.1	52.743	0	64.174	5347900000	84	254660000	9	11	10	10	9	10	9	9	10	8	9	10	O15269	O15269	Serine palmitoyltransferase 1	SPTLC1
26.5498	26.3258	26.2383	NaN	26.3242	26.0501	26.8247	26.9474	26.6084	26.3187	26.5952	26.6443	7	7	7	20.6	20.6	20.6	62.924	0	24.928	988670000	30	29079000	6	4	3	3	4	5	7	5	5	2	6	6	O15270	O15270	Serine palmitoyltransferase 2	SPTLC2
29.816	29.8511	30.1992	30.3073	29.9058	30.0083	29.7834	29.8334	29.7416	29.158	30.8372	29.7817	33	33	33	42.6	42.6	42.6	116.92	0	182.58	11340000000	193	226800000	27	27	27	30	29	27	24	24	25	17	30	26	O15294	O15294	UDP-N-acetylglucosamine--peptide N-acetylglucosaminyltransferase 110 kDa subunit	OGT
27.9775	27.7831	28.0632	28.0386	28.4429	27.8179	28.531	28.689	28.853	28.9809	28.7995	28.9152	11	11	11	53.3	53.3	53.3	28.082	0	122.28	3890000000	59	243120000	8	7	6	5	9	9	9	8	11	10	8	10	O15305	O15305	Phosphomannomutase 2	PMM2
25.2913	25.3901	25.8924	NaN	25.5831	25.2161	25.7346	25.8468	25.8402	NaN	26.016	25.5812	5	5	5	9.9	9.9	9.9	75.25	0	14.059	523930000	25	18066000	4	2	4	2	4	3	4	3	5	2	4	3	O15344	O15344	E3 ubiquitin-protein ligase Midline-1	MID1
30.6934	30.7402	30.61	30.7671	30.6711	30.7497	29.7256	29.6829	29.6243	29.8155	29.5431	29.6829	12	12	12	44	44	44	22.98	0	151.73	13864000000	103	2310700000	9	12	10	11	10	11	10	8	9	7	8	7	O15347	O15347	High mobility group protein B3	HMGB3
31.1977	31.1844	30.963	31.0672	31.0864	31.2709	31.3251	31.2557	31.0421	30.9154	31.0997	31.1042	25	25	25	58.2	58.2	58.2	59.271	0	320.66	25017000000	350	1000700000	21	22	24	22	24	24	24	25	24	25	22	24	O15355	O15355	Protein phosphatase 1G	PPM1G
31.9485	31.7655	31.7747	31.7725	31.8352	31.7693	32.2099	32.1591	32.0497	31.8137	32.1374	31.998	34	34	34	67.9	67.9	67.9	63.972	0	323.31	43955000000	372	1758200000	31	27	26	27	30	26	27	25	27	27	29	26	O15371	O15371	Eukaryotic translation initiation factor 3 subunit D	EIF3D
30.8284	30.8302	30.888	30.7962	30.9203	30.7525	31.1418	31.2571	31.0791	31.1391	31.2255	31.164	22	22	22	66.5	66.5	66.5	39.93	0	292.07	22709000000	215	1135500000	20	19	18	19	16	19	19	20	19	18	20	18	O15372	O15372	Eukaryotic translation initiation factor 3 subunit H	EIF3H
25.3886	25.7752	NaN	NaN	NaN	25.4289	NaN	NaN	NaN	NaN	NaN	NaN	5	4	4	12.6	10.7	10.7	48.847	0.00064419	3.2558	288880000	5	12037000	5	4	3	3	4	3	1	2	0	1	3	3	O15379	O15379	Histone deacetylase 3	HDAC3
28.9648	29.0171	28.5458	28.7376	28.9957	29.1824	25.3837	25.3774	24.8663	25.0855	24.3244	25.5343	17	17	17	27.1	27.1	27.1	95.05	0	105.03	2932300000	70	62389000	15	16	15	16	14	14	5	4	4	4	3	6	O15381	O15381	Nuclear valosin-containing protein-like	NVL
28.0443	28.3785	28.316	28.6571	28.3303	28.3457	28.5874	28.1122	28.7963	28.3148	28.6604	28.1283	10	10	10	29.1	29.1	29.1	44.287	0	45.136	3851600000	53	202720000	10	9	8	8	9	9	9	6	10	8	10	7	O15382	O15382	Branched-chain-amino-acid aminotransferase, mitochondrial	BCAT2
28.3507	28.1063	28.1442	27.8431	28.4782	28.3284	27.5975	27.2957	27.346	26.7993	27.3321	27.1998	16	15	15	20.1	19.1	19.1	119.94	0	69.32	2577300000	48	52597000	13	14	12	12	13	14	8	11	8	7	6	7	O15397	O15397	Importin-8	IPO8
26.4927	26.5246	26.5871	26.6359	26.8375	26.6174	27.0565	26.956	26.9311	27.01	27.1295	26.7762	6	6	6	30.3	30.3	30.3	29.815	0	15.517	1234800000	33	112260000	5	4	5	4	6	6	3	4	4	5	4	5	O15400	O15400	Syntaxin-7	STX7
NaN	NaN	NaN	NaN	NaN	NaN	27.6323	27.8911	27.9398	27.6709	28.1367	27.9281	4	4	4	9.2	9.2	9.2	49.469	0	8.2771	1275200000	17	70842000	0	0	0	0	0	0	4	4	3	3	4	4	O15427	O15427	Monocarboxylate transporter 4	SLC16A3
26.0838	26.169	NaN	NaN	NaN	NaN	NaN	25.8459	NaN	NaN	NaN	NaN	1	1	1	10	10	10	21.09	0	5.4426	476400000	7	238200000	1	1	1	0	1	0	1	1	1	1	1	1	O15431	O15431	High affinity copper uptake protein 1	SLC31A1
28.3106	28.0594	28.2916	28.2278	28.4741	28.3268	28.4039	28.6201	28.1996	28.5016	28.337	28.5006	15	15	15	39.6	39.6	39.6	54.985	0	145.8	3645900000	121	182290000	8	9	10	11	10	14	13	12	10	11	11	13	O15446	O15446	DNA-directed RNA polymerase I subunit RPA34	CD3EAP
NaN	NaN	NaN	NaN	NaN	NaN	25.0479	25.5541	NaN	NaN	NaN	NaN	2	2	2	6.2	6.2	6.2	60.901	0.0030371	2.3339	269210000	2	8973500	2	2	2	1	1	2	2	2	2	1	1	1	O15460	O15460	Prolyl 4-hydroxylase subunit alpha-2	P4HA2
NaN	NaN	NaN	NaN	NaN	NaN	31.0808	30.7806	31.1881	31.0976	31.0603	30.8909	19	19	18	49.8	49.8	47.6	35.277	0	60.994	11362000000	84	873990000	0	0	0	0	0	0	18	15	16	13	16	12	O15479	O15479	Melanoma-associated antigen B2	MAGEB2
28.7783	28.766	28.6976	28.7815	28.8272	28.6839	28.6971	28.7472	28.6903	28.8021	28.9171	28.997	10	10	10	50.5	50.5	50.5	22.417	0	33.346	4827800000	93	344850000	9	9	9	8	9	8	9	10	8	10	9	10	O15498	O15498	Synaptobrevin homolog YKT6	YKT6
25.6896	25.8771	25.7441	25.4774	25.4616	25.4637	NaN	NaN	NaN	NaN	24.9728	NaN	3	3	3	9.7	9.7	9.7	44.871	0	11.368	356010000	15	18737000	3	3	3	3	3	3	1	1	1	1	2	1	O15504	O15504	Nucleoporin-like protein 2	NUPL2
26.1996	26.3144	26.2215	26.5616	26.0542	26.2632	26.1886	26.1528	26.2447	NaN	25.8164	25.9154	3	3	3	25.8	25.8	25.8	16.32	0.00044553	4.0937	806530000	11	80653000	2	2	2	2	2	2	2	2	3	1	2	2	O15511	O15511	Actin-related protein 2/3 complex subunit 5	ARPC5
27.007	27.0398	26.9976	26.9429	27.0558	26.6749	26.8422	27.4509	26.918	26.6248	26.7953	26.615	5	5	5	62	62	62	16.311	0	14.806	1336100000	15	148460000	3	5	5	4	5	4	3	4	3	4	4	4	O15514	O15514	DNA-directed RNA polymerase II subunit RPB4	POLR2D
26.7262	26.4231	26.5576	26.7135	26.4803	NaN	26.6743	26.5606	26.8867	26.2613	NaN	26.2215	5	5	5	17.9	17.9	17.9	44.765	0	6.1818	972740000	10	48637000	5	5	5	5	5	4	5	5	3	5	1	4	Q6A1A2;O15530	Q6A1A2;O15530	Putative 3-phosphoinositide-dependent protein kinase 2;3-phosphoinositide-dependent protein kinase 1	PDPK2P;PDPK1
24.9497	25.1826	25.1804	NaN	25.2035	NaN	NaN	NaN	NaN	NaN	NaN	NaN	4	4	4	14	14	14	38.787	0.0034068	2.1987	200090000	4	11770000	3	3	3	2	3	3	0	0	0	1	0	2	O15541	O15541	RING finger protein 113A	RNF113A
32.4799	32.5498	32.5448	32.4855	32.3463	32.329	32.5997	32.4585	32.635	32.5396	32.5565	32.4845	50	50	49	62.8	62.8	61.6	90.932	0	268.97	64277000000	507	1648100000	42	47	46	47	44	45	46	46	48	44	47	46	O43143	O43143	Pre-mRNA-splicing factor ATP-dependent RNA helicase DHX15	DHX15
27.9028	27.9969	28.1802	28.2451	27.9533	28.2277	28.8267	28.8922	29.0812	29.0909	29.0675	28.9036	11	11	11	27.9	27.9	27.9	54.843	0	68.829	4247400000	77	169900000	8	8	9	11	10	9	10	10	9	10	9	9	O43148	O43148	mRNA cap guanine-N7 methyltransferase	RNMT
26.7849	27.2428	27.2939	27.3433	27.6153	27.395	27.7864	27.9272	27.5036	26.754	27.8062	27.6781	10	10	10	14.9	14.9	14.9	122.07	0	77.346	1978200000	59	39563000	8	8	8	7	8	8	8	9	8	7	10	8	O43156	O43156	TELO2-interacting protein 1 homolog	TTI1
27.1932	27.2072	27.2453	27.4342	27.4304	27.1747	26.604	26.2629	26.2236	26.3723	26.7027	26.4947	6	6	6	19.7	19.7	19.7	50.714	0	34.752	1363200000	30	54529000	5	5	6	6	5	5	3	4	5	3	4	4	O43159	O43159	Ribosomal RNA-processing protein 8	RRP8
28.1597	28.0277	27.8946	28.335	27.7261	27.6745	30.7173	30.3331	30.8658	30.4174	30.7888	30.1023	10	10	10	68.5	68.5	68.5	16.332	0	198.09	10448000000	105	1741400000	4	5	4	6	4	6	9	9	10	8	8	8	O43169	O43169	Cytochrome b5 type B	CYB5B
29.0671	29.0897	29.1854	29.0217	28.9171	28.9928	28.9504	28.91	29.0758	29.1288	28.8044	29.1131	21	21	21	53.1	53.1	53.1	58.449	0	67.296	5710600000	123	190350000	16	18	17	16	14	14	15	16	16	17	13	15	O43172	O43172	U4/U6 small nuclear ribonucleoprotein Prp4	PRPF4
34.2629	34.3323	34.279	34.3155	34.2544	34.2478	32.6714	32.3582	33.0566	32.9939	32.9263	32.5414	30	30	30	69.6	69.6	69.6	56.65	0	323.31	150960000000	394	6290000000	28	29	28	29	29	30	28	27	26	26	28	27	O43175	O43175	D-3-phosphoglycerate dehydrogenase	PHGDH
25.4946	25.3072	26.0382	25.9104	25.9929	NaN	NaN	NaN	25.9794	NaN	25.7706	25.5555	3	3	3	25.7	25.7	25.7	20.108	0.0012648	2.9837	588340000	8	65371000	3	3	2	2	3	2	3	2	3	2	2	2	O43181	O43181	NADH dehydrogenase [ubiquinone] iron-sulfur protein 4, mitochondrial	NDUFS4
27.8115	27.9409	27.2655	27.4666	27.2426	27.507	28.2287	28.4598	28.5171	28.5516	28.2129	28.3462	13	12	12	43.5	40.9	40.9	54.099	0	83.395	2889000000	74	111120000	10	10	10	10	10	10	12	13	12	12	12	11	O43237	O43237	Cytoplasmic dynein 1 light intermediate chain 2	DYNC1LI2
32.0097	31.9601	32.023	32.0349	32.005	32.0329	32.0213	31.8759	31.9301	31.738	32.0131	31.9191	33	33	33	65	65	65	60.977	0	323.31	44780000000	413	1317100000	31	28	28	30	30	29	30	30	28	29	30	28	O43242	O43242	26S proteasome non-ATPase regulatory subunit 3	PSMD3
26.1731	26.2778	26.0953	26.298	25.9532	26.0445	25.5696	NaN	25.6977	26.0841	25.9456	26.099	3	3	3	5.4	5.4	5.4	41.373	0.00064392	3.2509	683970000	15	62179000	3	3	2	2	3	3	3	1	3	2	3	3	O43251;Q9NWB1;A6NFN3	O43251;Q9NWB1	RNA binding protein fox-1 homolog 2;RNA binding protein fox-1 homolog 1	RBFOX2;RBFOX1
29.2111	29.4686	29.4238	29.2811	29.3505	29.1494	30.2057	29.808	29.7494	29.8288	30.0921	29.9194	23	23	22	56.9	56.9	54.6	70.832	0	153.79	8911000000	127	270030000	16	15	14	17	16	16	18	19	18	19	19	18	O43252	O43252	Bifunctional 3-phosphoadenosine 5-phosphosulfate synthase 1;Sulfate adenylyltransferase;Adenylyl-sulfate kinase	PAPSS1
29.6914	29.8008	29.7687	29.9238	29.7849	29.7878	29.2544	29.2321	28.777	29.0633	29.0883	29.1725	26	26	26	44.9	44.9	44.9	88.828	0	145.98	7992000000	143	194930000	24	24	23	23	23	22	17	18	17	16	16	17	O43264	O43264	Centromere/kinetochore protein zw10 homolog	ZW10
NaN	NaN	NaN	NaN	NaN	NaN	28.2882	28.0788	27.6093	27.8314	27.9744	27.7859	11	11	11	25	25	25	58.397	0	23.296	1639200000	36	71271000	1	1	1	1	1	2	11	11	10	10	10	10	O43278	O43278	Kunitz-type protease inhibitor 1	SPINT1
29.6589	29.6784	29.6753	29.7906	29.6963	29.7421	29.8558	29.5709	29.6602	29.5973	29.5999	29.5239	23	23	23	32.8	32.8	32.8	90.254	0	175.09	9098000000	178	239420000	23	20	19	23	20	18	18	16	17	17	17	21	O43290	O43290	U4/U6.U5 tri-snRNP-associated protein 1	SART1
NaN	NaN	NaN	NaN	NaN	NaN	28.7529	28.4434	28.2792	28.5863	29.864	29.0376	6	6	6	34.9	34.9	34.9	28.228	0	84.03	2669900000	39	205370000	0	0	0	0	0	1	4	5	4	5	6	6	O43291;K7EQZ3	O43291	Kunitz-type protease inhibitor 2	SPINT2
26.232	26.1763	26.0201	26.0535	26.2456	26.0643	26.2408	25.9889	26.0178	25.7779	26.0002	NaN	4	4	4	7.2	7.2	7.2	67.622	0.00044524	4.0903	723600000	13	38084000	4	4	4	3	3	4	4	4	4	4	4	2	O43292	O43292	Glycosylphosphatidylinositol anchor attachment 1 protein	GPAA1
NaN	NaN	NaN	NaN	NaN	NaN	NaN	25.4676	NaN	NaN	25.2637	25.7357	5	5	5	9.2	9.2	9.2	74.977	0	5.4946	318760000	10	8388400	3	3	2	3	1	1	5	5	4	4	3	3	O43301	O43301	Heat shock 70 kDa protein 12A	HSPA12A
NaN	NaN	21.9157	21.9413	NaN	21.906	21.8619	NaN	NaN	21.505	21.746	21.5538	1	1	1	3.7	3.7	3.7	67.586	0.0051444	2.0513	42521000	7	1149200	1	1	1	1	1	1	1	1	1	1	1	1	O43310	O43310	CBP80/20-dependent translation initiation factor	CTIF
NaN	25.2157	NaN	NaN	24.4903	25.1156	NaN	NaN	NaN	NaN	NaN	NaN	6	6	6	15.2	15.2	15.2	67.195	0	35.675	177760000	8	5925500	3	3	1	2	4	3	1	1	0	0	2	1	O43318	O43318	Mitogen-activated protein kinase kinase kinase 7	MAP3K7
31.1391	31.1252	31.3231	31.2423	31.1884	31.1902	30.3342	30.5576	30.6475	30.6942	30.5034	30.7625	10	10	10	63.2	63.2	63.2	19.81	0	74.015	21481000000	118	1790100000	10	10	10	10	10	10	9	10	9	9	10	10	O43324;C9J1V9	O43324;C9J1V9	Eukaryotic translation elongation factor 1 epsilon-1	EEF1E1;EEF1E1-BLOC1S5
26.1355	25.862	25.8921	25.8202	25.6897	25.848	NaN	NaN	NaN	NaN	NaN	NaN	4	3	3	18.5	15.2	15.2	39.124	0	5.0379	357740000	12	27518000	3	3	3	4	4	4	2	1	1	1	1	2	O43347	O43347	RNA-binding protein Musashi homolog 1	MSI1
32.6482	32.5629	32.5396	32.5627	32.5281	32.4838	32.2102	32.1244	32.0072	32.0063	31.9678	31.998	37	30	30	55	47.1	47.1	70.942	0	323.31	57393000000	337	1688000000	33	33	31	35	29	34	31	32	31	30	33	32	O43390	O43390	Heterogeneous nuclear ribonucleoprotein R	HNRNPR
29.3805	29.454	29.5499	29.5021	29.3186	29.3782	29.3785	29.2824	29.2774	29.3924	29.228	29.3117	19	19	19	32.5	32.5	32.5	77.528	0	70.084	7294100000	125	221030000	16	16	16	15	14	16	16	15	16	15	15	15	O43395	O43395	U4/U6 small nuclear ribonucleoprotein Prp3	PRPF3
28.9011	28.699	28.97	28.5799	28.6133	28.6138	29.6236	29.7138	29.7504	29.9293	29.7659	29.9753	13	13	13	47.8	47.8	47.8	32.251	0	78.148	7469400000	102	497960000	12	11	10	10	10	11	10	12	11	11	11	13	O43396	O43396	Thioredoxin-like protein 1	TXNL1
30.2169	29.8724	30.332	30.3456	30.398	30.3004	31.4758	31.4611	31.6404	31.9158	31.5763	31.7602	13	13	13	75.7	75.7	75.7	22.237	0	108.63	23900000000	109	1991700000	9	10	10	11	11	10	12	11	12	11	10	12	O43399	O43399	Tumor protein D54	TPD52L2
27.008	27.0097	27.0806	27.0657	26.9114	27.1056	26.3656	26.4434	26.4408	26.4288	26.2981	26.4427	5	5	5	35.2	35.2	35.2	23.773	0	10.628	1204400000	21	109490000	5	4	5	5	4	5	3	3	2	3	4	2	O43402	O43402	ER membrane protein complex subunit 8	EMC8
25.9209	26.1737	26.3817	26.6077	26.6974	25.9468	25.6827	26.1752	26.1083	26.1514	26.1187	26.0873	3	3	3	14.2	14.2	14.2	37.238	0.00044307	3.9662	801340000	10	50084000	3	3	3	3	3	3	2	2	3	3	2	2	O43414	O43414	ERI1 exoribonuclease 3	ERI3
25.6813	25.6424	NaN	NaN	26.105	25.4536	NaN	25.6245	24.6281	NaN	24.992	NaN	2	2	2	10.7	10.7	10.7	41.878	0.00022599	4.4362	356810000	9	17840000	2	2	1	1	2	2	1	2	2	1	2	1	O43427	O43427	Acidic fibroblast growth factor intracellular-binding protein	FIBP
25.4133	25.4664	NaN	25.5128	NaN	26.3093	24.9666	24.715	25.2572	NaN	NaN	24.8904	8	3	3	5.8	2.3	2.3	176.65	0	4.6769	421580000	5	5018800	8	8	7	8	7	7	7	7	7	7	6	7	O43432	O43432	Eukaryotic translation initiation factor 4 gamma 3	EIF4G3
27.9205	28.1841	28.2166	27.9383	27.9565	27.8475	27.8963	27.4727	27.7843	27.4031	27.6668	27.6319	8	8	8	60.5	60.5	60.5	19.208	0	76.783	2563800000	47	233070000	6	7	7	7	7	7	6	5	5	5	6	6	O43447	O43447	Peptidyl-prolyl cis-trans isomerase H	PPIH
26.0576	26.0162	25.7909	NaN	26.2542	26.1507	NaN	NaN	NaN	26.2382	26.2593	25.8991	4	4	4	17	17	17	48.84	0	11.369	665240000	10	28924000	3	3	4	2	4	4	2	4	3	3	2	3	O43464	O43464	Serine protease HTRA2, mitochondrial	HTRA2
28.4485	28.3089	28.4206	28.2296	28.6217	28.5102	28.2342	28.076	28.6671	28.7469	28.5331	28.5169	9	9	9	29.8	29.8	29.8	39.589	0	43.615	3858000000	84	257200000	8	9	8	8	8	9	9	8	9	8	9	8	O43488;Q8NHP1	O43488	Aflatoxin B1 aldehyde reductase member 2	AKR7A2
30.4791	30.6147	30.3978	30.5048	30.3897	30.4954	30.1459	29.9869	29.9862	29.9484	29.8585	29.8859	34	34	31	45.1	45.1	42.7	112.59	0	241.46	13512000000	248	245680000	32	32	30	33	29	31	28	28	29	29	26	30	O43491	O43491	Band 4.1-like protein 2	EPB41L2
24.0056	24.3857	23.4978	NaN	23.0459	23.4521	24.3288	25.2646	24.3832	25.388	23.9893	24.8076	5	5	5	12.9	12.9	12.9	51.112	0	15.66	213460000	23	8210100	2	3	2	1	2	3	2	5	5	5	3	3	O43493	O43493	Trans-Golgi network integral membrane protein 2	TGOLN2
NaN	25.581	25.8597	NaN	NaN	NaN	NaN	NaN	NaN	NaN	NaN	NaN	2	2	2	9	9	9	42.189	0.0045817	2.113	363340000	2	22709000	2	2	2	2	2	2	0	1	0	0	1	1	O43502	O43502	DNA repair protein RAD51 homolog 3	RAD51C
26.5197	26.6129	NaN	26.2305	25.9195	26.2883	26.2498	25.9897	25.8325	25.6659	25.4965	NaN	2	2	2	37.4	37.4	37.4	9.6138	0	32.933	720500000	11	144100000	2	2	1	2	2	2	2	2	2	2	2	1	O43504	O43504	Ragulator complex protein LAMTOR5	LAMTOR5
28.2503	27.9243	27.4949	27.0995	27.7817	27.5706	NaN	NaN	NaN	NaN	NaN	NaN	6	6	6	29.2	29.2	29.2	47.119	0	41.696	1214300000	20	63910000	6	6	5	4	4	4	0	0	0	0	0	0	O43505	O43505	Beta-1,4-glucuronyltransferase 1	B4GAT1
24.7581	24.576	NaN	NaN	NaN	NaN	NaN	NaN	NaN	NaN	NaN	NaN	3	3	3	11.3	11.3	11.3	71.276	0	12.23	111420000	9	4642500	3	3	1	1	1	1	1	0	0	1	1	1	O43524	O43524	Forkhead box protein O3	FOXO3
26.2684	NaN	NaN	27.2917	27.2384	27.4773	27.1658	NaN	NaN	NaN	27.5455	NaN	2	2	2	5.7	5.7	5.7	73.817	0	16.804	1518500000	10	47452000	2	1	2	2	2	2	2	1	1	1	2	1	O43572	O43572	A-kinase anchor protein 10, mitochondrial	AKAP10
29.8995	29.4723	29.7442	29.8576	29.6904	29.6585	28.9272	28.9551	29.0292	29.1061	28.9866	28.9997	10	10	10	46	46	46	22.092	0	146.27	7563500000	99	840390000	10	8	8	9	9	10	8	9	10	8	7	6	O43583	O43583	Density-regulated protein	DENR
30.303	30.3114	30.276	30.2981	30.7121	30.521	29.0139	29.0381	29.1013	29.2401	29.3472	29.0871	29	29	29	44.4	44.4	44.4	109.96	0	111.68	10778000000	156	239520000	25	23	25	24	28	28	18	17	16	19	18	19	O43592	O43592	Exportin-T	XPOT
29.3793	29.2606	29.1797	28.9936	29.313	28.9493	27.8309	27.4043	28.4423	28.0188	28.3759	28.1016	11	11	11	78.7	78.7	78.7	19.108	0	79.201	4821700000	63	602710000	10	10	9	9	9	10	5	5	9	7	6	7	O43598	O43598	2-deoxynucleoside 5-phosphate N-hydrolase 1	DNPH1
30.2855	30.4002	30.4432	30.2404	30.2789	30.1798	30.0036	30.0869	30.2687	30.3626	30.2441	30.27	21	21	21	44	44	44	51.355	0	82.297	13467000000	157	464390000	17	18	19	18	19	18	19	17	18	16	16	18	O43615	O43615	Mitochondrial import inner membrane translocase subunit TIM44	TIMM44
26.372	26.4609	25.9789	26.1329	26.3613	26.6295	26.1496	26.0711	25.8958	25.9154	25.9764	25.5514	5	5	5	30.6	30.6	30.6	20.274	0	5.8386	805940000	22	89549000	5	4	4	2	2	3	4	4	4	2	4	4	O43617	O43617	Trafficking protein particle complex subunit 3	TRAPPC3
27.4285	27.2743	27.5095	27.5048	27.9134	28.2232	25.0213	26.1964	25.5509	26.6799	25.9939	26.4468	3	3	3	15.1	15.1	15.1	27.563	0	23.482	1502900000	42	125240000	3	3	3	3	3	3	2	2	2	2	2	2	O43657	O43657	Tetraspanin-6	TSPAN6
30.3016	30.2711	30.2112	30.2785	30.2315	30.2839	29.8381	30.021	29.7548	29.9097	29.8085	29.9597	18	18	18	56.2	56.2	56.2	57.193	0	205.96	12059000000	233	401960000	17	18	17	17	18	18	16	15	16	15	15	16	O43660	O43660	Pleiotropic regulator 1	PLRG1
27.973	28.2397	28.0604	28.016	28.0569	28.4805	27.7159	27.7255	27.6814	26.9335	27.7083	27.895	13	13	13	29.5	29.5	29.5	71.606	0	61.307	2729800000	31	85307000	7	10	10	11	10	11	9	10	8	5	6	8	O43663	O43663	Protein regulator of cytokinesis 1	PRC1
23.9298	NaN	NaN	NaN	NaN	NaN	NaN	NaN	NaN	NaN	24.9527	NaN	3	3	3	23.1	23.1	23.1	20.236	0	7.9508	200960000	7	25120000	2	1	1	0	0	1	2	1	2	1	2	1	O43665	O43665	Regulator of G-protein signaling 10	RGS10
29.0655	28.9038	28.863	28.9659	28.8418	28.8032	28.4548	28.7393	28.7849	28.7731	28.6918	28.6256	6	6	6	12.1	12.1	12.1	50.75	0	50.418	4915300000	47	351090000	6	6	6	6	6	6	6	6	6	6	6	6	O43670	O43670	BUB3-interacting and GLEBS motif-containing protein ZNF207	ZNF207
27.4159	27.247	27.0858	27.3587	27.0445	27.1858	27.2241	27.4257	27.6986	27.7363	27.5774	27.6086	5	5	5	19	19	19	21.75	0	13.267	1874600000	39	234330000	5	5	5	5	5	4	5	5	5	4	4	4	O43674	O43674	NADH dehydrogenase [ubiquinone] 1 beta subcomplex subunit 5, mitochondrial	NDUFB5
26.8516	27.089	27.0054	26.9124	26.911	26.6486	26.7809	NaN	27.168	27.4591	27.1411	27.1567	3	3	3	28.6	28.6	28.6	11.402	0.00044238	3.9247	1384600000	21	230770000	3	2	3	3	3	3	3	2	3	2	3	3	O43676	O43676	NADH dehydrogenase [ubiquinone] 1 beta subcomplex subunit 3	NDUFB3
29.0732	28.9794	28.9808	29.1291	29.0697	29.0895	29.6822	29.4854	29.5346	29.5798	29.7247	29.6298	12	12	12	53.2	53.2	53.2	38.792	0	85.539	7324500000	122	488300000	10	11	11	11	11	11	12	12	12	11	12	12	O43681	O43681	ATPase ASNA1	ASNA1
30.558	30.537	30.5317	30.376	30.3125	30.3259	30.2323	30.3467	30.1623	30.3449	29.9686	30.3709	17	17	17	61.9	61.9	61.9	37.154	0	133.49	14387000000	161	959110000	15	17	16	17	15	15	14	15	15	15	14	15	O43684	O43684	Mitotic checkpoint protein BUB3	BUB3
33.5821	33.6842	33.7369	33.8053	33.6335	33.7711	35.2296	34.5671	35.3016	34.5409	35.41	34.7154	85	85	57	83.4	83.4	66.7	104.85	0	323.31	259800000000	1089	4723700000	71	65	70	69	66	69	74	76	82	75	78	76	O43707;Q08043	O43707	Alpha-actinin-4	ACTN4
27.2747	27.3402	27.6034	27.4944	27.2838	27.8156	27.5024	27.6686	27.6615	27.8142	27.2731	27.4063	4	4	4	23.6	23.6	23.6	24.212	0	7.9649	2009800000	11	223310000	4	4	4	4	4	4	2	2	3	4	4	4	O43708	O43708	Maleylacetoacetate isomerase	GSTZ1
27.2936	27.2811	26.741	26.6531	26.902	26.5747	27.5707	27.5761	27.0036	26.9128	26.7609	26.9999	5	5	5	22.1	22.1	22.1	31.88	0	9.6438	1468300000	25	133480000	4	4	5	5	5	4	5	5	4	5	3	4	O43709	O43709	Probable 18S rRNA (guanine-N(7))-methyltransferase	WBSCR22
30.5271	30.394	30.4517	30.53	30.3992	30.5452	29.3146	29.4318	29.2812	29.483	29.3928	29.5448	27	27	27	42.9	42.9	42.9	85.852	0	155.77	11722000000	175	229850000	26	22	22	24	23	21	18	17	15	17	15	18	O43719	O43719	HIV Tat-specific factor 1	HTATSF1
29.7969	29.8638	29.7984	29.8575	29.7678	29.9856	29.9593	29.9369	30.2425	30.3005	30.1988	30.1815	25	25	25	38.3	38.3	38.3	91.35	0	129.13	11414000000	197	326100000	20	24	23	21	22	22	22	24	23	21	23	20	O43747	O43747	AP-1 complex subunit gamma-1	AP1G1
NaN	NaN	NaN	26.4002	27.0837	26.6595	26.7316	26.3339	26.1497	27.1313	27.0317	27.1792	3	3	3	26.7	26.7	26.7	29.176	0	16.173	917060000	8	76422000	1	0	0	2	3	3	2	3	2	3	3	2	O43752	O43752	Syntaxin-6	STX6
26.0727	26.1516	25.9703	25.8695	26.0561	26.2027	26.9627	26.6684	26.6126	27.4354	27.3589	27.285	3	3	3	12.5	12.5	12.5	24.81	0.00065118	3.5004	1101700000	9	157390000	3	3	3	3	3	3	2	3	2	1	3	3	O43760	O43760	Synaptogyrin-2	SYNGR2
29.687	29.8125	29.6926	29.8516	29.6403	29.8184	30.0058	30.0139	30.1534	30.1501	29.9915	29.9134	12	12	12	38.3	38.3	38.3	34.063	0	48.141	10504000000	125	875340000	9	9	10	10	11	11	10	10	9	10	9	11	O43765	O43765	Small glutamine-rich tetratricopeptide repeat-containing protein alpha	SGTA
28.7703	29.0903	29.135	29.016	29.1575	28.8542	26.5548	26.9207	26.5745	27.3988	27.1048	27.2173	8	8	7	75.2	75.2	66.1	13.389	0	135.46	3644100000	56	404900000	8	6	6	6	6	7	3	5	3	6	3	5	O43768	O43768	Alpha-endosulfine	ENSA
25.2176	NaN	25.6738	NaN	NaN	NaN	NaN	NaN	NaN	NaN	NaN	NaN	3	3	3	13.3	13.3	13.3	32.943	0.00063803	3.1206	390940000	4	22996000	2	2	2	2	2	2	1	1	2	2	1	2	O43772	O43772	Mitochondrial carnitine/acylcarnitine carrier protein	SLC25A20
31.1873	31.1023	31.2229	31.169	31.077	31.0698	31.9397	32.0174	32.1536	32.3197	32.1602	32.1464	35	35	35	66.2	66.2	66.2	62.942	0	323.31	36610000000	345	1664100000	28	29	29	31	26	27	33	32	33	31	33	32	O43776	O43776	Asparagine--tRNA ligase, cytoplasmic	NARS
29.3424	29.4022	29.198	29.3913	29.5267	29.4077	30.1202	30.4871	30.1371	30.3663	30.1854	30.2052	29	29	26	36.8	36.8	33.5	131.98	0	192.61	10436000000	159	168320000	22	21	22	25	26	22	28	25	25	26	25	29	O43795	O43795	Unconventional myosin-Ib	MYO1B
25.3392	24.9284	NaN	24.4774	24.644	NaN	NaN	NaN	NaN	NaN	NaN	NaN	3	3	3	31.9	31.9	31.9	13.596	0.00063681	3.0937	145750000	7	18219000	2	3	1	2	3	2	0	0	0	0	0	0	O43805	O43805	Sjoegren syndrome nuclear autoantigen 1	SSNA1
30.6957	30.6362	30.6556	30.6203	30.6403	30.5133	30.1194	30.2853	30.0992	30.2058	30.1493	30.2141	15	15	15	75.3	75.3	75.3	26.227	0	95.751	15086000000	128	1077600000	14	15	15	15	14	14	13	14	13	14	14	14	O43809	O43809	Cleavage and polyadenylation specificity factor subunit 5	NUDT21
28.3484	28.5362	28.3896	28.4596	28.283	28.339	28.3145	28.0407	28.4765	28.205	28.3428	27.8221	9	9	9	33.8	33.8	33.8	45.283	0	46.495	3541600000	52	208330000	7	7	7	6	8	9	7	7	4	7	7	5	O43813	O43813	LanC-like protein 1	LANCL1
27.3866	27.5884	27.3445	27.2822	27.3051	27.3471	27.2571	27.3443	26.7249	26.9338	26.7098	27.0612	5	5	5	12.2	12.2	12.2	86.131	0	28.086	1660300000	50	43693000	4	5	5	4	5	5	5	4	5	5	3	5	O43815	O43815	Striatin	STRN
29.8342	29.9557	30.0461	29.9671	30.0645	30.0919	30.3225	30.4655	30.2396	30.1957	30.5282	30.4524	20	20	20	51.4	51.4	51.4	51.84	0	194.27	12846000000	172	558510000	14	17	15	16	14	13	17	18	17	16	16	18	O43818	O43818	U3 small nucleolar RNA-interacting protein 2	RRP9
27.844	27.926	27.8127	27.5194	27.8158	27.7015	26.8548	27.3133	27.0902	27.3712	26.988	27.2093	7	7	7	34.6	34.6	34.6	29.81	0	24.569	2011700000	61	143690000	6	4	7	7	6	6	6	6	5	6	6	5	O43819	O43819	Protein SCO2 homolog, mitochondrial	SCO2
27.5807	27.4209	27.6518	27.9402	27.6328	27.8326	27.5045	27.4061	27.5985	27.668	27.5755	27.5384	13	13	13	30.9	30.9	30.9	76.107	0	57.13	2174600000	99	80540000	11	9	9	7	11	10	8	10	7	10	9	11	O43823	O43823	A-kinase anchor protein 8	AKAP8
NaN	NaN	25.7616	NaN	24.7125	24.2707	NaN	24.2642	NaN	NaN	24.4035	NaN	2	2	2	5.2	5.2	5.2	56.883	0.00065034	3.4773	185360000	8	7129300	1	1	2	1	2	2	1	2	1	1	2	0	O43824	O43824	Putative GTP-binding protein 6	GTPBP6
30.0734	30.0044	30.1625	30.1208	30.0851	29.9803	29.7306	29.6713	29.9506	29.9496	29.8486	29.9403	17	17	17	54.5	54.5	54.5	42.183	0	87.561	10970000000	148	522400000	16	16	16	17	15	14	14	14	13	14	14	15	O43837	O43837	Isocitrate dehydrogenase [NAD] subunit beta, mitochondrial	IDH3B
29.6697	29.7566	29.5786	29.7315	29.6814	29.7441	30.1117	29.7523	29.9441	29.5005	29.7306	29.3659	28	28	28	33.7	33.7	33.7	131.57	0	129.31	9709300000	117	194190000	25	23	22	22	22	25	25	20	24	18	21	16	O43847	O43847	Nardilysin	NRD1
30.9234	30.6618	30.7984	30.8769	30.9249	30.9353	31.1749	30.8662	31.1407	31.1112	31.0588	30.8684	22	22	22	70.2	70.2	70.2	37.106	0	273.76	22210000000	205	1388100000	21	19	16	21	19	19	21	19	22	20	18	19	O43852	O43852	Calumenin	CALU
29.4665	29.4602	29.5294	29.3996	29.4233	29.3181	28.7504	28.8088	28.4006	28.5369	28.7008	28.659	17	17	17	49.8	49.8	49.8	58.951	0	138.01	6110200000	120	235010000	16	15	15	16	16	16	14	15	12	11	13	11	O43865;Q96HN2	O43865	Putative adenosylhomocysteinase 2	AHCYL1
26.6507	27.1274	26.7145	26.6291	26.9601	26.8312	26.8124	26.7651	26.3815	26.353	26.4389	26.6334	7	7	7	19.8	19.8	19.8	50.282	0	6.8523	1164000000	16	46559000	6	6	6	5	6	5	6	4	3	4	5	5	O43913	O43913	Origin recognition complex subunit 5	ORC5
26.4298	25.9108	26.1038	26.0326	25.8314	26.3815	25.9822	NaN	25.9141	26.2984	25.8946	25.8377	3	3	3	26.4	26.4	26.4	12.517	0.00044063	3.823	708910000	16	118150000	2	3	3	3	3	2	1	1	2	1	2	3	O43920	O43920	NADH dehydrogenase [ubiquinone] iron-sulfur protein 5	NDUFS5
NaN	NaN	NaN	NaN	NaN	NaN	26.2119	NaN	26.2884	26.1166	26.2461	26.3881	2	2	2	21.3	21.3	21.3	17.42	0.00044316	3.9716	516960000	10	129240000	1	1	1	1	1	1	2	1	2	2	2	2	O43924	O43924	Retinal rod rhodopsin-sensitive cGMP 3,5-cyclic phosphodiesterase subunit delta	PDE6D
29.1166	28.8749	29.1319	29.1213	28.9987	29.1055	28.7296	28.7316	28.3591	28.4415	28.5054	28.5227	18	18	16	36.9	36.9	33.9	71.689	0	33.338	5138300000	86	197630000	16	13	12	14	14	10	14	11	10	11	14	10	O60216	O60216	Double-strand-break repair protein rad21 homolog	RAD21
27.6552	28.1329	28.2884	28.1557	28.2567	27.9562	NaN	27.229	27.0269	27.1763	26.8482	27.2706	4	4	4	68	68	68	10.998	0	36.013	2132800000	30	426560000	4	4	4	4	4	4	1	4	2	4	4	4	O60220	O60220	Mitochondrial import inner membrane translocase subunit Tim8 A	TIMM8A
28.9226	28.963	28.9047	28.9054	28.7539	28.9099	28.6872	28.6454	28.1351	28.1112	28.4331	28.3805	20	19	19	26.8	25.9	25.9	119.26	0	148.54	4560600000	113	91212000	19	19	19	20	18	15	18	17	12	14	16	16	O60231	O60231	Putative pre-mRNA-splicing factor ATP-dependent RNA helicase DHX16	DHX16
27.5484	27.7022	27.7861	27.3758	27.6927	27.505	27.355	27.5122	27.2682	26.9976	27.3516	27.3435	3	3	3	37.2	37.2	37.2	21.474	0	14.673	1982500000	36	165210000	3	2	2	2	2	2	2	2	2	2	2	2	O60232	O60232	Sjoegren syndrome/scleroderma autoantigen 1	SSSCA1
30.9306	31.0258	30.8861	31.1684	30.9002	31.0526	29.7699	29.6205	29.8279	29.6699	29.711	29.4743	21	21	19	72.1	72.1	66.4	40.925	0	208.47	16257000000	150	706830000	16	17	17	18	18	19	14	13	13	13	14	13	O60256	O60256	Phosphoribosyl pyrophosphate synthase-associated protein 2	PRPSAP2
31.4255	31.426	31.4269	31.2485	31.4056	31.3124	31.1342	31.0856	30.9028	30.898	30.8782	30.9884	46	46	33	45	45	32.7	121.9	0	320.31	26029000000	467	473260000	42	43	40	44	42	40	39	41	38	38	37	37	O60264	O60264	SWI/SNF-related matrix-associated actin-dependent regulator of chromatin subfamily A member 5	SMARCA5
29.0166	28.9727	29.0197	29.0355	29.1373	29.1643	28.7773	28.5356	28.8464	28.688	28.9207	28.5964	21	21	21	23.3	23.3	23.3	146.2	0	68.789	5335300000	143	79631000	16	16	17	16	20	20	16	18	17	16	16	15	O60271;Q9UPT6	O60271	C-Jun-amino-terminal kinase-interacting protein 4	SPAG9
28.0681	28.0923	28.2088	28.1269	28.3013	28.3508	28.0354	28.1737	27.9644	27.3935	27.7936	27.7167	15	15	15	10.1	10.1	10.1	254.39	0	39.58	2906600000	50	25952000	13	11	10	12	13	12	9	13	7	9	6	11	O60287	O60287	Nucleolar pre-ribosomal-associated protein 1	URB1
29.3294	29.2357	29.4231	29.3124	29.3204	29.2527	28.9348	29.1871	28.899	28.9825	28.9317	28.9598	27	27	27	30.4	30.4	30.4	171.29	0	168.08	6357700000	123	93495000	24	22	23	22	20	23	18	19	18	14	14	17	O60306	O60306	Intron-binding protein aquarius	AQR
28.3866	28.5126	28.4035	28.4879	28.5343	28.535	29.0658	29.0069	28.7116	29.0839	28.8185	28.8899	21	21	21	29.5	29.5	29.5	111.63	0	140.78	4638400000	106	85896000	15	15	16	16	16	15	17	19	13	17	17	17	O60313	O60313	Dynamin-like 120 kDa protein, mitochondrial;Dynamin-like 120 kDa protein, form S1	OPA1
27.4942	27.4657	27.4979	27.5206	27.1607	27.9071	27.1306	27.2077	27.2575	27.1471	27.2492	27.3812	5	5	5	3.6	3.6	3.6	218.4	0	12.109	1833500000	21	23507000	3	4	5	5	3	4	5	5	3	4	4	3	O60318	O60318	Germinal-center associated nuclear protein	MCM3AP
29.0216	28.7743	28.7531	28.5838	28.7756	28.5084	28.8524	28.739	28.2277	28.5622	28.6209	28.4076	21	21	21	40.6	40.6	40.6	92.902	0	149.29	4553400000	66	123070000	18	17	15	15	14	16	15	11	10	12	12	12	O60341	O60341	Lysine-specific histone demethylase 1A	KDM1A
28.9874	28.9126	29.0512	28.9274	29.0047	28.8232	28.0382	28.1274	28.2366	27.9499	28.0587	28.1696	28	28	28	29	29	29	146.56	0	98.68	4284000000	134	68000000	20	21	23	22	22	20	18	16	16	17	18	19	O60343	O60343	TBC1 domain family member 4	TBC1D4
28.1734	NaN	NaN	NaN	NaN	28.3841	28.6342	28.4369	29.3934	29.1089	29.3332	28.8642	29	29	29	22	22	22	204.74	0	96.859	3852300000	68	34091000	3	4	2	2	3	3	17	17	19	24	27	22	O60437	O60437	Periplakin	PPL
28.1272	28.3535	27.9131	27.866	27.8405	27.9418	29.5643	29.1916	29.1436	28.722	29.295	28.9835	23	21	21	47	42.1	42.1	79.187	0	59.202	4676400000	73	133610000	16	15	12	11	10	14	23	20	16	16	21	17	O60488	O60488	Long-chain-fatty-acid--CoA ligase 4	ACSL4
28.4427	28.3413	28.0724	28.0786	28.189	28.2315	27.7993	28.2904	27.4404	28.1023	27.684	28.3437	5	5	5	31.5	31.5	31.5	18.762	0	23.86	3022300000	43	302230000	4	5	5	5	5	5	4	5	4	5	5	5	O60493	O60493	Sorting nexin-3	SNX3
26.0539	26.2807	26.1297	NaN	NaN	26.2202	26.47	26.7833	NaN	27.1245	26.8255	27.0856	4	4	4	30.1	30.1	30.1	28.114	0	25.869	870910000	9	79174000	3	3	2	2	1	3	2	4	2	4	4	4	O60499	O60499	Syntaxin-10	STX10
29.6517	29.5635	29.6119	29.6137	29.4788	29.4541	30.2317	30.0906	30.6314	30.6269	29.8263	30.0296	28	28	28	42.6	42.6	42.6	102.91	0	140.19	10925000000	144	237490000	19	21	20	20	20	20	24	22	27	23	20	23	O60502	O60502	Protein O-GlcNAcase	MGEA5
NaN	NaN	NaN	NaN	NaN	NaN	25.3018	25.4585	NaN	NaN	25.2597	NaN	2	2	2	5.5	5.5	5.5	75.34	0.00022594	4.4322	187640000	3	4937800	1	1	0	0	0	0	2	2	0	1	2	0	O60504	O60504	Vinexin	SORBS3
33.1882	33.1991	33.221	33.2135	33.1678	33.1652	33.302	33.5903	33.4545	33.7168	33.4277	33.6523	40	40	33	62.9	62.9	54.7	69.602	0	323.31	117080000000	559	3658700000	34	36	33	37	33	34	34	35	38	35	35	35	O60506	O60506	Heterogeneous nuclear ribonucleoprotein Q	SYNCRIP
27.6221	27.9291	27.8163	27.9153	27.6694	27.8526	27.4831	27.7173	27.369	27.486	27.2112	27.7659	10	10	10	23.3	23.3	23.3	65.521	0	19.703	2260500000	62	64586000	9	7	8	8	8	9	5	6	6	7	7	7	O60508	O60508	Pre-mRNA-processing factor 17	CDC40
27.477	27.9262	27.8422	27.8022	27.6295	27.6877	27.7145	27.8587	28.0134	28.0408	27.7572	27.829	12	12	12	15.1	15.1	15.1	122.95	0	50.092	2452500000	60	49050000	11	10	9	10	11	10	8	11	8	10	10	10	O60524	O60524	Nuclear export mediator factor NEMF	NEMF
28.4288	28.6311	28.5945	28.5532	28.3244	28.3098	NaN	NaN	NaN	NaN	NaN	NaN	10	10	10	40.3	40.3	40.3	41.949	0	37.787	2013700000	44	77451000	9	9	9	8	9	8	0	0	0	0	0	0	O60547	O60547	GDP-mannose 4,6 dehydratase	GMDS
26.6181	26.4147	26.315	26.3062	26.6157	26.6209	26.8032	26.7693	26.8153	26.9496	27.0027	27.3228	6	6	6	13.4	13.4	13.4	80.684	0	46.615	1157400000	17	44516000	3	4	3	4	5	3	5	6	3	4	5	6	O60563	O60563	Cyclin-T1	CCNT1
25.7448	26.0678	25.981	25.757	25.9851	25.4617	25.6818	25.4549	25.5678	NaN	26.2188	25.6451	6	6	6	6.9	6.9	6.9	119.54	0	18.892	583910000	19	10244000	6	6	5	5	5	5	5	4	5	1	3	5	O60566	O60566	Mitotic checkpoint serine/threonine-protein kinase BUB1 beta	BUB1B
27.3407	27.4328	27.6099	27.4397	27.5492	27.6401	28.0494	27.9402	27.5191	27.8157	27.7563	28.0191	9	9	9	22	22	22	84.784	0	26.448	2270600000	40	52804000	7	7	6	7	7	7	6	6	5	7	8	7	O60568	O60568	Procollagen-lysine,2-oxoglutarate 5-dioxygenase 3	PLOD3
28.9739	28.8036	28.44	28.8684	28.505	28.5314	28.0173	28.2094	27.883	27.4771	28.27	27.9	4	4	4	28.2	28.2	28.2	28.362	0	22.753	3925200000	44	301940000	4	4	3	4	3	3	3	3	3	4	4	4	O60573	O60573	Eukaryotic translation initiation factor 4E type 2	EIF4E2
NaN	23.5277	23.7672	23.4882	23.8921	23.8905	24.3206	24.3047	23.6482	23.7551	24.1712	24.3153	5	5	5	8.8	8.8	8.8	81.028	0	13.741	161150000	21	5371800	1	3	3	4	4	3	5	4	3	3	4	4	O60583	O60583	Cyclin-T2	CCNT2
30.6428	30.7287	30.7832	30.9022	30.8157	30.7896	31.3696	31.0584	31.1786	30.8747	31.1234	30.9002	46	46	46	43.6	43.6	43.6	141.35	0	323.31	22307000000	356	371780000	38	35	36	37	39	41	44	43	44	39	44	42	O60610	O60610	Protein diaphanous homolog 1	DIAPH1
NaN	NaN	26.1571	NaN	26.7655	25.8049	NaN	NaN	26.1871	26.5941	NaN	26.6764	3	3	3	27.2	27.2	27.2	17.79	0	8.1652	792000000	14	88000000	2	1	3	3	3	3	2	2	3	3	1	2	O60613	O60613	15 kDa selenoprotein	2017-09-15
25.7506	25.6642	26.0405	25.5551	27.5673	27.3346	NaN	NaN	NaN	NaN	NaN	25.8306	3	3	3	12.6	12.6	12.6	28.017	0.00065161	3.5075	614820000	8	68313000	3	2	2	3	3	3	1	1	0	0	1	2	O60637	O60637	Tetraspanin-3	TSPAN3
26.9155	27.1201	27.048	26.8582	27.1987	27.2031	26.8977	NaN	27.1669	26.7893	26.863	26.8973	6	6	6	10.6	10.6	10.6	86.844	0	6.2012	1391200000	11	38645000	5	5	4	5	3	2	2	1	2	3	2	3	O60645	O60645	Exocyst complex component 3	EXOC3
29.9577	30.0761	29.7074	29.9094	29.4925	29.8588	31.9953	31.7198	32.6968	32.2059	32.4299	32.0971	25	25	25	71.2	71.2	71.2	47.074	0	323.31	31538000000	243	1213000000	16	18	15	12	14	17	23	22	25	23	23	23	O60664	O60664	Perilipin-3	PLIN3
25.6471	NaN	25.3623	NaN	NaN	NaN	NaN	NaN	NaN	NaN	NaN	NaN	2	2	2	14.9	14.9	14.9	31.827	0.0024696	2.6437	341050000	2	21315000	2	2	2	1	2	2	2	2	1	2	1	2	O60671	O60671	Cell cycle checkpoint protein RAD1	RAD1
NaN	NaN	NaN	NaN	NaN	27.2316	26.2631	NaN	26.1248	NaN	26.1765	NaN	5	4	3	23.7	19.2	12.2	17.523	0.0030506	2.3973	401580000	6	44620000	0	0	0	2	0	2	5	2	3	1	4	2	O60675	O60675	Transcription factor MafK	MAFK
29.621	29.5226	29.8506	29.6508	29.7746	29.5865	28.6122	28.6836	28.4834	28.6744	28.5144	28.6738	14	14	14	33.1	33.1	33.1	59.875	0	64.015	6388800000	73	277780000	11	12	11	11	12	13	8	9	10	10	9	10	O60678	O60678	Protein arginine N-methyltransferase 3	PRMT3
30.3403	30.3298	30.3332	30.581	30.5077	30.6466	30.6167	30.3433	30.5486	30.2562	30.6087	30.2968	22	22	14	51.1	51.1	36	60.029	0	252.82	15748000000	241	684720000	21	21	20	20	20	22	20	21	20	19	22	20	O60684	O60684	Importin subunit alpha-7	KPNA6
28.8095	28.7987	28.8986	28.8155	29.0907	28.8372	30.0855	30.218	30.3616	30.7294	30.6697	30.5981	23	23	23	64.4	64.4	64.4	55.023	0	245.1	10033000000	134	358320000	16	17	13	11	15	11	18	17	19	19	18	21	O60701	O60701	UDP-glucose 6-dehydrogenase	UGDH
29.8848	30.0041	29.7847	29.6782	29.9323	29.946	31.1904	31.2217	31.3786	31.5184	31.1851	31.3209	35	35	35	54.1	54.1	54.1	108.17	0	323.31	18866000000	267	393040000	21	19	20	18	23	22	32	33	32	32	33	32	O60716	O60716	Catenin delta-1	CTNND1
NaN	24.6144	25.4665	24.992	NaN	NaN	25.8175	NaN	NaN	24.7458	25.3881	25.1605	2	2	2	9.9	9.9	9.9	31.938	0	7.1309	322130000	3	35792000	1	2	2	2	0	1	2	1	1	2	2	2	O60725	O60725	Protein-S-isoprenylcysteine O-methyltransferase	ICMT
27.4914	26.9501	NaN	27.8221	28.3923	27.7091	26.7042	26.3915	27.1032	27.1119	NaN	26.9488	6	1	1	66.4	29.2	29.2	12.823	0	43.706	1713100000	12	342610000	5	5	6	5	5	6	5	6	5	6	6	5	O60739	O60739	Eukaryotic translation initiation factor 1b	EIF1B
30.0069	30.1694	30.1213	30.1295	29.9742	30.0526	29.484	29.3243	29.4916	29.6103	29.5213	29.3001	20	20	18	42	42	40.1	58.47	0	84.888	9866500000	114	365430000	19	17	17	17	17	15	18	17	18	18	19	17	O60749	O60749	Sorting nexin-2	SNX2
28.2367	28.2971	27.7866	28.4187	28.1382	28.1505	28.2131	28.0431	28.3061	28.158	28.3217	27.9877	9	9	9	40.8	40.8	40.8	29.634	0	16.521	3277600000	36	204850000	6	6	5	4	6	7	7	7	7	5	7	6	O60762	O60762	Dolichol-phosphate mannosyltransferase subunit 1	DPM1
30.9183	30.8987	31.0134	31.108	31.0571	31.1697	31.1381	31.0378	31.2723	31.2756	31.4791	31.1745	40	40	40	52.9	52.9	52.9	107.89	0	323.31	24927000000	424	579690000	36	35	36	35	35	35	34	35	37	37	38	34	O60763;REV__P09471;REV__Q5VZ89	O60763	General vesicular transport factor p115	USO1
27.268	26.6887	26.7295	26.975	26.6701	26.7064	26.831	26.568	27.0449	26.4241	26.8459	26.3858	4	4	4	35.2	35.2	35.2	15.139	0	5.9758	1227000000	15	204500000	4	3	3	4	4	4	4	3	4	3	4	3	O60783	O60783	28S ribosomal protein S14, mitochondrial	MRPS14
28.2184	28.1695	28.0101	28.1515	28.2475	28.2353	27.2594	27.1129	26.9496	26.9873	27.3111	27.0825	7	7	7	26.8	26.8	26.8	53.818	0	57.586	2390500000	40	132810000	7	6	5	6	6	6	5	5	5	4	6	5	O60784	O60784	Target of Myb protein 1	TOM1
33.7338	33.7346	33.4427	34.4075	32.9881	34.0926	33.5772	33.627	33.9121	33.7799	33.5439	33.4348	15	3	0	77.8	9.5	0	13.89	0	5.897	149550000000	58	21364000000	13	13	14	13	13	13	13	13	15	13	12	13	O60814;P57053;P62807	O60814;P57053;P62807	Histone H2B type 1-K;Histone H2B type F-S;Histone H2B type 1-C/E/F/G/I	HIST1H2BK;H2BFS;HIST1H2BC
27.601	27.5673	27.285	27.5166	27.4737	27.2605	NaN	26.8346	26.2498	25.9164	26.7065	26.2578	6	6	6	14.7	14.7	14.7	70.755	0	37.546	1363400000	47	37872000	5	5	6	5	6	5	0	3	3	4	4	4	O60826	O60826	Coiled-coil domain-containing protein 22	CCDC22
27.8694	27.4047	27.2126	27.4435	27.2185	27.5654	26.0538	27.0861	26.3931	27.1115	26.6565	26.9595	3	3	3	26.4	26.4	26.4	30.472	0	20.981	1596800000	30	159680000	3	3	3	2	3	3	2	2	2	2	2	2	O60828	O60828	Polyglutamine-binding protein 1	PQBP1
27.3862	27.9427	27.771	26.9048	27.4865	27.6486	NaN	NaN	NaN	NaN	NaN	NaN	7	7	7	52.9	52.9	52.9	18.273	0	7.5613	1062900000	16	118100000	4	5	6	4	7	5	1	0	0	0	0	0	O60830	O60830	Mitochondrial import inner membrane translocase subunit Tim17-B	TIMM17B
31.1739	31.2112	31.1815	31.2089	31.3762	31.1462	30.963	31.1898	30.8868	31.3621	31.0311	31.2908	26	26	26	58.6	58.6	58.6	57.673	0	290.03	25333000000	270	817180000	25	21	20	20	22	19	19	22	16	19	18	23	O60832	O60832	H/ACA ribonucleoprotein complex subunit 4	DKC1
31.5957	31.4924	31.5045	31.4412	31.4869	31.4144	31.7546	31.8784	31.6519	31.7395	31.6744	31.7752	52	52	52	44	44	44	138.83	0	323.31	34865000000	512	697310000	41	41	43	42	43	42	46	42	48	40	41	43	O60841	O60841	Eukaryotic translation initiation factor 5B	EIF5B
29.3499	29.4295	29.4975	29.0908	29.0825	28.9342	28.6905	29.1042	27.7825	28.4782	28.1909	28.7896	9	9	9	54.1	54.1	54.1	16.368	0	38.755	5435100000	82	603900000	8	7	8	8	9	8	8	9	5	9	6	7	O60869	O60869	Endothelial differentiation-related factor 1	EDF1
24.7768	24.8655	24.6561	24.8095	24.7682	NaN	NaN	24.5127	NaN	NaN	NaN	NaN	3	3	3	9.4	9.4	9.4	45.373	0.0053286	2.021	245760000	5	10240000	2	2	2	2	2	1	0	2	1	0	1	2	O60870	O60870	DNA/RNA-binding protein KIN17	KIN
30.7104	30.6039	30.5172	30.6338	30.6029	30.5089	30.5565	30.782	30.7037	30.7449	30.5471	30.8452	19	19	19	54.1	54.1	54.1	45.745	0	152.4	17630000000	159	801380000	15	16	14	16	16	14	17	18	18	16	17	14	O60884	O60884	DnaJ homolog subfamily A member 2	DNAJA2
27.9671	27.6523	27.3227	27.5914	27.5694	27.5789	NaN	NaN	27.1663	NaN	NaN	NaN	13	11	8	14.5	12.9	10.7	152.22	0	22.905	1380100000	26	28752000	10	11	10	9	10	12	3	3	4	3	2	3	O60885;Q58F21	O60885	Bromodomain-containing protein 4	BRD4
28.118	28.5323	27.75	28.1016	27.7862	27.8109	NaN	NaN	NaN	27.4943	27.477	27.4889	2	2	2	22.9	22.9	22.9	19.116	0	39.301	2044700000	12	340790000	2	2	2	2	2	2	1	1	1	2	2	2	O60888	O60888	Protein CutA	CUTA
27.4313	27.7112	27.8176	27.6273	27.3159	27.5113	27.275	27.3918	27.451	27.7161	27.4683	27.462	4	4	4	29.5	29.5	29.5	14.21	0	5.596	2015000000	19	251870000	3	4	4	4	4	4	3	3	3	3	3	3	O60925	O60925	Prefoldin subunit 1	PFDN1
25.8202	25.8882	26.0642	25.8118	25.8361	26.2717	NaN	NaN	NaN	NaN	NaN	NaN	8	8	8	19.4	19.4	19.4	84.958	0	16.629	367020000	12	8738600	3	3	4	4	4	7	0	0	0	0	0	1	O60934	O60934	Nibrin	NBN
NaN	NaN	NaN	NaN	NaN	NaN	27.5706	27.8089	27.6973	27.7728	28.0485	28.1056	6	6	6	49	49	49	22.629	0	71.767	1244200000	36	155530000	0	0	0	0	1	0	6	6	6	5	6	6	O60936	O60936	Nucleolar protein 3	NOL3
27.0365	26.4029	26.8688	26.8812	26.9862	27.1529	27.6226	26.7783	27.3546	27.249	27.6657	26.9779	7	7	7	18.1	18.1	18.1	68.556	0	7.4549	1544000000	20	51467000	6	5	4	5	4	6	7	6	6	6	6	6	O60942	O60942	mRNA-capping enzyme;Polynucleotide 5-triphosphatase;mRNA guanylyltransferase	RNGTT
28.3573	28.3447	28.3096	28.0244	28.4781	28.0704	27.2099	27.1397	27.496	26.9734	27.5772	27.2242	10	10	10	18	18	18	82.64	0	25.085	2628800000	37	77318000	8	10	9	8	9	9	6	5	7	6	7	4	O75027	O75027	ATP-binding cassette sub-family B member 7, mitochondrial	ABCB7
27.3983	27.6186	27.3762	27.5038	26.9224	27.2284	27.4078	27.4974	27.2556	27.447	27.5958	27.15	6	6	6	9.6	9.6	9.6	120.88	0	49.874	1826500000	38	36531000	5	6	5	6	5	6	3	3	6	3	2	3	O75044;Q7Z6B7	O75044	SLIT-ROBO Rho GTPase-activating protein 2	SRGAP2
30.9106	30.889	30.8783	31.0614	30.9408	31.0373	32.1776	32.185	32.4557	32.4427	32.4889	32.4613	41	41	41	82.8	82.8	82.8	66.193	0	323.31	39887000000	399	1329600000	29	29	29	33	33	33	37	37	39	37	38	39	O75083	O75083	WD repeat-containing protein 1	WDR1
28.3303	28.4344	28.4103	28.4942	28.4243	28.6687	28.9031	28.7718	28.8713	28.6351	29.0038	28.6928	24	24	18	22.6	22.6	17.6	160.9	0	39.55	4467200000	79	55841000	17	17	18	18	14	18	21	16	20	17	18	15	O75116	O75116	Rho-associated protein kinase 2	ROCK2
29.4773	29.4163	29.25	29.2442	29.4202	29.2159	27.6492	27.8388	27.7821	27.3609	27.8304	28.0768	29	29	25	30.9	30.9	27.6	141.13	0	126.35	4874000000	105	64131000	23	27	23	24	26	26	14	13	11	9	14	14	O75122	O75122	CLIP-associating protein 2	CLASP2
31.2595	31.3242	31.3494	31.4702	31.3635	31.3891	31.9038	31.9373	31.6224	31.8417	31.7736	31.7726	22	22	21	56.8	56.8	56.8	60.13	0	235.78	34224000000	240	1426000000	19	17	18	19	19	19	20	21	21	19	20	21	O75131;Q8IYJ1;O95741;Q9HCH3	O75131	Copine-3	CPNE3
NaN	NaN	24.0566	24.4354	24.4942	24.5079	NaN	NaN	NaN	NaN	24.0454	NaN	2	2	2	8.5	8.5	8.5	56.571	0	19.051	150550000	15	6273000	1	1	2	2	2	2	1	2	1	1	2	0	O75143	O75143	Autophagy-related protein 13	ATG13
26.7445	26.7974	26.5918	26.1519	26.8411	26.5776	27.8849	27.9048	27.654	27.206	27.731	27.7742	15	15	15	18.7	18.7	18.7	119.39	0	104.33	1709200000	71	27130000	8	7	7	6	8	5	10	14	10	9	11	9	O75146	O75146	Huntingtin-interacting protein 1-related protein	HIP1R
26.6183	NaN	26.7808	NaN	NaN	NaN	NaN	NaN	NaN	NaN	NaN	NaN	2	2	2	2	2	2	206.94	0	5.5637	802850000	8	8726600	2	1	2	1	2	1	1	1	1	1	0	0	O75147	O75147	Obscurin-like protein 1	OBSL1
28.9929	28.98	28.7147	28.7665	28.9077	28.8557	28.7494	28.5897	28.5068	28.3906	28.3997	28.5156	23	23	21	29.7	29.7	28.2	113.65	0	129.7	4637300000	97	92746000	19	19	19	20	19	19	19	18	16	16	17	17	O75150	O75150	E3 ubiquitin-protein ligase BRE1B	RNF40
28.4231	28.3344	28.4516	28.4961	28.2007	28.2895	27.5938	27.6354	27.7048	27.5363	27.3733	27.7091	16	16	16	28.5	28.5	28.5	89.13	0	94.034	2916000000	101	69428000	14	15	15	13	16	15	10	10	10	11	9	11	O75152	O75152	Zinc finger CCCH domain-containing protein 11A	ZC3H11A
30.5435	30.3474	30.2202	29.9456	30.3944	30.1632	31.0533	31.0093	30.2486	30.0346	30.5159	30.6068	40	40	40	46.4	46.4	46.4	146.67	0	189.75	15889000000	212	233660000	37	34	28	25	32	33	35	34	27	23	29	36	O75153;Q9Y5I4	O75153	Clustered mitochondria protein homolog	CLUH
26.6942	26.7542	26.3681	26.4975	26.4952	26.8054	NaN	NaN	NaN	NaN	NaN	NaN	11	7	7	12.6	9.6	9.6	135.25	0	36.562	561120000	19	9674500	11	10	8	7	8	10	3	2	3	3	4	4	O75155	O75155	Cullin-associated NEDD8-dissociated protein 2	CAND2
NaN	26.0543	NaN	25.8028	25.8282	26.3458	25.7253	NaN	25.8542	25.9044	NaN	26.0561	7	7	7	5.4	5.4	5.4	254.41	0	15.677	567430000	13	5066300	3	4	2	2	4	4	4	2	4	3	3	3	O75165	O75165	DnaJ homolog subfamily C member 13	DNAJC13
26.2553	26.5418	26.3589	26.3804	26.3672	26.177	26.3874	26.3914	25.8849	27.1026	26.7744	26.8984	7	7	7	10.5	10.5	10.5	81.871	0	11.398	1014900000	21	53415000	6	6	6	6	6	7	7	6	7	6	5	5	O75175	O75175	CCR4-NOT transcription complex subunit 3	CNOT3
28.9152	29.048	28.7853	28.7477	28.8504	28.7369	28.6538	28.7071	28.3449	28.3162	28.4008	28.5392	22	22	13	13.4	13.4	7.8	274.25	0	154.4	4597600000	152	52245000	19	17	17	18	17	18	17	19	12	12	15	15	O75179	O75179	Ankyrin repeat domain-containing protein 17	ANKRD17
27.9887	27.1245	26.519	25.9546	26.2244	25.7341	26.5996	25.9463	NaN	NaN	26.5816	NaN	7	7	7	31	31	31	36.087	0	13.026	928530000	20	71425000	6	5	3	3	4	3	3	4	1	2	3	2	O75190;Q8WWF6;Q8NHS0	O75190	DnaJ homolog subfamily B member 6	DNAJB6
25.4427	25.2097	26.6256	24.5546	24.9108	25.501	NaN	NaN	23.9464	24.0704	24.5929	NaN	7	7	7	25.4	25.4	25.4	58.382	0	20.016	325840000	17	13034000	6	5	4	6	5	3	1	2	2	3	2	2	O75191	O75191	Xylulose kinase	XYLB
25.4049	25.4932	NaN	25.3777	25.9987	NaN	25.611	25.2949	NaN	NaN	25.7379	NaN	6	6	6	40.3	40.3	40.3	35.509	0	38.381	444780000	12	34214000	5	4	3	4	3	3	4	2	1	2	3	1	O75208	O75208	Ubiquinone biosynthesis protein COQ9, mitochondrial	COQ9
28.0314	27.3752	28.3887	27.7897	28.1579	27.693	27.3774	27.2984	27.6052	27.9199	27.3525	27.8858	6	6	6	47.9	47.9	47.9	21.007	0	73.824	2382600000	23	183280000	2	4	3	4	5	5	3	5	4	5	4	4	O75223;M0QZK8	O75223;M0QZK8	Gamma-glutamylcyclotransferase	GGCT
27.3205	27.6936	27.8306	27.4835	27.5831	27.9081	27.7065	27.1533	27.5906	27.2777	27.5434	27.3306	5	5	5	39	39	39	23.563	0	37.112	2096800000	37	209680000	4	4	5	4	4	5	5	5	4	4	5	4	O75251	O75251	NADH dehydrogenase [ubiquinone] iron-sulfur protein 7, mitochondrial	NDUFS7
30.5469	30.3834	30.4537	30.5609	30.5266	30.4781	30.1957	29.8516	30.2115	30.153	30.2211	30.0256	19	19	19	65.7	65.7	65.7	52.545	0	204.43	14111000000	185	564460000	17	14	16	14	15	12	13	14	15	16	15	13	O75306	O75306	NADH dehydrogenase [ubiquinone] iron-sulfur protein 2, mitochondrial	NDUFS2
28.2357	28.359	28.4312	28.5234	28.4232	28.493	28.3645	28.065	28.1101	28.2762	28.1574	28.3553	11	11	11	36.2	36.2	36.2	50.925	0	78.479	3540900000	72	136190000	9	10	9	10	11	11	10	10	8	10	10	10	O75312	O75312	Zinc finger protein ZPR1	ZPR1
28.0942	28.2958	28.0248	28.3767	28.3975	28.6307	28.3694	28.2339	28.5054	28.8075	28.3502	28.3845	9	8	8	45.5	42.7	42.7	33.742	0	40.881	3681400000	42	230090000	7	7	7	8	7	8	7	7	7	7	6	7	O75323	O75323	Protein NipSnap homolog 2	GBAS
26.8341	26.8326	26.8712	27.0029	26.8488	26.9296	27.5177	26.9058	27.136	27.2077	27.161	27.0171	6	5	5	10.6	9.7	9.7	84.099	0	20.771	1531200000	24	34026000	5	6	5	4	5	3	6	6	3	3	4	5	O75330	O75330	Hyaluronan mediated motility receptor	HMMR
28.9607	29.0597	29.0502	29.0009	29.1583	29.1687	29.3329	29.3867	29.1002	29.5001	29.2345	29.4649	6	6	6	57.6	57.6	57.6	21.868	0	36.317	6513600000	59	592140000	6	6	6	6	6	6	6	6	6	6	6	6	O75340	O75340	Programmed cell death protein 6	PDCD6
31.4378	31.3838	31.3971	31.4138	31.3427	31.4837	30.8815	30.9196	31.0234	30.9664	30.8593	30.9034	14	14	14	71.3	71.3	71.3	12.855	0	172.48	25921000000	182	4320200000	12	12	13	13	13	12	13	13	14	12	13	11	O75347	O75347	Tubulin-specific chaperone A	TBCA
28.7555	29.062	28.5869	28.8736	28.8077	28.9649	28.8223	29.1177	28.8068	29.0151	29.0984	28.8904	5	5	5	59.3	59.3	59.3	13.757	0	78.441	5286600000	49	755220000	3	3	3	3	3	4	4	4	4	3	3	4	O75348;F2Z307;O95670	O75348	V-type proton ATPase subunit G 1	ATP6V1G1
27.7595	27.8201	27.7417	27.3901	27.6352	26.896	28.1016	28.0925	27.8085	27.6338	28.0882	28.3017	7	5	5	23	18.2	18.2	49.301	0	20.863	2454100000	22	98164000	6	6	6	6	6	6	7	7	6	7	7	7	O75351	O75351	Vacuolar protein sorting-associated protein 4B	VPS4B
31.9141	31.9962	32.0101	32.0152	31.926	32.0934	31.6276	31.585	31.6779	32.0468	31.6708	31.8116	22	22	20	69.6	69.6	62.6	39.617	0	323.31	41457000000	258	2303200000	18	20	17	19	19	18	19	16	16	17	18	16	O75367	O75367	Core histone macro-H2A.1	H2AFY
26.7747	26.7563	26.8164	26.9311	26.5899	26.9607	26.0933	25.9458	26.0366	26.4619	25.8289	26.0598	4	4	4	36.8	36.8	36.8	12.774	0	6.6332	990540000	25	123820000	3	3	4	4	4	4	2	3	2	4	3	4	O75368	O75368	SH3 domain-binding glutamic acid-rich-like protein	SH3BGRL
32.5375	32.6547	32.4915	32.535	32.5005	32.6394	32.9664	32.9453	33.3097	33.3054	33.2103	33.0557	132	123	120	66.4	64.1	62.9	278.16	0	323.31	83302000000	1228	586630000	111	113	112	110	112	113	115	116	121	121	116	119	O75369	O75369	Filamin-B	FLNB
25.6658	25.4649	25.2372	25.4001	25.1657	25.2421	NaN	NaN	NaN	NaN	NaN	NaN	3	3	3	2.7	2.7	2.7	270.21	0	69.281	233480000	18	1796000	2	3	3	2	3	2	0	0	0	0	0	0	O75376	O75376	Nuclear receptor corepressor 1	NCOR1
25.4374	26.1573	25.9802	26.4606	26.1088	26.2695	26.2553	26.1491	26.2227	26.4035	26.2433	26.4104	4	4	4	43.5	43.5	43.5	13.711	0	14.756	801740000	30	100220000	1	2	2	3	3	2	3	3	4	3	4	3	O75380	O75380	NADH dehydrogenase [ubiquinone] iron-sulfur protein 6, mitochondrial	NDUFS6
27.8757	27.8059	27.9335	28.159	28.0218	28.145	28.434	28.4831	28.4408	28.2591	28.45	28.3211	9	9	9	42.4	42.4	42.4	41.236	0	74.348	3267300000	77	217820000	7	8	9	8	8	8	6	6	6	8	6	8	O75381	O75381	Peroxisomal membrane protein PEX14	PEX14
32.9812	33.0927	33.215	33.1031	33.094	33.0585	32.8428	32.699	32.9788	32.82	32.9354	32.6887	23	23	22	56	56	54.1	51.712	0	252.93	88988000000	249	4683600000	21	21	21	21	21	22	18	19	21	19	20	21	O75390	O75390	Citrate synthase, mitochondrial	CS
NaN	26.1996	25.592	26.3512	26.7814	26.7141	25.5499	25.5386	NaN	NaN	26.0552	25.5525	2	2	2	14.5	14.5	14.5	26.034	0	17.14	670250000	13	55854000	2	2	2	2	2	1	2	2	1	2	1	2	O75391	O75391	Sperm-associated antigen 7	SPAG7
26.3678	26.2826	25.9875	26.314	26.2358	25.9814	26.4161	NaN	27.0931	26.4224	26.8207	26.4348	2	2	2	38.5	38.5	38.5	7.6191	0.0016629	2.7698	922910000	18	307640000	2	1	2	1	1	1	2	1	2	2	2	2	O75394	O75394	39S ribosomal protein L33, mitochondrial	MRPL33
30.0392	30.2253	30.2456	30.2202	30.2137	30.1353	29.9008	30.1853	30.2217	30.5341	30.3016	30.2528	13	13	13	48.4	48.4	48.4	24.593	0	97.11	12989000000	139	927760000	12	12	11	12	13	13	12	12	12	12	12	13	O75396	O75396	Vesicle-trafficking protein SEC22b	SEC22B
30.2054	30.1599	30.1065	30.0967	30.1046	30.286	29.9874	30.3579	29.9995	30.2155	30.0128	30.1431	24	24	24	27.4	27.4	27.4	108.8	0	267.49	12415000000	178	376230000	17	20	19	21	19	18	17	19	18	18	15	21	O75400;Q6NWY9	O75400	Pre-mRNA-processing factor 40 homolog A	PRPF40A
24.1602	24.2415	NaN	23.889	23.2093	23.9166	24.1538	24.2409	24.524	24.6099	24.1933	24.4	5	5	5	8.7	8.7	8.7	87.793	0.00044873	4.2737	184650000	12	4294200	3	2	1	3	3	3	3	5	4	4	4	4	O75410	O75410	Transforming acidic coiled-coil-containing protein 1	TACC1
25.0124	24.5039	24.2418	24.3558	24.2337	24.2623	23.5582	23.7818	23.5482	23.6973	23.6074	23.6516	1	1	1	7.5	7.5	7.5	21.142	0.0024666	2.6248	192030000	8	16003000	1	1	1	1	1	1	1	1	1	1	1	1	O75414	O75414	Nucleoside diphosphate kinase 6	NME6
25.8058	26.0726	26.5993	25.3413	26.4708	26.1702	NaN	24.1933	NaN	NaN	24.5994	NaN	5	5	5	13.6	13.6	13.6	65.568	0	33.586	436130000	21	16774000	4	4	4	3	5	4	0	2	0	1	2	1	O75419	O75419	Cell division control protein 45 homolog	CDC45
28.5843	28.4342	28.5758	28.5391	28.4849	28.5337	27.9928	28.0937	28.4665	28.4502	28.3468	28.0501	11	11	11	69.6	69.6	69.6	29.763	0	95.989	3724400000	79	338580000	10	10	9	11	10	8	9	9	9	8	10	9	O75431	O75431	Metaxin-2	MTX2
29.2255	29.3035	29.5006	29.4387	29.359	29.4183	29.4849	29.6019	29.5645	29.5306	29.7046	29.6242	15	15	15	62.4	62.4	62.4	38.169	0	82.7	7903600000	91	415980000	12	13	10	11	12	13	13	15	12	13	13	12	O75436	O75436	Vacuolar protein sorting-associated protein 26A	VPS26A
29.5854	29.4223	29.6853	29.3972	29.4295	29.565	29.0765	29.2172	29.3454	29.242	29.1229	29.3152	18	17	17	43.8	42.3	42.3	54.366	0	129.31	7310400000	94	281170000	16	17	16	16	16	16	13	16	14	14	14	16	O75439	O75439	Mitochondrial-processing peptidase subunit beta	PMPCB
26.0298	25.8909	26.0322	25.8727	25.9387	25.7601	NaN	NaN	NaN	25.9908	NaN	25.9974	5	5	5	7.5	7.5	7.5	110.3	0.0002265	4.4855	656060000	13	12864000	4	4	3	5	4	4	3	3	2	3	2	3	O75448	O75448	Mediator of RNA polymerase II transcription subunit 24	MED24
25.7223	25.6875	25.8751	25.845	26.1344	26.0459	NaN	NaN	NaN	NaN	NaN	25.8645	4	4	4	16.5	16.5	16.5	55.964	0	5.6289	468060000	10	16140000	3	3	3	3	4	4	1	2	1	1	0	2	O75449	O75449	Katanin p60 ATPase-containing subunit A1	KATNA1
30.9074	30.9378	30.8802	30.8953	31.0734	30.8896	30.7061	30.4586	30.4519	30.4303	30.6757	30.463	28	28	27	49.8	49.8	48.3	60.103	0	240.57	19175000000	193	684830000	24	22	24	24	22	24	24	24	25	22	24	23	O75475	O75475	PC4 and SFRS1-interacting protein	PSIP1
28.4897	28.4789	28.7684	28.8409	28.4643	28.5662	29.8456	30.0318	29.758	29.9817	30.0447	29.921	17	17	13	60.1	60.1	51.7	38.925	0	114.23	7446300000	113	391910000	14	15	15	11	14	13	16	16	17	16	16	17	O75477	O75477	Erlin-1	ERLIN1
24.7077	25.3039	24.7788	24.9642	24.6596	NaN	24.6333	24.4072	NaN	NaN	NaN	NaN	4	4	4	11.5	11.5	11.5	62.411	0	10.691	211370000	16	7549000	3	4	3	3	3	1	2	3	0	1	0	1	O75487	O75487	Glypican-4;Secreted glypican-4	GPC4
30.1148	30.0557	30.1386	29.8322	30.1743	30.0471	29.7583	29.3868	29.6392	29.8197	29.7984	29.6033	16	16	16	57.6	57.6	57.6	30.241	0	56.48	10485000000	101	616780000	16	16	16	16	15	16	15	15	16	14	16	13	O75489	O75489	NADH dehydrogenase [ubiquinone] iron-sulfur protein 3, mitochondrial	NDUFS3
28.4975	27.2036	27.6442	27.4903	27.3268	27.7725	26.6525	26.5773	26.8153	26.9067	27.1107	26.9595	5	5	5	23.3	23.3	23.3	31.3	0	4.7969	1845400000	13	205050000	5	5	5	5	4	4	4	5	4	4	4	4	O75494;Q8WXF0	O75494	Serine/arginine-rich splicing factor 10	SRSF10
25.6324	25.8186	25.8358	25.7185	25.9195	25.7954	NaN	NaN	NaN	NaN	NaN	NaN	5	5	5	27.3	27.3	27.3	23.565	0	12.216	364200000	10	52028000	4	3	4	3	5	3	2	2	0	0	0	0	O75496	O75496	Geminin	GMNN
25.724	25.1219	24.9523	24.7254	26.0708	25.6791	27.4669	26.8386	NaN	NaN	25.0887	25.651	1	1	1	25	25	25	8.5435	0	41.39	637350000	11	127470000	1	1	1	1	1	1	1	1	1	1	1	1	O75506	O75506	Heat shock factor-binding protein 1	HSBP1
28.9968	29.0754	29.1073	29.273	29.1846	29.272	28.4977	27.7456	28.2302	27.9809	28.2554	27.812	12	12	12	42.1	42.1	42.1	43.585	0	100.82	4749200000	45	249960000	10	9	8	10	7	10	9	7	8	8	9	7	O75521	O75521	Enoyl-CoA delta isomerase 2, mitochondrial	ECI2
25.6266	25.3011	25.1212	25.1569	24.9003	25.3037	24.817	24.713	24.7344	NaN	NaN	24.8492	6	6	6	19	19	19	48.902	0	4.7309	328300000	9	14923000	5	4	3	3	3	3	2	2	2	1	1	2	O75528	O75528	Transcriptional adapter 3	TADA3
26.9222	27.0957	27.2582	26.8496	27.0822	26.7272	26.4762	26.3216	26.1839	26.0674	26.4599	26.1183	9	9	9	24.3	24.3	24.3	50.197	0	22.773	1162100000	54	46483000	9	5	7	7	7	7	7	4	6	4	6	5	O75530	O75530	Polycomb protein EED	EED
30.0097	29.9106	29.6655	29.8583	30.198	30.1951	29.834	29.3463	29.5469	29.7201	29.7545	29.8181	5	5	5	58.4	58.4	58.4	10.058	0	74.527	10125000000	54	1687500000	5	5	4	5	5	5	5	5	5	5	4	5	O75531	O75531	Barrier-to-autointegration factor;Barrier-to-autointegration factor, N-terminally processed	BANF1
33.0266	33.1209	33.1268	33.1572	33.0209	33.0543	32.7814	32.7092	32.6245	32.5763	32.6739	32.6971	78	78	78	63.5	63.5	63.5	145.83	0	323.31	85106000000	885	1372700000	76	73	73	74	71	74	73	73	71	67	70	72	O75533	O75533	Splicing factor 3B subunit 1	SF3B1
31.555	31.4281	30.809	30.6121	31.0666	30.8976	30.9007	31.1146	29.7155	29.8053	29.8917	30.5247	43	43	43	63	63	63	88.884	0	214.23	20403000000	249	443540000	39	39	36	35	35	36	37	41	29	27	31	32	O75534	O75534	Cold shock domain-containing protein E1	CSDE1
25.9667	26.4282	26.4097	26.108	26.3991	26.1848	26.2413	26.3675	26.3055	26.7628	26.359	26.8347	5	5	5	20.1	20.1	20.1	34.404	0	10.241	899990000	32	64285000	5	5	5	4	5	5	5	4	4	5	3	5	O75569	O75569	Interferon-inducible double-stranded RNA-dependent protein kinase activator A	PRKRA
24.876	25.0328	24.4667	24.5852	24.4099	25.4197	26.3037	25.1034	25.9286	24.9146	26.0616	25.3951	3	3	3	3.7	3.7	3.7	89.864	0.0026645	2.5556	451110000	11	10741000	2	2	2	3	3	3	3	3	3	3	3	2	O75582;O75676	O75582	Ribosomal protein S6 kinase alpha-5	RPS6KA5
28.0247	27.9768	27.5527	27.4007	27.8424	27.5358	26.1285	25.9549	26.2845	26.3784	25.9168	26.2191	16	16	16	5	5	5	510.08	0	23.41	1625500000	56	7422200	12	11	12	12	12	11	5	3	3	5	6	4	O75592	O75592	E3 ubiquitin-protein ligase MYCBP2	MYCBP2
26.3329	NaN	26.3559	26.0553	26.244	26.7614	NaN	NaN	NaN	NaN	NaN	NaN	4	4	4	16.7	16.7	16.7	45.285	0.00022727	4.5309	594910000	4	34994000	3	2	2	2	3	2	1	1	0	0	1	0	O75600	O75600	2-amino-3-ketobutyrate coenzyme A ligase, mitochondrial	GCAT
30.647	30.4718	30.7405	30.3615	30.4478	30.343	31.0491	30.7894	30.8503	30.9579	30.8575	31.1223	6	6	6	67.4	67.4	67.4	19.343	0	299.89	18798000000	91	2349800000	6	6	5	6	5	6	6	6	6	6	6	6	O75607	O75607	Nucleoplasmin-3	NPM3
27.6223	27.2647	27.2495	27.3149	27.5106	27.8287	26.5424	26.8912	26.6629	27.3229	27.0438	27.3846	4	4	4	30	30	30	24.669	0	38.919	1687300000	36	140610000	4	3	4	4	4	4	3	4	3	4	4	4	O75608	O75608	Acyl-protein thioesterase 1	LYPLA1
27.3488	27.4518	27.7801	27.5124	26.8519	NaN	27.1373	27.2562	27.5866	27.1632	26.9413	27.0675	8	8	8	34.6	34.6	34.6	48.349	0	14.279	1616600000	13	73482000	7	8	8	7	5	1	3	4	5	4	4	5	O75616	O75616	GTPase Era, mitochondrial	ERAL1
33.716	33.8199	33.7505	33.7531	33.6755	33.7518	33.3877	33.3895	33.2611	33.2206	33.2734	33.3319	112	112	111	66.4	66.4	66.1	244.5	0	323.31	133230000000	1105	1129100000	104	102	103	101	104	101	98	96	94	91	95	97	O75643	O75643	U5 small nuclear ribonucleoprotein 200 kDa helicase	SNRNP200
25.6688	25.6186	26.0024	26.0094	25.4665	25.604	NaN	NaN	NaN	25.3111	NaN	25.4728	4	4	4	14.3	14.3	14.3	47.744	0	8.4756	406430000	12	14515000	3	3	3	3	3	3	0	1	1	2	1	3	O75648	O75648	Mitochondrial tRNA-specific 2-thiouridylase 1	TRMU
29.5631	29.67	29.4927	29.7673	29.5503	29.6888	28.9043	28.7573	28.7689	28.4734	28.8945	28.6498	14	14	14	68.8	68.8	68.8	31.444	0	116.44	6845000000	94	427810000	11	11	11	12	12	13	11	12	11	9	11	9	O75663	O75663	TIP41-like protein	TIPRL
28.5882	28.5542	28.6799	28.5646	28.047	27.1692	28.3957	28.6097	28.4679	28.7859	27.9881	28.2235	9	9	9	38	38	38	41.45	0	44.625	3622900000	60	241530000	9	8	7	7	5	5	6	6	6	6	4	5	O75683	O75683	Surfeit locus protein 6	SURF6
25.9137	25.6202	25.8441	26.1501	25.9701	26.251	25.9513	25.4468	26.219	25.7671	25.9035	25.5363	5	4	4	16.3	13.8	13.8	52.642	0	12.623	669360000	26	30425000	5	4	3	3	4	3	3	3	5	4	4	4	O75688	O75688	Protein phosphatase 1B	PPM1B
29.3482	29.3226	29.4619	29.457	29.0578	28.8876	28.7761	28.8823	28.9667	28.8238	28.2589	28.6932	40	40	40	18.6	18.6	18.6	318.38	0	138.6	5791200000	151	41965000	38	27	33	31	32	21	21	28	27	18	14	25	O75691	O75691	Small subunit processome component 20 homolog	UTP20
30.8724	30.8898	30.9388	30.7839	30.9109	30.7681	31.1235	31.0333	31.0221	30.8998	31.0473	31.0908	44	44	44	46.7	46.7	46.7	155.2	0	323.31	22112000000	345	387940000	40	37	37	38	34	40	40	39	41	36	36	31	O75694	O75694	Nuclear pore complex protein Nup155	NUP155
24.5842	24.6953	24.3125	24.2807	24.4768	24.4982	24.2329	23.855	24.3184	24.4526	24.6055	NaN	3	3	3	12.3	12.3	12.3	39.641	0	6.1944	226010000	12	14126000	3	2	2	3	2	2	3	2	3	2	3	1	O75695	O75695	Protein XRP2	RP2
28.7475	28.6815	28.8483	28.7762	28.5997	28.8941	28.4271	28.482	27.687	27.5221	27.3053	28.095	22	22	22	27.8	27.8	27.8	125.97	0	118.57	3823700000	123	64808000	20	17	18	19	17	17	16	15	10	10	8	13	O75717	O75717	WD repeat and HMG-box DNA-binding protein 1	WDHD1
26.9764	27.128	26.7943	26.7283	26.9103	27.1445	NaN	26.7025	26.504	26.6047	NaN	25.9642	6	6	6	21.2	21.2	21.2	46.561	0	11.623	1065100000	27	42604000	5	6	5	6	5	5	1	5	2	2	1	3	O75718	O75718	Cartilage-associated protein	CRTAP
26.5154	26.6956	26.9411	26.5406	26.7998	26.6649	26.9675	27.1838	26.8997	26.9934	26.8441	26.7464	16	9	9	32.3	24.2	24.2	74.761	0	30.327	1231600000	19	33285000	13	12	12	12	11	11	10	11	10	13	9	12	O75746	O75746	Calcium-binding mitochondrial carrier protein Aralar1	SLC25A12
NaN	NaN	NaN	NaN	NaN	NaN	25.3182	NaN	NaN	24.766	NaN	NaN	3	3	3	11.4	11.4	11.4	42.075	0.0014644	2.8887	133100000	3	5786800	1	1	0	1	0	0	2	0	1	2	2	0	O75781	O75781	Paralemmin-1	PALM
27.3055	26.9966	26.9514	26.9545	27.0812	26.9538	NaN	NaN	NaN	NaN	NaN	NaN	8	8	8	38.8	38.8	38.8	33.395	0	13.095	787850000	25	52524000	8	7	7	7	7	7	0	2	1	1	1	0	O75792	O75792	Ribonuclease H2 subunit A	RNASEH2A
27.623	27.7624	27.3008	27.1476	27.2244	26.7112	27.563	27.284	26.5749	25.941	26.4476	26.2119	8	8	8	27.7	27.7	27.7	39.134	0	29.796	1540300000	34	96271000	7	6	6	7	6	7	7	6	4	5	4	4	O75794	O75794	Cell division cycle protein 123 homolog	CDC123
27.9885	28.1181	28.1892	28.1323	27.9255	28.1403	27.8791	27.6777	27.6751	27.9748	27.7533	28.0293	7	7	7	25.9	25.9	25.9	41.833	0	34.498	2763600000	30	145450000	6	6	6	6	7	7	6	6	6	6	6	6	O75818	O75818	Ribonuclease P protein subunit p40	RPP40
31.6427	31.5504	31.3701	31.3056	31.3728	31.3301	31.2539	31.3952	31.2907	31.2546	31.2856	31.2876	17	17	17	64.7	64.7	64.7	35.611	0	184.84	29197000000	197	1536700000	17	15	14	15	16	16	15	13	14	14	16	14	O75821	O75821	Eukaryotic translation initiation factor 3 subunit G	EIF3G
29.1243	29.205	29.2846	29.1722	29.2854	29.0282	28.6622	28.8054	28.437	29.2417	28.7448	29.052	14	14	14	47.3	47.3	47.3	29.062	0	63.045	5720400000	94	408600000	11	14	13	12	12	11	9	9	9	11	10	9	O75822	O75822	Eukaryotic translation initiation factor 3 subunit J	EIF3J
30.3749	30.177	30.2008	30.2491	30.0656	30.2477	28.5338	28.2409	28.6868	28.6085	28.7214	28.6989	12	12	12	61.5	61.5	61.5	24.428	0	181.66	8866800000	127	738900000	11	11	11	12	12	11	7	6	8	7	9	7	O75832	O75832	26S proteasome non-ATPase regulatory subunit 10	PSMD10
29.868	30.0518	30.189	30.0084	30.0588	30.0317	30.2536	30.4284	30.5279	30.551	30.4738	30.4249	19	19	19	37.9	37.9	37.9	54.812	0	168.97	13580000000	249	714720000	17	17	18	17	18	18	19	17	18	18	18	19	O75844	O75844	CAAX prenyl protease 1 homolog	ZMPSTE24
28.6721	28.9253	29.014	28.8743	28.8522	29.012	29.6776	29.7995	30.0902	30.3159	30.0061	30.1809	19	19	19	52.2	52.2	52.2	46.659	0	205.81	8148600000	137	325950000	16	15	13	13	14	15	15	16	16	16	18	16	O75874	O75874	Isocitrate dehydrogenase [NADP] cytoplasmic	IDH1
25.4138	25.0584	25.1923	25.4129	25.4485	25.0785	25.5495	24.9804	25.0998	24.7184	25.1979	24.8938	3	3	3	9.3	9.3	9.3	61.863	0	12.733	405420000	12	13980000	2	3	3	3	3	3	2	3	2	3	2	2	O75879	O75879	Glutamyl-tRNA(Gln) amidotransferase subunit B, mitochondrial	GATB
28.5897	28.7114	28.5416	28.6119	28.4107	28.599	28.7245	28.328	28.956	28.7496	28.9538	28.4773	5	5	5	35.5	35.5	35.5	33.814	0	36.383	4459800000	45	278740000	5	3	4	3	5	3	3	2	3	4	4	3	O75880	O75880	Protein SCO1 homolog, mitochondrial	SCO1
26.0862	25.918	26.3958	25.7729	26.5455	26.6897	NaN	NaN	NaN	NaN	NaN	NaN	5	3	3	7.5	5	5	98.828	0	9.0193	508770000	14	9085100	3	4	5	4	4	5	1	1	1	1	1	1	O75891	O75891	Cytosolic 10-formyltetrahydrofolate dehydrogenase	ALDH1L1
25.6944	NaN	25.3028	25.255	25.2414	25.1136	24.934	24.6898	NaN	NaN	NaN	24.7682	3	3	3	12.2	12.2	12.2	64.239	0	13.867	336620000	14	16831000	2	2	2	2	3	2	3	2	1	1	1	2	O75909	O75909	Cyclin-K	CCNK
28.8986	28.9486	28.5325	28.625	28.5038	28.605	28.3675	27.7895	27.737	27.9549	28.2172	27.5575	5	5	5	25	25	25	21.614	0	102.63	3714800000	40	742950000	4	3	4	5	5	5	5	5	5	4	5	5	O75915	O75915	PRA1 family protein 3	ARL6IP5
29.7776	29.8065	29.6524	29.6098	29.6739	29.5857	28.7132	28.8385	28.5938	28.7756	28.5119	28.7405	12	12	12	74.7	74.7	74.7	26.131	0	113.97	6856700000	83	527440000	9	9	12	11	12	11	9	9	4	8	9	8	O75934	O75934	Pre-mRNA-splicing factor SPF27	BCAS2
26.554	27.2153	25.8515	26.3916	26.2622	27.0737	26.4219	25.7415	26.2052	26.2212	26.0841	26.1042	5	5	5	36.6	36.6	36.6	21.119	0	64.945	961120000	26	87375000	4	4	3	3	3	4	3	3	2	2	2	2	O75935	O75935	Dynactin subunit 3	DCTN3
31.7203	31.7815	31.653	31.6354	31.5666	31.6455	30.3284	30.6004	30.177	30.4975	30.351	30.6074	21	21	21	59.7	59.7	59.7	29.841	0	164.36	25830000000	223	1986900000	20	20	20	20	20	20	17	19	17	17	15	19	O75937	O75937	DnaJ homolog subfamily C member 8	DNAJC8
29.048	28.9539	28.968	29.0547	28.7816	28.9382	29.0395	29.2003	28.9298	29.0611	28.8656	29.0394	8	8	8	49.2	49.2	49.2	26.711	0	100.46	5603300000	113	622590000	7	8	8	8	6	7	7	7	8	7	7	7	O75940	O75940	Survival of motor neuron-related-splicing factor 30	SMNDC1
29.894	29.7339	29.87	29.6878	29.5616	29.7336	29.6799	29.8418	30.0584	30.407	30.0458	29.9867	14	14	14	82	82	82	18.491	0	87.002	10589000000	84	1058900000	13	12	12	10	12	12	12	11	12	11	11	8	O75947	O75947	ATP synthase subunit d, mitochondrial	ATP5H
26.0772	26.8181	26.2083	26.0118	26.3113	26.6701	25.7464	25.8201	25.5944	25.8615	25.8882	25.5719	4	4	4	11.9	11.9	11.9	47.355	0	10.696	773140000	20	28635000	4	4	3	4	4	3	3	3	4	2	3	2	O75955	O75955	Flotillin-1	FLOT1
28.6628	28.2926	28.4527	28.3545	28.4161	28.3064	28.9082	28.6601	29.1174	28.9135	29.0764	28.7325	5	5	5	38.8	38.8	38.8	11.428	0	25.189	4564000000	53	760670000	4	5	4	5	5	5	5	4	5	5	5	5	O75964	O75964	ATP synthase subunit g, mitochondrial	ATP5L
27.9162	28.1776	27.659	27.8048	27.3713	27.4946	27.6621	28.3527	27.53	28.4973	27.406	28.2072	17	17	17	17.6	17.6	17.6	152.93	0	36.397	2574800000	40	36265000	15	16	9	12	8	12	12	15	11	12	10	13	O75976	O75976	Carboxypeptidase D	CPD
29.9527	29.8939	30.007	29.7928	29.9491	29.8793	28.7669	28.7365	28.8867	28.7846	28.9073	28.9647	17	17	17	57.3	57.3	57.3	37.432	0	46.226	8066000000	79	448110000	15	14	15	15	15	14	13	14	12	12	10	13	O76003	O76003	Glutaredoxin-3	GLRX3
32.4321	32.299	32.4379	32.3658	31.6185	31.0364	32.3322	32.4784	32.5425	32.7121	31.7842	32.4048	41	41	41	63.7	63.7	63.7	54.972	0	323.31	54230000000	537	2465000000	36	37	37	37	35	34	37	38	40	39	36	39	O76021	O76021	Ribosomal L1 domain-containing protein 1	RSL1D1
28.5482	28.5352	28.5061	28.5247	28.5481	28.4351	28.2278	28.2619	28.2009	28.4229	28.5107	28.3731	15	15	15	30.6	30.6	30.6	69.223	0	70.79	3809700000	121	97685000	14	12	13	14	13	12	12	12	11	12	13	12	O76031	O76031	ATP-dependent Clp protease ATP-binding subunit clpX-like, mitochondrial	CLPX
28.0975	28.0798	27.9664	27.6014	28.0231	27.8476	28.2453	28.1804	28.136	28.2192	28.1605	28.1875	9	9	9	44.2	44.2	44.2	37.84	0	35.394	2984500000	51	186530000	8	9	9	8	9	9	8	9	8	8	9	8	O76071	O76071	Probable cytosolic iron-sulfur protein assembly protein CIAO1	CIAO1
NaN	26.7074	NaN	NaN	NaN	NaN	NaN	26.3272	26.3799	NaN	NaN	NaN	2	2	2	9.5	9.5	9.5	39.109	0	9.5286	701440000	11	50103000	1	2	1	1	1	1	1	2	2	1	1	1	O76075	O76075	DNA fragmentation factor subunit beta	DFFB
30.7325	30.8651	30.7142	30.8354	30.7626	30.7328	30.8429	30.8731	30.8987	30.9707	30.8939	30.8791	38	38	38	67.2	67.2	67.2	74.605	0	323.31	20150000000	331	610620000	29	30	33	29	31	29	27	31	28	28	29	28	O76094	O76094	Signal recognition particle subunit SRP72	SRP72
27.6592	27.6301	27.9777	27.79	27.7704	27.5344	26.9261	27.2229	27.2234	27.7692	27.1495	27.4614	8	8	8	37.5	37.5	37.5	31.121	0	22.407	2026200000	49	119190000	7	7	7	6	8	5	4	5	5	7	5	7	O94760	O94760	N(G),N(G)-dimethylarginine dimethylaminohydrolase 1	DDAH1
NaN	NaN	NaN	NaN	24.8034	24.5979	NaN	24.7561	NaN	NaN	NaN	NaN	4	4	4	4.6	4.6	4.6	133.08	0.00044444	4.0477	115470000	12	2456800	1	1	1	1	2	2	3	2	0	0	0	1	O94761	O94761	ATP-dependent DNA helicase Q4	RECQL4
24.7754	24.7138	24.6831	24.7674	NaN	24.6581	25.66	NaN	25.0898	24.767	24.9799	24.4579	5	5	5	19.4	19.4	19.4	37.121	0	9.7143	317550000	13	18680000	2	3	2	4	1	2	3	1	3	2	3	2	O94766;REV__Q9Y2Y4;REV__Q9BRK4	O94766	Galactosylgalactosylxylosylprotein 3-beta-glucuronosyltransferase 3	B3GAT3
30.9106	30.9662	30.6189	30.6701	30.8938	30.9028	30.2093	30.1454	29.821	29.8223	30.0802	30.1927	30	30	27	60.8	60.8	56.1	75.022	0	141.19	16131000000	262	358460000	28	28	27	28	29	30	28	26	23	23	25	28	O94776	O94776	Metastasis-associated protein MTA2	MTA2
29.3784	29.1335	29.0574	29.1607	29.119	29.0427	NaN	NaN	NaN	NaN	NaN	NaN	19	16	16	49.6	45.8	45.8	56.723	0	88.823	4427800000	57	184490000	17	16	17	18	18	17	4	5	4	3	4	4	O94788;P00352	O94788	Retinal dehydrogenase 2	ALDH1A2
25.927	25.9871	25.9063	25.8877	26.065	25.821	26.3327	26.3416	26.3963	25.7305	26.3917	26.1515	9	8	8	14.3	13.1	13.1	112.13	0	19.505	788710000	51	17146000	6	7	6	6	7	6	7	5	6	3	6	5	O94804	O94804	Serine/threonine-protein kinase 10	STK10
26.0626	26.5978	26.5045	26.8164	26.5014	26.9361	NaN	NaN	NaN	NaN	NaN	NaN	8	8	7	7.7	7.7	7	169.87	0	9.4032	715300000	16	10519000	3	4	4	4	5	7	2	0	1	1	0	0	O94813	O94813	Slit homolog 2 protein;Slit homolog 2 protein N-product;Slit homolog 2 protein C-product	SLIT2
NaN	NaN	25.2029	NaN	25.2487	24.9578	NaN	NaN	NaN	NaN	NaN	NaN	2	2	2	1.9	1.9	1.9	200.55	0	16.462	114310000	3	1256100	1	1	2	0	2	2	0	0	0	0	0	0	O94822	O94822	E3 ubiquitin-protein ligase listerin	LTN1
31.0209	30.9956	31.1069	31.2048	31.0443	30.9771	30.9535	30.9875	31.1228	31.2674	31.0343	30.929	31	31	31	70.1	70.1	70.1	67.454	0	323.31	23518000000	304	758650000	28	26	26	28	28	28	27	27	26	28	29	27	O94826	O94826	Mitochondrial import receptor subunit TOM70	TOMM70A
27.8854	28.1898	27.8697	28.1648	27.8847	27.9303	28.2295	28.407	28.1213	28.7641	28.3016	28.5281	16	16	16	21.2	21.2	21.2	116.2	0	49.275	3330400000	58	53716000	8	11	10	13	9	12	12	11	13	12	13	11	O94832	O94832	Unconventional myosin-Id	MYO1D
26.3423	26.9437	26.7691	26.8765	26.3518	26.6477	26.0545	26.6512	26.3237	26.5652	26.1919	26.3449	8	8	8	16.6	16.6	16.6	66.194	0	11.004	1018400000	42	59907000	4	6	7	5	7	5	6	6	6	3	6	7	O94842;Q96NM4;O15405	O94842	TOX high mobility group box family member 4	TOX4
26.0832	25.9748	26.2668	26.3369	26.8895	26.9806	25.9942	26.1228	26.453	26.4594	27.0058	26.692	7	7	7	9.7	9.7	9.7	113.01	0	17.877	977420000	28	24436000	4	3	3	5	6	5	3	5	4	5	5	5	O94855	O94855	Protein transport protein Sec24D	SEC24D
25.2824	26.0944	25.6186	25.1519	25.3328	25.3807	NaN	25.0479	NaN	25.1765	NaN	25.1376	2	2	2	8.9	8.9	8.9	46.192	0	13.21	463550000	16	35658000	2	2	2	2	2	2	1	2	1	2	1	2	O94864	O94864	STAGA complex 65 subunit gamma	SUPT7L
28.6476	28.8939	29.0067	28.8748	28.9489	29.1667	29.2965	29.4064	29.3482	29.6497	29.5382	29.5191	25	25	25	39	39	39	89.594	0	150.56	6568100000	134	139750000	15	19	15	18	17	18	20	19	20	22	22	19	O94874	O94874	E3 UFM1-protein ligase 1	UFL1
25.0799	25.0397	24.729	24.883	24.8866	25.0906	NaN	NaN	NaN	NaN	NaN	NaN	3	3	3	3.4	3.4	3.4	100.05	0.00064655	3.3251	178020000	8	5086400	3	3	3	3	2	2	0	0	0	1	0	0	O94880	O94880	PHD finger protein 14	PHF14
27.5686	27.7794	27.4908	27.5225	27.1178	27.1466	26.9235	26.8904	27.3938	26.8489	26.6652	26.9923	6	6	6	18.2	18.2	18.2	54.862	0	20.086	1676700000	30	72900000	5	5	5	6	6	4	4	5	4	3	3	6	O94888	O94888	UBX domain-containing protein 7	UBXN7
24.2028	25.7371	27.3509	24.1728	NaN	NaN	28.9111	27.8329	29.5409	28.6167	29.2899	28.9717	14	14	14	25.9	25.9	25.9	90.063	0	81.315	2995300000	58	74884000	2	2	2	2	2	1	11	11	13	13	13	10	O94901	O94901	SUN domain-containing protein 1	SUN1
26.4004	26.5515	26.6975	26.5459	26.4337	26.5978	26.5095	26.3451	26.5965	26.8174	26.4507	26.6767	4	4	4	18.9	18.9	18.9	30.344	0	6.7002	1023700000	18	73124000	4	4	4	3	3	3	2	2	3	4	4	3	O94903	O94903	Proline synthase co-transcribed bacterial homolog protein	PROSC
28.8082	29.0084	29.0421	29.0541	28.975	29.4233	27.5544	27.4529	28.1423	27.4507	27.9182	27.022	12	8	8	40.7	32.2	32.2	37.839	0	73.822	4116500000	42	196020000	11	12	11	11	11	10	7	10	9	8	9	11	O94905	O94905	Erlin-2	ERLIN2
30.2012	30.2869	30.3386	30.2964	30.1546	30.1724	30.0266	30.1673	30.0153	30.1925	30.0128	30.1632	37	37	37	49.3	49.3	49.3	106.92	0	99.417	13620000000	231	243220000	34	33	29	31	28	29	29	32	32	32	33	31	O94906	O94906	Pre-mRNA-processing factor 6	PRPF6
27.13	27.0057	27.1762	27.4769	27.0491	26.9953	26.5312	26.7693	26.3946	26.9084	26.325	26.7508	10	10	10	8	8	8	173.05	0	15.57	1330700000	36	15841000	7	8	10	9	8	9	7	7	6	7	6	8	O94913	O94913	Pre-mRNA cleavage complex 2 protein Pcf11	PCF11
24.6683	25.681	NaN	NaN	NaN	NaN	26.3259	25.8451	NaN	NaN	NaN	25.222	5	5	5	3.6	3.6	3.6	339.59	0	7.5236	357460000	8	2647800	4	3	3	2	2	2	2	4	3	3	2	3	O94915;Q5TBA9	O94915	Protein furry homolog-like	FRYL
25.5344	25.3407	25.0794	25.2636	25.2698	25.3056	28.1113	28.0674	26.8733	27.0673	28.1485	28.2588	8	8	8	31.6	31.6	31.6	55.016	0	30.085	1459300000	32	60805000	3	3	2	3	2	2	7	8	7	6	7	6	O94919	O94919	Endonuclease domain-containing 1 protein	ENDOD1
29.7185	29.6353	29.9513	29.6765	29.8499	29.6062	29.6068	29.4264	30.051	29.8984	29.6763	29.5668	22	22	22	44.2	44.2	44.2	73.46	0	127.02	9426700000	148	269330000	18	16	18	18	18	20	20	16	20	17	17	17	O94925	O94925	Glutaminase kidney isoform, mitochondrial	GLS
28.5433	28.5297	28.4337	28.4878	28.7385	28.5583	28.4636	28.7135	28.2084	27.799	28.3324	28.3022	17	17	17	26.6	26.6	26.6	145.65	0	121.15	3911400000	85	64122000	16	16	13	11	15	14	13	11	10	9	11	11	O94966	O94966	Ubiquitin carboxyl-terminal hydrolase 19	USP19
29.1819	29.2959	29.301	29.6129	29.6777	29.8647	29.4849	27.2653	29.2262	25.6648	29.1366	26.2948	30	21	21	46.6	35.7	35.7	103.96	0	132.86	6324600000	90	129070000	22	25	21	25	27	26	26	18	22	9	25	11	O94973	O94973	AP-2 complex subunit alpha-2	AP2A2
30.402	30.3861	30.3905	30.4919	30.6085	30.6182	29.7008	29.6852	29.7927	29.7713	29.9473	29.6899	30	30	30	32.7	32.7	32.7	133.01	0	168.4	12829000000	240	272950000	29	30	28	29	29	29	24	25	27	24	26	24	O94979	O94979	Protein transport protein Sec31A	SEC31A
27.9663	28.1289	27.7781	27.8119	28.1011	28.1628	29.082	29.3395	28.8615	29.2236	29.3792	29.3712	12	12	11	34	34	31.8	40.623	0	88.155	4644300000	67	357250000	8	7	6	8	8	8	11	12	10	11	11	11	O94992	O94992	Protein HEXIM1	HEXIM1
NaN	NaN	NaN	NaN	NaN	NaN	26.943	26.5963	26.9448	26.4942	27.1605	26.7996	7	7	7	14.4	14.4	14.4	101.4	0	15.274	698670000	27	16635000	0	1	1	0	0	1	6	5	5	5	6	7	O95049	O95049	Tight junction protein ZO-3	TJP3
29.0213	29.0473	29.1379	29.2107	28.8973	28.9429	28.641	28.7206	28.2127	28.3323	28.05	28.2956	27	27	27	15.3	15.3	15.3	309.35	0	127.94	4840400000	115	36950000	25	23	22	24	25	21	16	20	15	17	18	14	O95071	O95071	E3 ubiquitin-protein ligase UBR5	UBR5
27.5826	27.3295	27.3747	27.7439	28.0404	28.083	26.1748	26.1708	26.0504	26.2252	26.4523	26.1886	11	9	9	17.7	16	16	125.87	0	66.749	1606400000	44	50199000	10	9	9	8	8	10	7	6	5	5	5	6	O95104	O95104	Splicing factor, arginine/serine-rich 15	SCAF4
26.4855	26.6902	26.7507	NaN	NaN	26.9288	NaN	NaN	26.9187	27.341	NaN	26.9759	2	2	2	27.3	27.3	27.3	15.489	0.00044189	3.9056	853400000	8	106680000	2	2	1	2	1	2	1	1	2	2	0	2	O95139	O95139	NADH dehydrogenase [ubiquinone] 1 beta subcomplex subunit 6	NDUFB6
27.7276	27.5421	27.857	28.0184	27.8461	28.1485	27.4962	28.5579	27.9856	28.1193	27.6176	28.2646	15	15	15	26.2	26.2	26.2	86.401	0	32.992	2685500000	43	65501000	12	9	9	10	10	8	9	12	9	14	11	11	O95140	O95140	Mitofusin-2	MFN2
26.1846	26.7659	26.9182	26.0239	27.0779	26.8416	26.9402	26.5777	26.2845	26.4944	26.3101	26.5935	8	8	8	11.9	11.9	11.9	146.18	0	47.656	1102500000	29	17500000	6	6	5	5	6	6	4	4	5	2	5	5	O95155	O95155	Ubiquitin conjugation factor E4 B	UBE4B
26.1659	25.9852	26.1176	26.3069	26.0128	26.3619	26.4434	26.288	26.5373	26.6366	26.5304	26.2776	4	4	4	15.8	15.8	15.8	34.114	0	6.6142	879160000	21	67628000	3	3	4	3	3	3	3	2	3	3	3	3	O95159	O95159	Zinc finger protein-like 1	ZFPL1
29.7738	29.7275	29.7714	29.8072	29.8783	29.7657	29.3332	29.2114	29.4159	29.0924	29.2261	29.2022	28	28	28	32.7	32.7	32.7	150.25	0	85.374	8312700000	165	131950000	26	25	23	21	25	21	22	21	20	20	23	26	O95163	O95163	Elongator complex protein 1	IKBKAP
27.7731	27.8366	27.973	27.9337	27.77	27.9058	27.8235	27.829	28.0332	28.1838	28.1585	27.9486	5	5	5	41.9	41.9	41.9	15.208	0	17.833	2705200000	58	541030000	5	5	5	5	5	5	5	5	5	5	5	5	O95168	O95168	NADH dehydrogenase [ubiquinone] 1 beta subcomplex subunit 4	NDUFB4
27.8732	27.9674	27.7406	28.0109	27.7955	28.1099	28.1873	28.0769	28.2535	28.2738	28.1595	27.8116	5	5	5	37.1	37.1	37.1	21.766	0	6.384	2888300000	40	361040000	5	5	5	5	5	5	4	4	4	4	5	5	O95169	O95169	NADH dehydrogenase [ubiquinone] 1 beta subcomplex subunit 8, mitochondrial	NDUFB8
27.4596	27.6098	27.8215	27.8231	27.5856	27.5661	27.4643	27.4991	27.6313	27.9557	27.7785	27.7514	3	3	3	35.4	35.4	35.4	12.551	0	42.71	2247000000	39	321000000	3	3	3	3	3	3	3	3	3	3	3	2	O95182	O95182	NADH dehydrogenase [ubiquinone] 1 alpha subcomplex subunit 7	NDUFA7
28.3728	28.204	28.6333	28.5362	28.1338	28.6769	27.5841	27.9994	28.0721	28.0723	27.8382	27.94	4	4	4	6.7	6.7	6.7	112.61	0	48.181	3218700000	54	69973000	4	4	4	3	3	3	4	3	2	3	4	4	O95197	O95197	Reticulon-3	RTN3
30.7456	30.7037	30.6683	30.6636	30.6619	30.6119	30.7778	30.6968	30.9296	30.8361	30.8209	30.7767	25	25	25	41.3	41.3	41.3	83.353	0	232.78	18884000000	204	484210000	20	22	21	23	22	22	21	22	23	24	23	24	O95202	O95202	LETM1 and EF-hand domain-containing protein 1, mitochondrial	LETM1
25.6785	25.7985	25.6947	25.9762	25.87	25.9836	26.3114	25.6577	25.9191	25.9314	26.1937	25.4923	5	5	5	10.5	10.5	10.5	68.481	0	7.1915	647950000	18	26998000	3	3	3	4	2	4	4	2	4	3	5	4	O95208	O95208	Epsin-2	EPN2
29.0465	28.9603	28.8404	28.6861	29.0687	29.1802	27.7619	28.0361	27.9072	28.2615	28.0709	28.2359	8	8	8	18.2	18.2	18.2	37.404	0	13.525	4251700000	63	236200000	8	8	6	6	7	6	5	6	5	7	6	6	O95218	O95218	Zinc finger Ran-binding domain-containing protein 2	ZRANB2
26.2386	26.7013	26.2714	26.5582	26.2175	26.3658	25.8007	25.9495	25.8171	25.8856	25.7453	26.4731	4	4	4	10.7	10.7	10.7	51.908	0	9.8527	814190000	13	31315000	4	4	4	4	3	3	3	3	3	3	4	3	O95219	O95219	Sorting nexin-4	SNX4
31.4189	31.3347	31.4395	31.3777	31.2749	31.3685	30.7535	30.7337	30.9162	30.8121	30.6621	30.5272	16	16	16	35.4	35.4	35.4	51.466	0	323.31	24484000000	175	1288600000	16	16	16	16	16	16	16	16	16	15	14	15	O95232	O95232	Luc7-like protein 3	LUC7L3
24.7543	24.579	NaN	NaN	NaN	24.5441	25.3606	25.088	NaN	NaN	NaN	24.818	5	5	5	8.1	8.1	8.1	100.28	0	9.0914	256940000	12	5243700	3	2	3	1	1	2	3	4	1	0	1	3	O95235	O95235	Kinesin-like protein KIF20A	KIF20A
28.442	28.138	28.5734	28.2549	28.4111	27.9439	28.0909	28.2696	27.8242	27.4208	27.6129	27.5497	16	16	15	17.8	17.8	16.9	139.88	0	55.593	3048900000	84	50815000	15	14	15	15	13	13	15	12	12	8	8	7	O95239;Q2VIQ3	O95239;Q2VIQ3	Chromosome-associated kinesin KIF4A;Chromosome-associated kinesin KIF4B	KIF4A;KIF4B
27.5252	27.7267	28.2386	28.1021	28.0144	27.8845	27.6754	28.4094	28.1404	28.4951	27.8067	28.0766	8	8	8	43.6	43.6	43.6	28.612	0	39.78	2839200000	51	177450000	7	5	7	7	7	6	8	7	8	7	8	7	O95249	O95249	Golgi SNAP receptor complex member 1	GOSR1
26.3695	25.8489	25.8794	26.178	26.309	26.4668	25.7141	26.1603	25.8854	25.9916	25.7991	25.921	6	6	6	13.1	13.1	13.1	70.642	0	49.887	734930000	24	26248000	5	5	5	4	5	4	4	5	5	5	3	4	O95251	O95251	Histone acetyltransferase KAT7	KAT7
NaN	NaN	NaN	NaN	NaN	NaN	23.5421	23.772	23.9591	23.6085	NaN	23.5439	2	2	2	5	5	5	59.09	0.00044277	3.9451	73503000	12	3500100	1	0	1	1	1	1	2	1	2	2	2	2	O95260	O95260	Arginyl-tRNA--protein transferase 1	ATE1
29.3909	29.4871	29.7177	29.7241	29.5643	29.7293	29.3111	29.5306	29.3948	29.6455	29.313	29.3442	11	10	10	51.9	51.9	51.9	27.228	0	45.449	8147900000	118	543190000	10	9	8	9	10	9	10	11	10	9	9	10	O95292	O95292	Vesicle-associated membrane protein-associated protein B/C	VAPB
NaN	NaN	25.1033	25.0667	26.262	NaN	NaN	NaN	NaN	NaN	NaN	NaN	3	3	3	45.6	45.6	45.6	14.874	0	5.2947	336490000	4	37387000	3	1	2	2	2	2	1	1	1	1	1	2	O95295	O95295	SNARE-associated protein Snapin	SNAPIN
25.375	NaN	25.5003	NaN	25.6601	25.9532	24.9345	25.3388	25.1937	NaN	25.9221	25.8103	3	3	3	14.5	14.5	14.5	29.082	0.00044733	4.1855	464980000	17	46498000	1	1	1	1	2	3	2	3	2	1	3	2	O95297	O95297	Myelin protein zero-like protein 1	MPZL1
28.0573	27.9768	28.0997	28.2413	28.0924	28.0177	28.2247	28.3756	28.4995	28.3876	28.3349	28.1507	6	6	6	36.1	36.1	36.1	14.187	0	30.43	3270000000	41	408750000	6	6	6	6	6	6	6	6	6	6	6	6	O95298;E9PQ53	O95298;E9PQ53	NADH dehydrogenase [ubiquinone] 1 subunit C2;NADH dehydrogenase [ubiquinone] 1 subunit C2, isoform 2	NDUFC2;NDUFC2-KCTD14
29.1603	29.1124	29.2562	29.0774	29.2159	29.1515	29.356	29.3286	29.5496	29.5708	29.4931	29.4516	13	13	13	43.7	43.7	43.7	40.75	0	55.692	7013600000	97	350680000	12	12	10	11	9	11	12	10	11	10	11	11	O95299	O95299	NADH dehydrogenase [ubiquinone] 1 alpha subcomplex subunit 10, mitochondrial	NDUFA10
29.5796	29.6808	29.7599	29.6945	29.5608	29.705	28.8733	29.1976	29.1988	29.7085	29.227	29.5136	11	11	11	74.8	74.8	74.8	27.547	0	143.11	8065200000	102	620400000	9	10	8	9	10	10	10	11	10	9	11	9	O95336	O95336	6-phosphogluconolactonase	PGLS
NaN	25.9704	NaN	NaN	25.4283	25.9963	26.2866	26.0838	25.7945	25.6523	25.8561	25.7707	5	4	4	12.2	9.9	9.9	69.5	0	7.2488	570030000	8	17813000	3	5	3	2	4	3	3	4	4	5	5	4	O95340	O95340	Bifunctional 3-phosphoadenosine 5-phosphosulfate synthase 2;Sulfate adenylyltransferase;Adenylyl-sulfate kinase	PAPSS2
30.9439	30.4938	31.0251	30.621	30.9713	30.5961	29.6352	29.3552	29.5597	29.0196	29.3178	29.2305	39	39	39	43.5	43.5	43.5	135.65	0	311.34	13731000000	193	211240000	38	34	33	34	34	33	30	25	26	21	22	21	O95347	O95347	Structural maintenance of chromosomes protein 2	SMC2
28.0875	28.3823	28.234	28.4532	28.5327	28.5533	27.3782	27.7637	27.705	27.5041	27.6469	27.6941	15	15	15	31.3	31.3	31.3	77.959	0	79.573	2937900000	52	77312000	13	13	14	12	13	14	5	8	6	6	7	7	O95352	O95352	Ubiquitin-like modifier-activating enzyme ATG7	ATG7
22.4431	NaN	NaN	NaN	NaN	NaN	23.2935	22.6309	23.3373	23.2201	23.1933	23.1797	4	4	4	1.7	1.7	1.7	309.42	0.00044043	3.8206	56000000	7	424240	1	0	1	0	1	1	2	2	3	3	2	3	O95359	O95359	Transforming acidic coiled-coil-containing protein 2	TACC2
23.701	23.3688	23.4945	23.8529	23.7413	23.5838	23.6473	24.1104	23.7841	24.1256	23.5786	23.9156	2	2	2	10.6	10.6	10.6	52.356	0.00022707	4.5193	142040000	10	6456400	2	1	1	2	1	1	1	2	2	2	2	1	O95363	O95363	Phenylalanine--tRNA ligase, mitochondrial	FARS2
25.3192	NaN	NaN	24.1523	NaN	NaN	26.9652	25.9017	25.4559	25.8063	26.0626	25.7788	4	4	4	10.4	10.4	10.4	61.438	0	11.043	431150000	12	22692000	2	0	0	2	0	0	4	4	3	2	3	3	O95365	O95365	Zinc finger and BTB domain-containing protein 7A	ZBTB7A
27.5466	27.3541	27.3025	26.7432	27.1872	26.4025	27.1891	27.597	27.6205	27.7965	27.7614	27.9189	5	5	5	39.8	39.8	39.8	24.737	0	69.32	1860100000	38	155010000	4	3	2	3	2	2	5	5	3	4	4	3	O95372	O95372	Acyl-protein thioesterase 2	LYPLA2
32.0001	31.9263	31.9997	32.113	32.0677	31.9216	31.7473	31.7974	31.7161	31.5557	31.7648	31.7357	39	39	38	52.9	52.9	51.9	119.52	0	323.31	41985000000	385	999630000	35	31	34	33	35	35	33	34	36	34	38	33	O95373	O95373	Importin-7	IPO7
27.8101	28.0364	28.0982	28.2967	27.9692	28.1966	27.4529	27.4735	27.1887	27.4125	27.7468	27.237	13	13	13	36.3	36.3	36.3	57.818	0	68.789	2474700000	54	98990000	9	10	12	13	10	12	10	8	7	6	8	8	O95376	O95376	E3 ubiquitin-protein ligase ARIH2	ARIH2
25.5218	NaN	NaN	NaN	NaN	NaN	26.6313	NaN	NaN	NaN	NaN	NaN	3	3	3	28.8	28.8	28.8	23.003	0	6.7582	322500000	3	32250000	3	1	2	2	2	2	2	2	1	1	1	1	O95379	O95379	Tumor necrosis factor alpha-induced protein 8	TNFAIP8
NaN	NaN	NaN	NaN	NaN	24.8643	24.106	24.1761	NaN	24.4897	NaN	24.3454	3	3	3	6.8	6.8	6.8	68.386	0	4.6768	196700000	5	6146900	2	2	1	1	2	2	2	2	1	2	1	2	O95391	O95391	Pre-mRNA-splicing factor SLU7	SLU7
30.0742	30.3345	30.4348	30.5738	30.5447	30.4921	30.5831	30.406	30.7434	30.8569	30.7641	30.6899	19	19	19	54.1	54.1	54.1	59.851	0	115.66	16716000000	154	576400000	14	15	16	16	17	17	16	17	17	16	16	17	O95394	O95394	Phosphoacetylglucosamine mutase	PGM3
NaN	26.7807	26.5532	26.6661	25.9731	NaN	NaN	NaN	NaN	NaN	NaN	NaN	3	3	3	11.3	11.3	11.3	49.669	0	13.463	895820000	13	31994000	3	3	3	3	3	1	1	3	1	2	1	3	O95396	O95396	Adenylyltransferase and sulfurtransferase MOCS3;Molybdopterin-synthase adenylyltransferase;Molybdopterin-synthase sulfurtransferase	MOCS3
28.0852	27.27	27.5941	27.5322	27.814	27.5712	26.4128	26.7949	26.3954	26.6105	26.5273	26.538	5	5	5	21.1	21.1	21.1	37.646	0	13.205	1677700000	20	129050000	3	4	2	4	4	5	3	4	4	3	3	3	O95400	O95400	CD2 antigen cytoplasmic tail-binding protein 2	CD2BP2
NaN	NaN	NaN	NaN	NaN	NaN	24.2725	NaN	24.4291	24.7521	NaN	24.465	3	3	3	1.8	1.8	1.8	247.74	0	5.0972	127800000	9	1065000	0	1	1	1	0	1	2	1	3	2	1	3	O95425	O95425	Supervillin	SVIL
32.0274	31.9851	31.9045	31.8985	32.0149	31.8906	32.3612	32.5377	32.1001	32.0257	32.1109	32.2974	25	25	25	83.7	83.7	83.7	38.274	0	313.54	48902000000	307	2445100000	23	23	23	24	23	23	22	23	24	22	22	22	O95433	O95433	Activator of 90 kDa heat shock protein ATPase homolog 1	AHSA1
28.1116	27.68	28.0175	28.0715	27.7127	27.7799	28.4787	28.1739	28.4009	28.5608	28.3194	28.2342	13	13	13	24.7	24.7	24.7	73.45	0	37.785	3240900000	53	111750000	10	7	9	7	9	9	12	9	10	8	9	11	O95453	O95453	Poly(A)-specific ribonuclease PARN	PARN
28.8044	28.7613	28.7329	28.7826	28.4833	28.5788	29.3283	29.1406	29.2218	29.1352	29.2929	29.1559	11	11	11	49	49	49	32.854	0	45.459	5538800000	77	369250000	9	10	9	9	9	10	10	10	9	10	10	10	O95456	O95456	Proteasome assembly chaperone 1	PSMG1
27.2267	27.2228	27.6064	27.5614	27.4665	27.4833	28.8216	28.8708	28.9213	29.5554	29.2238	29.1971	17	17	17	41	41	41	63.523	0	53.468	3965000000	100	146850000	8	7	9	8	6	8	13	15	15	15	15	16	O95470	O95470	Sphingosine-1-phosphate lyase 1	SGPL1
28.5132	28.3548	28.0449	28.2619	26.8253	26.2014	28.1018	28.6422	28.5322	28.8645	27.8599	28.3864	12	12	12	35.4	35.4	35.4	30.065	0	21.357	3219900000	60	292720000	10	9	11	12	9	6	11	12	12	11	8	11	O95478	O95478	Ribosome biogenesis protein NSA2 homolog	NSA2
26.7738	26.8028	26.6535	26.8134	26.9949	26.6811	27.3166	27.2394	26.883	26.9927	27.3682	26.9197	6	6	6	8.5	8.5	8.5	119.75	0	10.325	1393200000	12	37654000	4	5	4	5	5	4	5	6	5	5	6	5	O95486	O95486	Protein transport protein Sec24A	SEC24A
27.7559	27.7382	27.6649	27.5774	27.6896	27.4319	27.9495	28.0905	27.8026	27.9862	28.1302	27.9029	13	13	13	17.8	17.8	17.8	137.42	0	72.769	2528600000	50	72247000	11	11	10	9	8	8	12	10	9	12	10	10	O95487	O95487	Protein transport protein Sec24B	SEC24B
25.9444	25.7923	26.3397	25.7194	25.5899	25.2207	NaN	NaN	NaN	NaN	24.7894	25.1277	3	3	3	10.2	10.2	10.2	40.929	0	11.71	456450000	7	28528000	3	3	2	2	2	3	1	2	2	1	2	2	O95551	O95551	Tyrosyl-DNA phosphodiesterase 2	TDP2
26.8406	27.3513	27.2587	26.9366	27.1274	26.9038	26.0334	NaN	25.7759	NaN	NaN	NaN	2	2	2	18.9	18.9	18.9	14.279	0	5.8194	935140000	15	116890000	2	2	2	2	2	2	2	0	2	1	1	1	O95563	O95563	Mitochondrial pyruvate carrier 2	MPC2
24.9875	NaN	25.1251	25.1505	24.9547	25.0131	25.8723	27.1585	26.8186	27.5957	26.3108	26.0931	4	4	4	24.4	24.4	24.4	27.873	0	8.0726	733130000	17	48875000	3	1	2	2	2	2	4	3	4	3	2	3	O95571	O95571	Persulfide dioxygenase ETHE1, mitochondrial	ETHE1
30.2473	30.2404	30.0751	30.2087	30.2375	30.2434	31.2993	31.0866	31.1778	31.1562	31.3573	31.1239	31	31	29	64	64	59.2	80.419	0	168.78	19666000000	237	595930000	22	24	23	22	24	27	29	25	28	24	29	26	O95573	O95573	Long-chain-fatty-acid--CoA ligase 3	ACSL3
28.576	28.4217	28.5019	28.3228	28.3626	28.353	28.1858	28.3086	27.7844	27.6613	27.3811	28.0697	24	24	24	21.3	21.3	21.3	194.81	0	77.102	3263300000	73	34716000	18	19	16	18	19	14	13	20	7	11	13	15	O95602	O95602	DNA-directed RNA polymerase I subunit RPA1	POLR1A
25.3717	25.5369	25.9085	25.9794	25.735	25.8342	25.0087	NaN	NaN	NaN	NaN	NaN	5	5	5	2.2	2.2	2.2	378.03	0	10.575	571640000	18	3090000	3	4	3	3	2	4	2	1	0	0	1	1	O95613	O95613	Pericentrin	PCNT
25.5893	25.6566	25.8945	25.6213	25.7791	25.6583	25.2034	NaN	24.7323	24.8324	NaN	NaN	2	2	2	18.5	18.5	18.5	26.499	0	11.234	419440000	19	27963000	2	2	2	2	2	2	2	1	2	2	1	1	O95619	O95619	YEATS domain-containing protein 4	YEATS4
24.5518	24.3703	24.0738	24.1174	24.2457	24.3218	24.1732	24.3146	NaN	NaN	23.9985	24.8651	2	2	2	3	3	3	119.38	0.0049525	2.063	189480000	9	4511400	2	2	2	2	2	2	2	2	1	1	2	2	O95625	O95625	Zinc finger and BTB domain-containing protein 11	ZBTB11
25.6751	25.8044	25.5268	25.53	NaN	25.5339	NaN	NaN	NaN	NaN	NaN	NaN	3	3	3	8	8	8	63.509	0	8.9006	353470000	8	13595000	3	2	2	2	1	2	1	0	0	1	1	1	O95628	O95628	CCR4-NOT transcription complex subunit 4	CNOT4
27.3803	27.2809	27.6812	27.6048	27.5191	27.4028	27.5793	27.2989	27.612	27.5402	27.4283	27.3649	10	10	10	28.5	28.5	28.5	48.076	0	24.503	1986500000	47	86371000	6	8	8	7	8	8	7	8	7	5	7	7	O95630	O95630	STAM-binding protein	STAMBP
NaN	25.0187	25.4206	25.0685	25.0923	NaN	NaN	24.6673	NaN	24.8444	NaN	24.8721	3	3	3	14.5	14.5	14.5	30.255	0.00044267	3.9356	316710000	9	19795000	2	3	3	3	2	2	2	3	2	2	2	2	O95639;A6NMK7	O95639	Cleavage and polyadenylation specificity factor subunit 4	CPSF4
28.1332	27.9356	28.0834	27.8221	28.1542	28.0141	29.0199	28.5226	29.4103	28.7453	29.2931	28.5901	15	15	15	33.7	33.7	33.7	68.856	0	103.81	4315000000	74	154110000	8	7	8	8	9	7	13	11	13	8	14	10	O95671	O95671	N-acetylserotonin O-methyltransferase-like protein	ASMTL
27.0259	26.7411	26.8898	26.9721	27.0573	26.928	27.1611	26.5062	NaN	26.5786	26.3891	26.603	8	8	8	30.1	30.1	30.1	43.064	0	173.88	1165700000	25	72857000	7	7	8	7	7	7	3	3	2	3	2	3	O95684	O95684	FGFR1 oncogene partner	FGFR1OP
24.6977	25.0171	24.9836	NaN	NaN	NaN	NaN	NaN	NaN	24.7088	NaN	NaN	3	3	3	3	3	3	119.52	0.0014559	2.7776	176470000	6	3329700	3	2	2	1	2	1	0	2	0	2	0	0	O95696	O95696	Bromodomain-containing protein 1	BRD1
26.4877	26.4947	26.4879	26.2616	26.0764	25.9854	26.0817	26.4844	25.9786	26.5008	25.5138	26.3713	4	4	4	24.5	24.5	24.5	25.424	0	16.798	839230000	22	93248000	4	3	3	3	3	4	4	4	4	4	4	3	O95707	O95707	Ribonuclease P protein subunit p29	POP4
24.9825	NaN	25.3717	25.3247	25.478	25.3927	25.7411	25.4676	25.8094	25.3173	25.8103	25.5351	8	8	8	2.6	2.6	2.6	527.22	0	6.6666	468060000	17	2071100	4	2	4	3	4	4	6	5	5	4	4	4	O95714	O95714	E3 ubiquitin-protein ligase HERC2	HERC2
25.4419	25.6754	25.2651	25.1924	25.1185	25.4172	NaN	NaN	NaN	24.4068	NaN	NaN	3	3	3	16.7	16.7	16.7	28.97	0	8.186	280040000	9	21542000	3	3	3	3	3	3	1	1	0	2	1	1	O95721	O95721	Synaptosomal-associated protein 29	SNAP29
29.0633	28.9792	29.1814	29.1086	29.2576	28.9856	28.6427	28.3096	28.6862	28.6697	28.7647	28.7502	12	10	10	38.7	33.4	33.4	58.022	0	78.457	5224000000	93	208960000	11	11	10	11	11	11	10	11	12	11	10	11	O95747	O95747	Serine/threonine-protein kinase OSR1	OXSR1
26.9033	27.2184	27.7507	27.5608	26.6913	27.2177	25.8027	25.8916	26.0307	26.3251	25.7767	NaN	8	8	8	35	35	35	34.87	0	20.695	1166600000	25	64810000	7	8	7	8	8	7	2	2	5	3	4	2	O95749	O95749	Geranylgeranyl pyrophosphate synthase	GGPS1
31.1054	30.9552	31.0557	30.9305	31.169	31.0437	30.1123	30.21	30.135	30.0418	30.111	29.9883	42	38	38	62.3	57.9	57.9	94.511	0	255.39	17979000000	303	345760000	38	41	38	40	40	38	27	29	32	26	31	31	O95757	O95757	Heat shock 70 kDa protein 4L	HSPA4L
27.7565	27.8144	27.8099	27.7419	27.9083	27.8504	28.2428	28.5286	28.4449	28.7195	28.4867	28.7757	13	10	10	37.7	34.1	34.1	59.689	0	87.529	3272500000	78	192500000	11	10	11	11	11	12	9	10	11	11	9	12	O95758	O95758	Polypyrimidine tract-binding protein 3	PTBP3
28.2792	27.9885	28.1878	28.1356	27.8294	27.8575	27.6381	27.1371	27.4214	27.3718	27.5026	27.464	4	4	4	56.2	56.2	56.2	10.403	0	10.697	2424900000	21	346410000	3	4	4	4	4	4	4	4	4	4	4	4	O95777	O95777	U6 snRNA-associated Sm-like protein LSm8	LSM8
29.9131	30.0666	29.6268	29.7613	29.7956	29.9296	30.8251	30.4272	30.8174	30.5133	30.7109	30.2875	31	31	22	45.9	45.9	35.3	107.54	0	164.45	13991000000	210	263990000	24	23	22	22	24	25	28	28	25	22	26	23	O95782	O95782	AP-2 complex subunit alpha-1	AP2A1
25.6487	NaN	NaN	25.7649	NaN	25.6931	NaN	NaN	24.9651	25.1244	25.2685	NaN	5	5	5	5.8	5.8	5.8	178.67	0	16.238	402690000	17	5162600	4	3	2	2	1	3	1	1	2	2	2	1	O95785	O95785	Protein Wiz	WIZ
30.2204	30.3869	30.0955	29.9905	30.2185	30.2114	30.1157	30.397	29.528	29.8058	29.9335	29.8937	25	25	23	53.2	53.2	50.3	63.182	0	141.18	12034000000	188	376070000	21	23	21	21	21	24	21	24	20	21	23	22	O95793	O95793	Double-stranded RNA-binding protein Staufen homolog 1	STAU1
29.6699	29.5652	29.6447	29.3962	29.7094	29.6239	29.2031	29.2074	29.129	28.8855	29.0204	28.9034	14	14	14	51.7	51.7	51.7	44.678	0	103.43	7295900000	82	347420000	13	13	12	10	13	11	10	9	8	11	12	9	O95801	O95801	Tetratricopeptide repeat protein 4	TTC4
28.4	28.1025	28.3941	28.1365	28.5932	28.4115	29.2785	29.6115	28.7233	29.404	29.0004	29.5379	9	9	9	49.3	49.3	49.3	23.772	0	294.61	5091600000	74	363690000	8	8	9	9	9	8	7	9	7	9	7	8	O95816	O95816	BAG family molecular chaperone regulator 2	BAG2
27.2039	27.3132	26.6562	26.4726	26.7828	26.5898	28.2559	28.4959	28.3223	28.0173	28.2917	28.2226	13	13	13	44.2	44.2	44.2	61.594	0	79.61	2396200000	89	70475000	7	5	6	4	8	5	8	12	9	12	12	13	O95817	O95817	BAG family molecular chaperone regulator 3	BAG3
26.8624	26.9513	26.4643	26.711	26.766	26.7902	26.5034	26.6141	26.4778	26.5564	26.5475	26.4947	11	11	8	11.7	11.7	10.5	142.1	0	50.129	1123900000	67	20070000	8	6	9	7	9	9	9	9	8	5	7	8	O95819	O95819	Mitogen-activated protein kinase kinase kinase kinase 4	MAP4K4
31.8906	31.7569	31.8914	32.0179	31.8902	31.9863	30.6023	30.6629	30.8488	30.9715	30.7038	30.7765	34	34	34	57.1	57.1	57.1	66.9	0	323.31	31108000000	363	1003500000	31	30	31	31	30	30	27	26	27	28	27	26	O95831	O95831	Apoptosis-inducing factor 1, mitochondrial	AIFM1
24.8085	25.6286	25.5798	24.8797	23.9931	25.7122	29.6529	28.379	29.8588	28.905	29.632	28.737	13	13	13	30.5	30.5	30.5	70.678	0	86.071	3703000000	69	127690000	4	7	7	4	3	5	12	10	13	11	12	11	O95834	O95834	Echinoderm microtubule-associated protein-like 2	EML2
30.0646	30.0297	30.1859	30.153	30.1021	30.1202	29.158	29.1655	29.6334	29.7977	29.4442	29.2927	14	14	14	50.3	50.3	50.3	33.392	0	46.19	9880900000	130	494040000	14	14	13	14	13	12	10	10	11	12	12	11	O95861	O95861	3(2),5-bisphosphate nucleotidase 1	BPNT1
NaN	NaN	NaN	NaN	NaN	NaN	NaN	25.0652	25.2647	NaN	25.2571	NaN	3	3	3	17.2	17.2	17.2	29.644	0	8.4964	221460000	12	13027000	1	1	1	1	1	1	1	3	2	2	3	2	O95865	O95865	N(G),N(G)-dimethylarginine dimethylaminohydrolase 2	DDAH2
27.7004	27.623	27.7849	27.7555	27.5745	27.6686	28.0431	27.7946	28.2176	28.6777	28.2223	28.2659	6	6	6	32	32	32	19.206	0	15.986	2782500000	60	278250000	4	5	6	6	5	5	6	6	5	6	4	5	O95881	O95881	Thioredoxin domain-containing protein 12	TXNDC12
25.8984	25.7482	25.7742	25.4122	25.512	NaN	25.7074	25.7548	NaN	NaN	NaN	NaN	5	5	5	13.4	13.4	13.4	72.757	0	6.6981	373120000	8	13819000	4	4	4	4	4	1	3	3	0	1	1	2	O95905	O95905	Protein SGT1	ECD
24.5503	25.3169	24.933	24.8555	24.7615	25.0521	24.5812	24.9554	24.645	25.1815	24.4102	24.7723	2	2	2	16.9	16.9	16.9	28.722	0	21.811	318100000	7	35344000	2	2	2	2	2	2	2	2	2	2	2	2	O95926	O95926	Pre-mRNA-splicing factor SYF2	SYF2
29.4923	29.2111	29.2961	29.2969	29.4673	29.4876	28.4473	28.3772	27.8401	27.6368	27.9985	28.0023	12	12	12	49.8	49.8	49.8	32.844	0	123.45	5303900000	75	353590000	12	11	11	11	11	11	10	9	6	5	7	8	O95983	O95983	Methyl-CpG-binding domain protein 3	MBD3
25.5579	25.6493	NaN	NaN	25.5282	NaN	25.6212	25.6499	25.4193	NaN	25.3452	NaN	4	4	3	7.2	7.2	5.9	96.661	0	13.484	538460000	8	11706000	3	2	2	2	3	2	3	3	2	3	3	3	O95985	O95985	DNA topoisomerase 3-beta-1	TOP3B
27.1078	26.9565	26.7528	26.7516	26.9713	27.0045	26.9068	26.8826	26.7901	27.1385	27.0592	27.1108	5	5	5	40.7	40.7	40.7	20.776	0	7.7015	1371000000	20	124640000	3	2	2	3	4	4	2	3	3	3	2	3	O96000	O96000	NADH dehydrogenase [ubiquinone] 1 beta subcomplex subunit 10	NDUFB10
28.0865	27.9878	27.5379	27.7178	27.7619	27.6488	28.8828	28.763	28.3696	28.0211	28.2681	28.4571	11	11	11	19.6	19.6	19.6	76.096	0	35.129	3290900000	77	121890000	9	7	7	6	7	8	10	10	10	6	9	10	O96005	O96005	Cleft lip and palate transmembrane protein 1	CLPTM1
29.3244	29.4508	29.4407	29.3274	29.543	29.5074	29.52	29.6497	29.6503	29.9307	29.6841	29.984	10	10	10	45.4	45.4	45.4	37.893	0	133.47	8542200000	134	854220000	7	8	8	8	7	7	6	9	8	9	9	8	O96008	O96008	Mitochondrial import receptor subunit TOM40 homolog	TOMM40
27.7522	28.008	27.7512	28.0062	28.0976	28.0941	28.5499	28.1068	28.0732	27.8413	28.2119	27.9337	15	15	13	44.8	44.8	41.6	64.071	0	183.13	2989500000	86	124560000	13	12	12	11	12	12	12	13	11	10	12	12	O96013	O96013	Serine/threonine-protein kinase PAK 4	PAK4
NaN	25.4551	NaN	25.2943	25.2982	25.7036	NaN	NaN	NaN	NaN	NaN	NaN	2	2	2	7.9	7.9	7.9	60.914	0.00044395	4.0016	221960000	5	8878300	1	2	2	2	2	2	0	0	0	0	0	0	O96017	O96017	Serine/threonine-protein kinase Chk2	CHEK2
28.9063	29.1086	29.059	29.0545	29.2407	29.2008	28.48	28.5233	28.7953	28.6644	28.8656	28.7712	10	10	10	36.6	36.6	36.6	47.46	0	137.13	5346000000	109	267300000	9	8	7	7	7	7	8	8	8	9	8	7	O96019;O94805	O96019	Actin-like protein 6A	ACTL6A
26.362	26.6613	26.3313	26.4112	26.404	26.5179	25.776	26.0134	25.2839	NaN	25.1807	25.7062	6	6	6	6.9	6.9	6.9	152.26	0	19.187	727200000	45	10242000	5	6	6	6	6	6	5	4	2	0	3	4	O96028	O96028	Histone-lysine N-methyltransferase NSD2	WHSC1
27.1786	26.5989	26.9031	26.8834	27.2073	26.7261	NaN	25.2415	24.7665	NaN	25.0901	NaN	6	6	6	49.3	49.3	49.3	15.33	0	27.1	805780000	25	134300000	5	5	5	5	3	5	1	2	2	1	3	1	P00167	P00167	Cytochrome b5	CYB5A
35.3853	35.3386	35.2871	35.3358	35.4007	35.2851	35.7586	35.3907	35.7087	35.1817	35.6876	35.3571	39	39	37	94.3	94.3	90.4	36.688	0	323.31	498070000000	746	27671000000	34	35	35	35	33	37	37	37	39	38	37	36	P00338;Q6ZMR3	P00338	L-lactate dehydrogenase A chain	LDHA
30.8884	30.8699	30.9413	30.8274	30.7777	30.7337	30.9944	30.8586	31.1244	31.4038	31.0804	31.1657	27	27	27	61.1	61.1	61.1	61.397	0	235.6	22127000000	269	670500000	24	25	24	26	26	24	27	26	26	26	27	26	P00367;P49448	P00367;P49448	Glutamate dehydrogenase 1, mitochondrial;Glutamate dehydrogenase 2, mitochondrial	GLUD1;GLUD2
28.5075	28.194	28.6314	28.2588	29.18	28.9346	27.1183	27.1708	25.8761	25.6196	NaN	26.9594	11	11	11	56.1	56.1	56.1	21.452	0	41.622	2796500000	41	215120000	9	11	10	11	11	11	7	8	3	3	1	5	P00374;Q86XF0	P00374	Dihydrofolate reductase	DHFR
30.3862	30.4773	30.289	30.4452	30.2805	30.4937	30.5954	30.1499	30.582	30.4895	30.7405	30.3258	17	17	17	79.4	79.4	79.4	34.234	0	131.57	15684000000	180	1120300000	14	15	15	16	16	16	17	17	17	15	17	15	P00387	P00387	NADH-cytochrome b5 reductase 3;NADH-cytochrome b5 reductase 3 membrane-bound form;NADH-cytochrome b5 reductase 3 soluble form	CYB5R3
29.7646	29.9171	29.9283	29.7797	29.6667	29.7641	31.1678	31.2374	31.4493	31.2695	31.1865	31.3549	23	23	23	61.1	61.1	61.1	56.256	0	203.09	18453000000	197	802320000	17	18	17	17	16	18	22	21	20	19	22	22	P00390	P00390	Glutathione reductase, mitochondrial	GSR
26.6191	27.396	27.6326	28.3355	27.9238	28.0407	27.9784	28.0535	28.2864	28.1712	28.5207	27.8956	2	2	2	6.2	6.2	6.2	57.041	0	14.57	2756800000	21	551370000	2	2	2	2	2	2	2	2	2	2	2	2	P00395	P00395	Cytochrome c oxidase subunit 1	MT-CO1
31.7042	31.6455	31.6452	31.8727	31.7467	31.7886	31.6723	31.5514	32.0441	32.1053	32.0078	31.9814	9	9	9	63.9	63.9	63.9	25.565	0	156.8	39973000000	110	4996600000	8	8	9	8	8	8	9	8	8	8	8	8	P00403	P00403	Cytochrome c oxidase subunit 2	MT-CO2
25.7863	25.7601	25.5772	25.6081	25.3907	25.4047	25.15	25.4618	25.4038	25.6572	25.1046	24.7737	1	1	1	5.4	5.4	5.4	29.95	0.00044683	4.154	478720000	18	159570000	1	1	1	1	1	1	1	1	1	1	1	1	P00414	P00414	Cytochrome c oxidase subunit 3	MT-CO3
32.0017	31.7641	31.9521	32.0174	31.8267	32.0312	31.467	31.3272	31.845	31.7805	31.6801	31.6193	16	16	16	90.9	90.9	90.9	15.936	0	323.31	39605000000	262	4950600000	13	14	15	14	14	15	13	15	15	14	14	13	P00441	P00441	Superoxide dismutase [Cu-Zn]	SOD1
31.4124	31.2603	31.4742	31.3767	31.5098	31.4574	31.3939	31.2408	31.5017	31.4775	31.5383	31.4768	19	19	19	83	83	83	32.118	0	254.22	30514000000	267	1695200000	19	18	19	19	18	18	18	17	18	18	18	18	P00491	P00491	Purine nucleoside phosphorylase	PNP
32.5878	32.5108	32.7223	32.6954	32.6471	32.5453	30.9951	30.8424	31.0811	31.0805	31.0173	30.9105	16	16	15	80.7	80.7	77.5	24.579	0	226.47	46508000000	181	3577500000	15	15	16	15	15	16	14	13	14	13	13	12	P00492	P00492	Hypoxanthine-guanine phosphoribosyltransferase	HPRT1
32.6076	32.5845	32.7033	32.7029	32.7266	32.6484	32.4877	32.4635	32.6727	32.7669	32.6785	32.6064	32	32	32	71.6	71.6	71.6	47.517	0	305.69	70163000000	425	2698600000	28	29	30	31	30	30	28	30	28	29	30	29	P00505	P00505	Aspartate aminotransferase, mitochondrial	GOT2
NaN	NaN	NaN	NaN	NaN	NaN	27.3266	27.4359	27.3502	27.3144	27.6873	27.456	11	11	10	14	14	13.1	134.28	0	64.307	955300000	41	15922000	0	0	1	0	1	1	9	10	7	10	11	10	P00533;P04626	P00533	Epidermal growth factor receptor	EGFR
33.7536	33.7258	33.8355	33.7553	33.7568	33.752	33.9913	33.6488	34.2132	34.1109	34.0058	33.9257	40	40	40	87.3	87.3	87.3	44.614	0	323.31	166840000000	607	6179300000	33	33	34	37	36	35	38	36	39	35	36	35	P00558;P07205	P00558	Phosphoglycerate kinase 1	PGK1
28.594	28.7051	28.381	28.6546	28.6586	28.7244	28.6707	28.4185	28.6459	28.5719	28.5568	28.3946	12	12	12	58.2	58.2	58.2	21.635	0	74.245	4281800000	59	389250000	10	10	11	11	10	11	9	10	10	9	12	9	P00568	P00568	Adenylate kinase isoenzyme 1	AK1
32.2805	32.4066	32.2974	32.5078	32.4342	32.4102	29.4374	29.1206	29.5918	29.3108	29.4709	29.2525	21	21	21	89.6	89.6	89.6	29.246	0	314.53	34180000000	227	2629200000	20	20	21	19	17	20	15	14	12	14	14	11	P00918	P00918	Carbonic anhydrase 2	CA2
27.5041	27.0505	27.5418	26.7852	27.5344	26.9752	28.4007	28.252	28.2518	28.0375	28.4096	28.0065	8	8	8	28.9	28.9	28.9	46.53	0	19.058	2553700000	26	121610000	7	6	7	7	7	5	8	8	8	7	8	8	P00966	P00966	Argininosuccinate synthase	ASS1
NaN	NaN	NaN	NaN	NaN	25.9269	25.608	NaN	NaN	NaN	NaN	NaN	2	2	2	19.2	19.2	19.2	15.799	0.0018626	2.7192	282140000	2	40306000	0	1	0	1	2	2	2	2	0	0	2	2	P01034	P01034	Cystatin-C	CST3
26.1864	26.0868	26.0242	26.0415	26.0395	26.2076	26.3344	26.1934	26.2951	26.4076	26.3399	26.1433	6	2	1	51.3	15.3	7.9	21.229	0	5.7276	820650000	10	82065000	6	6	5	5	5	4	5	6	6	4	5	6	P01111	P01111	GTPase NRas	NRAS
27.7279	27.3609	26.8523	27.289	26.8113	27.0208	28.3373	28.5225	28.7121	28.6395	27.8094	27.9972	7	7	2	58.7	58.7	14.8	21.656	0	38.371	2661400000	29	295710000	6	6	4	5	4	3	4	6	5	5	4	6	P01116	P01116	GTPase KRas;GTPase KRas, N-terminally processed	KRAS
NaN	NaN	NaN	NaN	24.5911	25.8891	27.6695	27.1727	28.813	27.2293	30.3875	28.521	15	15	15	28.7	28.7	28.7	95.375	0	115.99	2671000000	39	58065000	2	1	1	1	3	4	8	5	10	7	15	8	P01130	P01130	Low-density lipoprotein receptor	LDLR
28.2438	28.5363	26.0691	27.0259	26.9684	27.3851	30.3767	30.5452	29.519	30.3413	29.8901	30.0304	9	9	7	33.7	33.7	24.1	40.908	0	124.64	7199600000	106	359980000	6	9	4	6	6	8	6	9	6	9	9	9	P01891	P01891	HLA class I histocompatibility antigen, A-68 alpha chain	HLA-A
NaN	NaN	NaN	NaN	NaN	NaN	28.4766	28.2966	28.1013	28.4024	28.2316	28.1384	7	4	3	30.7	16.3	12.7	40.891	0	8.6688	1679800000	13	88409000	3	2	2	2	2	2	7	7	7	6	6	7	P01893;P30511;P17693	P01893	Putative HLA class I histocompatibility antigen, alpha chain H	HLA-H
30.9792	31.151	31.0172	31.0947	30.882	31.0478	34.0772	33.9633	34.3928	34.4576	34.3393	34.4262	65	65	63	71.8	71.8	70.6	74.139	0	323.31	119060000000	581	2903900000	35	37	36	34	30	37	59	59	63	63	60	59	P02545	P02545	Prelamin-A/C;Lamin-A/C	LMNA
31.7144	31.5893	31.6659	31.5281	31.8553	31.6268	32.5089	33.0653	32.5262	32.9007	32.5924	33.0511	36	36	36	57	57	57	84.87	0	317.59	56211000000	380	1441300000	31	32	32	30	32	33	32	35	30	33	31	35	P02786;Q9UP52	P02786	Transferrin receptor protein 1;Transferrin receptor protein 1, serum form	TFRC
28.1092	28.1826	28.4466	28.3021	28.4479	28.418	29.2562	29.7193	29.6345	30.5504	29.8331	31.2238	10	10	10	69.4	69.4	69.4	21.225	0	105.33	7584000000	94	689460000	8	8	8	9	8	8	8	9	8	10	9	10	P02794	P02794	Ferritin heavy chain;Ferritin heavy chain, N-terminally processed	FTH1
27.3466	27.3038	27.4286	27.5058	27.2818	27.2051	27.7327	27.6408	27.9117	27.9822	27.8615	27.8883	4	4	4	55.9	55.9	55.9	7.9916	0	7.0205	2226400000	36	742120000	4	4	3	4	4	3	3	3	4	4	4	3	P03928	P03928	ATP synthase protein 8	MT-ATP8
29.2869	29.5081	29.2732	29.4552	29.4311	29.5403	30.1363	29.7743	30.398	29.9408	30.1436	29.7564	22	22	22	52.8	52.8	52.8	59.755	0	93.138	9682900000	148	333890000	19	19	20	19	20	19	22	20	21	20	22	18	P04040	P04040	Catalase	CAT
27.0754	26.9716	26.9774	26.9924	27.2277	27.3499	26.626	26.6745	26.5616	26.6323	26.9949	26.607	7	7	5	22.5	22.5	19	73.051	0	46.588	1335200000	26	36088000	6	4	6	7	7	6	3	5	2	3	4	5	P04049;P15056	P04049	RAF proto-oncogene serine/threonine-protein kinase	RAF1
NaN	26.2821	NaN	NaN	NaN	NaN	NaN	NaN	NaN	25.9932	NaN	26.2274	3	3	3	9.7	9.7	9.7	59.716	0.0049593	2.0741	495710000	3	18360000	1	3	2	3	2	1	2	3	0	3	2	3	P04062	P04062	Glucosylceramidase	GBA
34.5732	34.4546	34.5587	34.4187	34.5145	34.4024	34.7651	34.6044	34.8898	34.5571	34.9737	34.7936	47	47	41	94.2	94.2	79.1	39.42	0	323.31	284630000000	686	12375000000	38	37	35	39	37	39	39	41	43	40	41	41	P04075;P05062	P04075	Fructose-bisphosphate aldolase A	ALDOA
29.4896	29.2147	29.3042	29.2955	29.2965	29.4529	28.7413	28.7649	28.9135	29.2747	28.938	29.1673	5	5	5	77.6	77.6	77.6	11.139	0	39.071	6423900000	59	1070700000	5	4	5	5	5	4	4	4	5	3	5	5	P04080	P04080	Cystatin-B	CSTB
22.0513	23.0084	22.6273	24.7339	22.9197	24.3388	34.999	35.1506	35.1716	35.4463	35.0229	34.8841	38	38	38	78.6	78.6	78.6	38.714	0	323.31	192940000000	319	9646800000	4	4	4	8	5	6	34	35	37	35	37	35	P04083	P04083	Annexin A1	ANXA1
NaN	26.532	NaN	NaN	NaN	NaN	NaN	NaN	28.6035	NaN	NaN	NaN	4	4	4	1.1	1.1	1.1	515.6	0.0090629	1.7957	2504700000	5	9979100	2	2	2	1	2	1	1	3	2	2	1	4	P04114	P04114	Apolipoprotein B-100;Apolipoprotein B-48	APOB
24.6704	24.2311	23.5918	24.0609	24.1317	23.8251	26.2985	26.598	26.8763	27.3389	26.6566	27.0038	3	3	3	15.4	15.4	15.4	27.661	0	5.8248	700070000	16	58339000	2	2	2	2	2	2	2	2	2	2	3	2	P04156	P04156	Major prion protein	PRNP
26.8673	26.5718	26.7641	26.4104	26.4991	26.5094	NaN	26.4265	26.0336	26.3007	25.9239	26.5726	3	3	3	16.2	16.2	16.2	24.722	0	14.254	902220000	18	82020000	3	3	3	3	3	3	1	3	2	3	3	3	P04179	P04179	Superoxide dismutase [Mn], mitochondrial	SOD2
32.331	32.3064	32.3878	32.3535	32.1443	32.0769	31.9831	31.6692	32.1935	31.7576	31.5444	31.5172	25	25	25	76.8	76.8	76.8	48.534	0	323.31	47571000000	323	2378600000	25	23	24	23	21	23	22	22	24	22	21	21	P04181	P04181	Ornithine aminotransferase, mitochondrial;Ornithine aminotransferase, hepatic form;Ornithine aminotransferase, renal form	OAT
27.2836	27.3725	25.4179	25.317	26.8979	26.9497	29.8224	29.6134	27.7862	27.6466	28.4993	29.484	10	10	10	73.1	73.1	73.1	25.468	0	59.623	3575100000	57	275010000	7	5	4	3	6	7	10	9	8	8	8	8	P04183	P04183	Thymidine kinase, cytosolic	TK1
28.5895	28.3912	28.4055	28.2432	28.3508	28.216	29.1417	28.7689	29.0563	28.6117	28.9369	28.7017	35	7	4	79.5	18.9	14.6	49.585	0	97.39	4353500000	56	217670000	31	32	32	32	32	32	30	31	34	32	31	32	P04350	P04350	Tubulin beta-4A chain	TUBB4A
36.1221	36.0617	36.0144	35.9156	36.0032	36.0252	36.2791	36.5906	36.4813	36.7933	36.3762	36.8852	39	39	39	90.1	90.1	90.1	36.053	0	323.31	932960000000	1058	54880000000	35	37	37	37	38	36	36	37	39	38	37	37	P04406;O14556	P04406	Glyceraldehyde-3-phosphate dehydrogenase	GAPDH
24.8349	24.8098	NaN	NaN	25.221	25.601	27.8711	27.201	27.3226	27.573	27.5106	27.2121	9	9	7	21.6	21.6	14.9	51.657	0	28.022	1128900000	28	47036000	3	3	0	1	3	2	8	6	8	8	8	7	P04424	P04424	Argininosuccinate lyase	ASL
30.2832	30.4003	30.1546	30.1943	30.3907	30.3152	31.9054	31.8095	32.0573	32.1769	32.2268	32.1159	21	21	21	85.4	85.4	85.4	28.315	0	323.31	29864000000	194	2714900000	15	16	15	16	15	18	19	18	21	20	19	20	P04632;Q96L46	P04632	Calpain small subunit 1	CAPNS1
29.8243	29.903	29.9821	29.9708	29.9348	29.9746	NaN	NaN	NaN	NaN	23.1216	NaN	18	18	18	50.6	50.6	50.6	43.653	0	122.18	5521600000	91	306750000	15	17	16	17	16	15	1	0	0	0	2	1	P04637	P04637	Cellular tumor antigen p53	TP53
22.7887	23.1064	NaN	22.688	22.0495	23.0083	32.7072	32.3977	32.8777	32.1933	33.1237	32.5464	16	16	16	86.8	86.8	86.8	22.782	0	197.74	36300000000	169	2592900000	3	5	1	2	3	5	16	16	16	15	16	16	P04792	P04792	Heat shock protein beta-1	HSPB1
30.5167	30.3257	29.8899	30.4976	29.8059	28.9149	29.8373	29.7562	25.6041	NaN	NaN	27.817	13	13	13	59.1	59.1	59.1	35.716	0	143.02	8198900000	119	512430000	13	13	13	13	13	11	12	12	4	1	1	7	P04818	P04818	Thymidylate synthase	TYMS
32.9861	33.0179	32.8576	32.9252	32.8715	32.9038	33.2339	33.2359	33.1138	33.1751	33.1516	33.14	47	47	47	68.4	68.4	68.4	68.569	0	323.31	94134000000	557	2544200000	40	41	40	42	41	42	43	45	46	41	43	44	P04843	P04843	Dolichyl-diphosphooligosaccharide--protein glycosyltransferase subunit 1	RPN1
32.8152	32.9547	32.8107	32.7924	32.8355	32.8234	33.1237	33.1029	33.1339	33.1133	33.0703	33.1112	31	31	31	75	75	75	69.283	0	323.31	89090000000	415	3873500000	29	28	28	27	29	28	30	31	30	31	30	28	P04844	P04844	Dolichyl-diphosphooligosaccharide--protein glycosyltransferase subunit 2	RPN2
29.8314	30.0798	29.7341	29.9742	29.8755	29.9881	31.0874	30.9296	30.9361	30.902	31.139	30.88	19	19	12	65.9	65.9	42.8	40.45	0	287.05	16832000000	160	990120000	16	16	12	15	15	16	19	16	18	16	17	17	P04899	P04899	Guanine nucleotide-binding protein G(i) subunit alpha-2	GNAI2
25.0217	25.9082	25.6681	25.4505	25.7733	25.8053	25.7972	25.8364	25.2234	25.3285	25.6493	25.7082	6	6	6	6.4	6.4	6.4	137.01	0	5.9077	544210000	22	10884000	3	3	3	2	3	4	3	3	3	4	3	3	P04920	P04920	Anion exchange protein 2	SLC4A2
33.0237	32.9639	32.8073	32.851	32.875	32.8687	32.7628	32.6671	32.775	32.8649	32.7699	32.6912	52	52	32	50.3	50.3	32.6	112.89	0	323.31	80853000000	607	1796700000	47	49	48	47	49	46	46	50	47	48	48	46	P05023;P50993;Q13733;P20648	P05023	Sodium/potassium-transporting ATPase subunit alpha-1	ATP1A1
26.8241	26.4854	26.7737	26.7529	26.874	27.0335	28.7167	28.3608	28.781	28.8719	28.7549	28.8006	5	5	5	24.1	24.1	24.1	35.061	0	12.996	2896800000	47	241400000	5	3	3	3	4	4	5	5	5	5	5	5	P05026	P05026	Sodium/potassium-transporting ATPase subunit beta-1	ATP1B1
25.1946	25.3681	NaN	NaN	25.9059	26.4421	25.7021	26.269	NaN	25.8605	27.5708	27.0461	8	8	8	14.3	14.3	14.3	86.942	0	16.932	686510000	30	19615000	3	3	1	1	5	4	6	5	0	5	8	7	P05067	P05067	Amyloid beta A4 protein;N-APP;Soluble APP-alpha;Soluble APP-beta;C99;Beta-amyloid protein 42;Beta-amyloid protein 40;C83;P3(42);P3(40);C80;Gamma-secretase C-terminal fragment 59;Gamma-secretase C-terminal fragment 57;Gamma-secretase C-terminal fragment 50;C31	APP
29.6099	29.9265	29.6999	29.752	29.5626	29.8898	29.0604	29.0909	29.3605	29.5452	29.2378	29.4739	25	23	23	60	58.2	58.2	56.381	0	93.065	8228400000	106	357760000	19	22	20	21	18	18	16	16	15	18	17	17	P05091;F8VP50	P05091	Aldehyde dehydrogenase, mitochondrial	ALDH2
30.1845	30.1251	30.1617	30.0728	30.1984	30.1445	29.5374	29.3553	29.4515	29.7282	29.3396	29.2305	9	9	9	64	64	64	10.659	0	178.46	10187000000	80	2546700000	9	8	8	7	7	7	5	5	4	5	6	5	P05114	P05114	Non-histone chromosomal protein HMG-14	HMGN1
32.3472	32.3285	32.3711	32.4189	32.2555	32.1893	31.9924	31.7703	32.2252	31.9919	32.0655	31.8272	32	12	12	62.4	26.8	26.8	32.852	0	167.96	50945000000	167	2681300000	27	30	28	30	30	32	31	29	30	32	29	30	P05141;Q9H0C2	P05141	ADP/ATP translocase 2;ADP/ATP translocase 2, N-terminally processed	SLC25A5
NaN	NaN	NaN	24.7373	NaN	NaN	24.6607	NaN	NaN	NaN	NaN	NaN	3	3	3	7.1	7.1	7.1	80.058	0.0073944	1.8628	302780000	3	6582200	2	1	3	2	1	2	2	1	1	3	3	2	P05165	P05165	Propionyl-CoA carboxylase alpha chain, mitochondrial	PCCA
NaN	NaN	NaN	24.6735	24.8829	NaN	NaN	NaN	NaN	NaN	NaN	24.7175	2	2	2	7.2	7.2	7.2	58.215	0	6.0075	130160000	11	4338600	2	1	2	2	2	1	1	0	1	1	0	2	P05166	P05166	Propionyl-CoA carboxylase beta chain, mitochondrial	PCCB
31.1631	31.0139	31.2171	31.0599	31.1188	31.1287	31.6695	31.6959	31.8006	31.9458	31.7339	31.8347	23	23	23	76.8	76.8	76.8	36.112	0	110.12	31835000000	217	1447000000	18	18	19	18	19	18	21	18	21	21	18	18	P05198	P05198	Eukaryotic translation initiation factor 2 subunit 1	EIF2S1
30.2268	30.3328	30.221	30.4155	30.3359	30.4286	29.0269	29.1277	29.1089	29.2519	29.3394	29.3397	8	8	6	53.3	53.3	48.9	9.3926	0	323.31	10789000000	183	5394500000	7	7	8	8	8	7	7	8	7	8	8	8	P05204	P05204	Non-histone chromosomal protein HMG-17	HMGN2
32.8867	32.8927	32.7304	32.8417	32.8682	32.5828	33.3275	32.7262	33.1195	32.9758	32.8692	32.9139	4	4	4	79.8	79.8	79.8	11.514	0	215.33	87229000000	144	29076000000	4	4	4	4	4	4	4	4	4	4	4	4	P05386	P05386	60S acidic ribosomal protein P1	RPLP1
32.8027	32.6785	32.7361	32.5559	32.6939	32.4828	32.31	32.254	32.4593	32.8128	32.3347	32.6246	11	11	11	85.2	85.2	85.2	11.665	0	323.31	67191000000	215	13438000000	7	8	7	9	8	9	6	9	10	9	9	8	P05387	P05387	60S acidic ribosomal protein P2	RPLP2
33.6656	33.6442	33.6208	33.4507	33.6118	33.4931	33.7302	33.8275	33.7621	33.9337	33.6665	33.9004	22	22	22	61.2	61.2	61.2	34.273	0	323.31	146220000000	319	11248000000	18	18	18	19	18	19	20	20	20	19	18	19	P05388;Q8NHW5	P05388;Q8NHW5	60S acidic ribosomal protein P0;60S acidic ribosomal protein P0-like	RPLP0;RPLP0P6
NaN	NaN	NaN	25.7697	25.7493	26.4911	NaN	NaN	25.4944	NaN	NaN	NaN	4	4	4	21.5	21.5	21.5	35.675	0	11.604	289080000	12	28908000	1	0	2	4	3	4	0	0	3	1	1	0	P05412	P05412	Transcription factor AP-1	JUN
24.4216	24.1055	24.0174	23.9995	24.2945	24.4912	23.7235	NaN	NaN	NaN	23.4712	NaN	2	2	2	7.8	7.8	7.8	44.395	0	5.6969	134820000	12	6128300	2	2	2	2	2	2	2	1	1	0	2	1	P05423	P05423	DNA-directed RNA polymerase III subunit RPC4	POLR3D
33.3565	33.326	33.3317	33.4348	33.3814	33.4222	32.0637	32.0988	32.2295	32.2305	32.1371	32.039	39	39	39	62.3	62.3	62.3	46.836	0	323.31	84558000000	511	3843500000	37	37	36	38	36	38	32	29	26	28	28	27	P05455	P05455	Lupus La protein	SSB
29.5758	29.5533	29.3519	29.4312	29.2626	29.1549	32.5625	32.4354	32.6209	32.6819	32.4196	32.5673	38	38	38	54.4	54.4	54.4	88.414	0	323.31	36258000000	229	1066400000	13	16	17	15	13	11	32	31	33	33	34	32	P05556	P05556	Integrin beta-1	ITGB1
23.5759	NaN	22.8892	24.7663	22.9812	21.8185	35.5764	36.6799	35.8996	36.3799	36.3291	36.2113	55	55	40	93.5	93.5	79.3	48.057	0	323.31	420610000000	472	16177000000	5	1	4	2	3	4	47	47	51	46	46	47	P05783;CON__H-INV:HIT000015463	P05783	Keratin, type I cytoskeletal 18	KRT18
29.9241	29.5868	29.6973	29.3929	29.7979	29.5895	29.6845	28.9742	29.6189	28.9503	29.5729	28.7669	17	17	17	70.3	70.3	70.3	40.786	0	203.78	8252400000	134	515770000	16	14	15	15	14	16	16	13	17	13	16	12	P06132	P06132	Uroporphyrinogen decarboxylase	UROD
24.6898	24.4347	24.3344	24.4759	24.582	24.4432	NaN	NaN	NaN	NaN	NaN	NaN	4	2	2	9.3	6	6	60.761	0	5.5104	128470000	4	4430100	4	4	4	4	4	4	1	1	1	2	1	2	P06241	P06241	Tyrosine-protein kinase Fyn	FYN
28.373	28.4359	28.2398	28.4987	28.0995	28.6647	26.8616	26.6288	26.7735	26.6684	26.5531	26.2309	10	10	10	30.8	30.8	30.8	48.766	0	20.907	2452500000	48	90835000	10	9	9	9	9	9	8	6	6	8	4	6	P06280	P06280	Alpha-galactosidase A	GLA
NaN	24.9892	27.1326	25.1011	26.7909	25.819	29.707	28.0882	29.7886	29.416	29.6367	29.1859	16	16	16	37.6	37.6	37.6	85.696	0	158.9	4073700000	67	119810000	2	4	2	3	2	5	15	12	14	15	14	13	P06396;CON__Q3SX14	P06396	Gelsolin	GSN
26.1108	26.2127	26.4008	26.0834	26.6101	26.0355	27.3521	26.7594	26.8566	26.3257	26.7334	26.8539	10	10	10	16.6	16.6	16.6	106.16	0	92.333	1066700000	46	21333000	7	6	5	7	6	7	10	9	9	9	10	9	P06400	P06400	Retinoblastoma-associated protein	RB1
33.2253	31.7966	31.4888	31.5817	31.8433	31.7764	32.0315	32.3868	31.9762	32.2682	32.4082	32.3785	11	11	11	42.3	42.3	42.3	12.203	0	323.31	53914000000	417	17971000000	10	11	10	9	10	11	10	11	11	11	11	11	P06454	P06454	Prothymosin alpha;Prothymosin alpha, N-terminally processed;Thymosin alpha-1	PTMA
31.4599	31.438	31.5102	31.5884	31.4113	31.4271	31.8783	31.5153	31.3218	30.7459	31.2711	31.1608	28	28	26	89.6	89.6	83.2	34.095	0	166.4	30704000000	257	1616000000	24	26	26	24	25	24	26	23	22	20	25	24	P06493	P06493	Cyclin-dependent kinase 1	CDK1
34.642	34.4639	34.4335	34.4735	34.5559	34.5819	34.5019	34.4159	34.9722	34.6362	34.8938	34.5749	34	34	34	80.7	80.7	80.7	56.559	0	323.31	278200000000	569	9593200000	30	30	28	32	28	32	32	31	34	30	32	29	P06576	P06576	ATP synthase subunit beta, mitochondrial	ATP5B
22.4358	NaN	NaN	NaN	NaN	NaN	33.8489	33.7174	34.4384	33.8731	34.1995	33.7867	16	16	16	98.9	98.9	98.9	10.18	0	165.51	90164000000	104	18033000000	2	1	0	1	1	1	15	14	15	15	16	15	P06703	P06703	Protein S100-A6	S100A6
29.5663	29.4934	29.5139	29.4997	29.3302	29.2705	29.7254	29.5551	29.8125	29.9161	29.639	29.7877	8	8	8	46.1	46.1	46.1	25.097	0	45.919	8515100000	73	774100000	7	7	7	7	8	7	7	7	8	8	7	8	P06730;A6NMX2	P06730	Eukaryotic translation initiation factor 4E	EIF4E
35.4828	35.3283	35.5117	35.3694	35.4164	35.3705	35.361	35.4231	35.8381	35.8271	35.6725	35.8295	44	44	41	85.9	85.9	77.4	47.168	0	323.31	531730000000	879	24170000000	42	39	39	39	39	39	39	39	44	40	38	41	P06733	P06733	Alpha-enolase	ENO1
32.7459	32.695	32.8063	32.7779	32.8347	32.7967	32.4316	32.5004	32.4066	32.4949	32.5771	32.6611	63	63	52	71.5	71.5	59.3	97.147	0	323.31	70821000000	578	1388700000	55	57	58	61	58	60	57	53	49	55	53	58	P06737	P06737	Glycogen phosphorylase, liver form	PYGL
33.9807	33.925	33.9299	33.9181	33.8999	33.9053	34.1921	34.0384	33.7549	33.6698	33.8083	33.8697	39	39	24	82.3	82.3	48.2	63.146	0	323.31	173640000000	560	6678300000	37	36	36	35	34	35	35	33	34	32	35	35	P06744;Q8N196	P06744	Glucose-6-phosphate isomerase	GPI
35.6764	35.5472	35.7135	35.7432	35.7064	35.7308	35.1095	35.4056	35.4979	35.6632	35.2294	35.5693	25	25	25	61.2	61.2	61.2	32.575	0	323.31	553760000000	741	46147000000	24	24	24	24	24	24	23	24	24	25	23	24	P06748	P06748	Nucleophosmin	NPM1
30.8656	31.129	30.9467	31.1002	31.0555	31.0736	31.5675	31.0795	31.427	31.2168	31.5974	31.164	20	9	9	44.6	20.4	20.4	32.95	0	323.31	26145000000	162	1634100000	19	16	17	18	18	18	19	20	20	19	20	20	P06753	P06753	Tropomyosin alpha-3 chain	TPM3
NaN	NaN	NaN	NaN	NaN	NaN	26.2065	25.9917	25.947	26.1908	25.7421	26.0972	4	4	4	4.6	4.6	4.6	116.04	0	6.298	372750000	13	6426700	0	1	0	0	1	1	4	4	3	3	3	3	P06756	P06756	Integrin alpha-V;Integrin alpha-V heavy chain;Integrin alpha-V light chain	ITGAV
26.2837	26.792	26.9056	26.5906	26.9813	27.0359	25.6175	25.537	25.5195	25.8722	25.6935	NaN	5	5	5	14.2	14.2	14.2	60.702	0	24.726	857750000	26	34310000	4	4	4	4	5	3	3	3	3	4	3	2	P06865	P06865	Beta-hexosaminidase subunit alpha	HEXA
36.2962	36.5996	36.6213	36.9449	36.6264	36.962	36.2415	36.2414	36.5005	36.3821	36.0701	36.059	15	15	1	77.8	77.8	9.5	13.904	0	132.52	1048700000000	444	149820000000	13	13	14	13	13	13	13	13	15	13	12	13	P06899;Q16778;P33778;P23527;Q96A08;Q6DRA6;Q6DN03	P06899;Q16778;P33778;P23527	Histone H2B type 1-J;Histone H2B type 2-E;Histone H2B type 1-B;Histone H2B type 1-O	HIST1H2BJ;HIST2H2BE;HIST1H2BB;HIST1H2BO
30.1437	29.9358	29.7722	29.9382	29.9648	29.9974	29.4755	29.934	29.5848	30.0674	29.7126	29.8854	15	15	15	44.4	44.4	44.4	52.948	0	139.18	10457000000	146	402190000	9	10	9	11	10	13	12	13	13	10	10	12	P07099	P07099	Epoxide hydrolase 1	EPHX1
28.3439	28.7806	28.7835	28.7407	28.5696	28.8219	29.1071	28.8189	29.2969	28.8943	29.3388	28.8961	9	9	9	89.7	89.7	89.7	10.044	0	62.317	5266400000	61	1053300000	8	4	6	7	6	7	8	7	6	6	8	8	P07108	P07108	Acyl-CoA-binding protein	DBI
35.0028	34.9859	34.8585	34.87	34.9456	34.9807	35.116	34.765	35.1313	34.6894	35.0814	34.6665	33	31	31	79	75.1	75.1	36.638	0	323.31	367170000000	573	21598000000	30	29	29	30	28	30	31	30	32	31	30	29	P07195;P07864	P07195	L-lactate dehydrogenase B chain	LDHB
26.5119	26.7383	26.3806	NaN	26.9007	26.4123	NaN	NaN	NaN	NaN	NaN	NaN	8	6	6	11.2	9.9	9.9	102.47	0	10.274	1055900000	10	23463000	6	6	5	4	8	6	1	1	1	2	2	2	P07197;P12036	P07197	Neurofilament medium polypeptide	NEFM
28.6943	28.2196	28.5257	28.1979	28.6025	27.8065	27.1936	27.952	27.4179	27.9258	27.4551	27.9764	7	7	7	53.7	53.7	53.7	22.088	0	28.733	2932800000	57	225600000	6	7	7	6	7	7	5	7	6	7	6	7	P07203	P07203	Glutathione peroxidase 1	GPX1
32.9467	33.068	32.7984	32.9984	33.1212	33.385	34.789	34.7669	34.7703	34.7682	35.0227	34.8368	55	55	55	79.7	79.7	79.7	57.116	0	323.31	208140000000	749	5946800000	38	38	36	39	37	44	47	51	51	49	48	51	P07237	P07237	Protein disulfide-isomerase	P4HB
29.1109	29.3459	29.2958	29.3097	28.8624	28.849	31.5798	31.282	31.4466	32.0321	31.2665	31.5555	10	10	10	34	34	34	20.863	0	38.738	18858000000	81	3771500000	7	9	9	8	7	8	8	9	9	10	8	9	P07305	P07305	Histone H1.0;Histone H1.0, N-terminally processed	H1F0
NaN	25.1218	NaN	24.8138	24.8837	24.8684	25.3139	24.6866	25.2528	NaN	25.334	NaN	2	2	2	27.3	27.3	27.3	11.261	0	7.0052	307580000	15	38447000	1	2	1	2	2	2	2	2	2	2	2	1	P07311	P07311	Acylphosphatase-1	ACYP1
28.362	28.2344	27.9903	27.9383	27.9211	28.109	27.3941	27.6502	27.5798	28.142	26.9056	28.1585	8	8	8	19.2	19.2	19.2	44.552	0	12.89	2640700000	35	138990000	6	7	7	7	7	7	6	7	5	6	6	8	P07339;H7C469	P07339	Cathepsin D;Cathepsin D light chain;Cathepsin D heavy chain	CTSD
31.1367	31.5424	30.9684	31.4527	31.0443	31.5287	35.3265	35.4203	35.4355	35.4688	35.3421	35.4585	47	47	47	88.2	88.2	88.2	38.604	0	323.31	247430000000	459	10758000000	23	24	22	25	22	25	41	46	43	41	41	44	P07355;A6NMY6	P07355;A6NMY6	Annexin A2;Putative annexin A2-like protein	ANXA2;ANXA2P2
28.9945	29.1732	28.9672	29.3124	28.9598	29.3693	31.7733	31.336	31.7016	31.4072	31.9068	31.4697	38	38	38	63.7	63.7	63.7	81.889	0	244.4	20404000000	201	566780000	17	18	17	22	15	19	33	30	34	35	36	36	P07384	P07384	Calpain-1 catalytic subunit	CAPN1
34.4526	34.3669	34.331	34.3938	34.4132	34.3887	34.4704	34.2432	34.4395	34.2797	34.2684	34.1419	37	8	7	76.1	20.5	17.1	49.67	0	275.14	236630000000	204	11831000000	34	34	34	34	34	35	33	33	37	33	33	34	P07437	P07437	Tubulin beta chain	TUBB
28.7587	28.6931	28.6461	28.4135	28.3868	28.7655	30.0065	30.4949	30.2832	30.7838	29.7671	30.3825	18	18	18	41.2	41.2	41.2	58.112	0	37.757	8887600000	88	286700000	7	5	6	6	7	11	13	13	14	14	15	16	P07602	P07602	Prosaposin;Saposin-A;Saposin-B-Val;Saposin-B;Saposin-C;Saposin-D	PSAP
26.0416	26.2895	26.0907	26.2954	25.5251	26.2309	27.1481	26.6847	27.205	27.1094	26.4976	26.9911	5	5	5	13.8	13.8	13.8	63.111	0	12.743	1055800000	23	36406000	3	4	5	3	3	4	5	5	5	5	3	5	P07686	P07686	Beta-hexosaminidase subunit beta;Beta-hexosaminidase subunit beta chain B;Beta-hexosaminidase subunit beta chain A	HEXB
32.051	31.9382	31.993	31.9397	31.973	32.2139	32.3405	32.0521	32.5782	32.4232	32.7224	32.5426	21	21	21	97.1	97.1	97.1	15.054	0	189.2	54040000000	247	6004400000	19	18	16	19	16	18	17	18	20	17	18	17	P07737;CON__P02584	P07737	Profilin-1	PFN1
31.1514	31.0225	31.2263	30.7857	31.1747	31.0239	30.2518	30.2474	30.5629	30.8068	30.4321	30.8348	13	13	13	90.6	90.6	90.6	19.608	0	169.71	20223000000	113	1685200000	13	12	12	11	12	10	10	10	8	10	10	12	P07741	P07741	Adenine phosphoribosyltransferase	APRT
34.1562	34.0121	34.2359	34.1602	34.2364	34.1572	33.7463	33.6842	34.0381	33.9844	34.0096	33.8123	105	105	105	70.8	70.8	70.8	170.59	0	323.31	185730000000	1295	2265000000	93	95	97	100	97	100	97	90	99	92	91	89	P07814	P07814	Bifunctional glutamate/proline--tRNA ligase;Glutamate--tRNA ligase;Proline--tRNA ligase	EPRS
25.752	25.5668	25.1441	NaN	25.5091	25.5891	27.5878	27.4518	27.2691	27.1973	25.9765	26.5336	5	5	5	21.5	21.5	21.5	37.821	0	18.868	987700000	23	51984000	4	4	4	1	2	2	5	5	5	5	3	4	P07858	P07858	Cathepsin B;Cathepsin B light chain;Cathepsin B heavy chain	CTSB
35.4203	35.5424	35.5635	35.6091	35.5592	35.6218	36.3878	36.3846	36.2198	36.0572	36.2084	36.2394	83	62	58	71	57.8	56.6	84.659	0	323.31	714260000000	1337	21644000000	68	69	68	68	67	69	75	76	81	72	72	71	P07900;Q14568;Q58FG1	P07900	Heat shock protein HSP 90-alpha	HSP90AA1
34.1845	34.1161	34.165	34.2288	34.1293	34.1324	33.6911	33.7015	33.8984	34.0358	33.7616	33.7624	26	26	26	61.1	61.1	61.1	33.67	0	323.31	181990000000	398	10705000000	24	22	21	21	22	22	20	20	22	21	20	21	P07910;O60812;B2RXH8;P0DMR1;B7ZW38;Q86SE5	P07910	Heterogeneous nuclear ribonucleoproteins C1/C2	HNRNPC
26.5205	NaN	NaN	NaN	NaN	NaN	25.8583	25.8965	25.9348	25.5387	NaN	NaN	2	2	2	29.7	29.7	29.7	10.739	0	21.412	519360000	5	86559000	2	2	1	2	2	2	2	2	2	2	2	1	P07919	P07919	Cytochrome b-c1 complex subunit 6, mitochondrial	UQCRH
26.7943	27.0274	26.8761	26.8424	26.7402	26.8666	27.9472	27.739	28.2122	28.0241	28.0179	27.954	9	7	5	26.2	23.4	19.2	60.801	0	83.886	2014400000	66	80577000	8	9	9	8	9	9	7	8	7	9	8	9	P07947	P07947	Tyrosine-protein kinase Yes	YES1
26.8819	27.3118	27.1896	27.0169	27.0505	27.4823	28.0747	28.2189	28.0399	27.8577	28.0845	28.0687	10	10	8	22.9	22.9	19.9	58.573	0	12.853	2258900000	41	83664000	9	10	10	7	8	8	10	9	9	9	10	10	P07948;P08631	P07948	Tyrosine-protein kinase Lyn	LYN
NaN	NaN	NaN	NaN	NaN	NaN	27.1607	27.4454	26.5931	26.3969	26.8114	27.0966	25	1	1	58.1	3.9	3.9	32.85	0	12.855	677070000	12	42317000	13	12	11	12	10	11	22	21	21	22	23	23	P07951	P07951	Tropomyosin beta chain	TPM2
30.4328	30.3075	30.7489	30.4146	30.4412	30.2941	29.5146	29.7832	30.3097	30.4127	30.1346	30.2434	20	20	20	57.8	57.8	57.8	54.636	0	297.34	13971000000	174	558840000	20	17	20	19	19	17	17	15	16	19	16	18	P07954	P07954	Fumarate hydratase, mitochondrial	FH
27.3109	27.4058	27.0354	27.074	27.2032	27.1423	27.0122	26.8737	26.6538	26.8789	26.8625	26.9945	6	6	6	13.2	13.2	13.2	80.692	0	30.304	1475200000	50	147520000	6	6	6	6	6	6	6	6	5	4	6	6	P08047	P08047	Transcription factor Sp1	SP1
25.4466	25.355	25.0723	25.3667	24.9299	25.1434	NaN	NaN	NaN	NaN	NaN	NaN	4	4	4	4.2	4.2	4.2	154.79	0.0018661	2.7512	254790000	6	3802800	4	2	3	4	2	3	1	2	0	0	2	0	P08069	P08069	Insulin-like growth factor 1 receptor;Insulin-like growth factor 1 receptor alpha chain;Insulin-like growth factor 1 receptor beta chain	IGF1R
31.5909	31.6184	31.4788	31.6447	31.5243	31.7126	31.2639	30.4809	31.2508	30.6801	31.4638	30.5519	46	46	46	67.3	67.3	67.3	75.872	0	233.95	29345000000	388	682440000	43	44	40	39	41	44	40	31	37	31	38	32	P08133	P08133	Annexin A6	ANXA6
26.5186	25.6131	NaN	25.8563	26.3698	NaN	28.7473	27.3557	28.625	28.0089	28.4445	27.4754	15	6	6	74.1	36.3	36.3	22.006	0	23.9	1934800000	24	241850000	11	12	9	11	11	10	14	13	15	14	14	13	P08134;U3KQV3	P08134	Rho-related GTP-binding protein RhoC	RHOC
25.5509	25.5993	25.4754	25.6395	25.7457	25.7	26.0803	26.1366	26.5793	27.9408	26.4627	26.8707	3	3	3	11	11	11	41.4	0	4.7395	887630000	13	38593000	3	2	2	2	2	2	2	2	3	3	3	3	P08174	P08174	Complement decay-accelerating factor	CD55
32.5777	32.4636	32.2301	32.0721	32.6709	32.4243	33.1145	33.0909	33.3938	33.7194	33.5835	33.5373	30	30	30	52.5	52.5	52.5	67.993	0	323.31	89802000000	344	3096600000	25	22	25	24	28	26	25	26	28	26	29	29	P08195	P08195	4F2 cell-surface antigen heavy chain	SLC3A2
30.2936	30.1893	30.2348	30.2457	30.2452	30.2217	31.3305	30.7913	31.3568	30.682	31.256	30.7338	35	33	32	52.3	50	48.8	85.182	0	247.45	19066000000	220	577750000	26	31	30	32	29	32	34	33	34	31	34	31	P08237	P08237	ATP-dependent 6-phosphofructokinase, muscle type	PFKM
36.6718	36.6348	36.6117	36.6653	36.6133	36.5768	37.6172	37.4727	37.2335	37.0064	37.2916	37.2979	85	85	56	78.3	78.3	59.3	83.263	0	323.31	1537800000000	2094	46599000000	67	67	66	70	65	70	75	77	82	75	76	74	P08238;Q58FF7	P08238	Heat shock protein HSP 90-beta	HSP90AB1
28.4813	28.4002	28.6222	28.56	28.5611	28.6365	29.3091	28.9079	29.0935	28.981	29.5055	29.0246	24	24	24	48.7	48.7	48.7	69.81	0	101.87	5206800000	118	148770000	19	18	17	18	18	16	20	17	18	19	20	18	P08240	P08240	Signal recognition particle receptor subunit alpha	SRPR
32.8492	32.8527	32.3672	32.2668	32.9017	32.6939	32.9982	33.1317	32.861	33.3451	32.9282	33.2936	46	46	46	83.4	83.4	83.4	64.369	0	323.31	84430000000	508	2911400000	41	39	39	39	39	38	41	41	42	41	40	41	P08243	P08243	Asparagine synthetase [glutamine-hydrolyzing]	ASNS
29.2692	29.0976	29.2279	29.0524	29.2459	29.2941	28.3298	27.9454	27.8582	28.3102	28.1074	28.4836	10	10	10	38.5	38.5	38.5	39.33	0	77.36	4923300000	74	289600000	8	9	10	10	9	8	6	6	6	4	7	6	P08397	P08397	Porphobilinogen deaminase	HMBS
30.9285	30.8092	31.088	30.92	30.9113	30.9815	29.7807	29.5995	30.1136	29.9147	29.9866	29.7803	30	30	30	75.6	75.6	75.6	43.295	0	162.25	16148000000	236	733990000	28	27	28	28	25	28	21	19	22	21	23	23	P08559;P29803	P08559	Pyruvate dehydrogenase E1 component subunit alpha, somatic form, mitochondrial	PDHA1
31.2046	31.1532	31.4972	31.427	31.2443	31.078	31.4178	31.4415	31.5963	31.5343	31.739	31.2771	13	13	13	51.1	51.1	51.1	35.422	0	216.11	29707000000	196	1747500000	13	10	11	11	10	11	11	11	12	11	12	12	P08574	P08574	Cytochrome c1, heme protein, mitochondrial	CYC1
30.6969	30.5806	30.7217	30.7294	30.4606	30.5115	30.4747	30.2987	30.3947	30.3026	30.2934	30.2778	14	14	12	63.1	63.1	55.6	25.486	0	133.24	15915000000	161	1591500000	12	13	13	12	12	13	12	13	13	13	13	11	P08579	P08579	U2 small nuclear ribonucleoprotein B	SNRPB2
25.2595	NaN	NaN	NaN	NaN	NaN	27.221	26.4614	26.2631	25.815	27.4062	26.5079	7	7	6	7.8	7.8	7.2	155.54	0	32.69	627280000	12	9362400	2	0	0	1	0	0	5	4	5	3	6	4	P08581	P08581	Hepatocyte growth factor receptor	MET
31.8112	31.8718	31.9126	31.9073	31.8705	31.8443	31.5155	31.4062	31.5633	31.4029	31.5819	31.4272	27	27	27	55.1	55.1	55.1	51.556	0	132.84	36653000000	247	2156100000	24	23	23	24	22	25	21	22	23	23	23	22	P08621	P08621	U1 small nuclear ribonucleoprotein 70 kDa	SNRNP70
NaN	NaN	NaN	NaN	NaN	NaN	27.987	27.9259	27.9539	28.1386	27.8675	28.0373	6	6	6	18.9	18.9	18.9	55.674	0	22.62	1373300000	21	52819000	1	0	0	0	0	0	5	4	4	6	5	4	P08651	P08651	Nuclear factor 1 C-type	NFIC
35.5037	35.247	34.5092	34.6649	33.0739	35.229	21.1474	22.2762	25.9258	22.3568	21.9745	21.9245	66	62	57	88.2	85	77.7	53.651	0	323.31	172000000000	499	5058900000	63	64	63	63	60	65	8	6	6	6	9	7	P08670;P17661	P08670	Vimentin	VIM
32.7822	32.79	32.6736	32.4658	32.5478	32.4243	32.7581	32.9218	32.3362	32.5625	32.3207	32.6999	11	11	11	60	60	60	15.55	0	191.27	69410000000	160	13882000000	11	10	8	10	10	10	10	10	10	10	10	10	P08708;H3BNC9	P08708	40S ribosomal protein S17	RPS17
NaN	NaN	NaN	NaN	NaN	NaN	28.5932	28.1866	28.7764	28.1097	28.2304	28.3135	44	1	1	87.2	7.5	7.5	44.105	0	9.8389	1829500000	13	59017000	5	7	6	7	8	8	39	41	39	40	43	43	P08727;CON__P19001;CON__Q99456;Q99456	P08727	Keratin, type I cytoskeletal 19	KRT19
29.3058	29.159	28.8556	29.2009	29.1591	29.1388	29.2601	29.0894	29.461	29.0755	29.578	29.2152	18	12	12	59.6	40.4	40.4	40.532	0	155.83	6604500000	92	440300000	15	17	14	15	15	16	14	16	16	15	17	17	P08754;P11488;P19087;A8MTJ3;P09471	P08754	Guanine nucleotide-binding protein G(k) subunit alpha	GNAI3
32.8176	32.8811	32.8952	33.0265	32.8226	33.0409	33.3185	33.2793	33.6282	33.5796	33.4473	33.2527	30	30	30	87.2	87.2	87.2	35.936	0	236.42	104310000000	385	4741500000	26	26	26	27	25	27	25	27	28	26	27	28	P08758	P08758	Annexin A5	ANXA5
34.2793	34.0619	33.9325	33.8918	33.7721	33.8376	34.0017	34.0214	33.6528	33.8828	33.7443	34.0031	17	17	17	63.7	63.7	63.7	32.854	0	310.54	173240000000	240	13326000000	16	15	14	14	14	14	15	15	15	14	14	15	P08865;A6NE09	P08865;A6NE09	40S ribosomal protein SA	RPSA;RPSAP58
NaN	NaN	NaN	NaN	25.7393	26.0616	NaN	NaN	NaN	NaN	26.6523	26.3178	3	3	3	16.8	16.8	16.8	25.636	0	9.3717	418670000	8	59810000	0	1	1	1	2	2	1	1	1	1	3	2	P08962	P08962	CD63 antigen	CD63
29.1386	29.0269	28.9767	28.7581	29.0013	28.9305	29.0126	29.0572	28.6718	28.8679	28.7157	28.9522	8	8	8	33	33	33	38.632	0	19.015	5344700000	60	281300000	8	8	7	7	7	7	7	7	6	7	7	7	P09001	P09001	39S ribosomal protein L3, mitochondrial	MRPL3
31.2264	31.2856	31.27	31.4936	31.3705	31.3254	31.1338	30.9489	31.3576	31.0762	31.3422	31.0283	13	11	11	44.3	40.8	40.8	31.279	0	128.71	27025000000	134	2252100000	11	11	11	11	10	11	11	9	13	10	9	9	P09012	P09012	U1 small nuclear ribonucleoprotein A	SNRPA
26.656	26.3585	26.9903	26.21	26.3975	26.0964	25.5471	25.3481	25.9693	25.4907	NaN	25.5579	5	5	3	11.9	11.9	6.3	51.208	0	4.5999	767830000	11	54845000	4	4	4	4	4	3	3	4	3	3	2	3	P09086	P09086	POU domain, class 2, transcription factor 2	POU2F2
26.1405	24.8497	26.0103	25.5907	25.9769	26.0562	28.0897	26.6026	27.8366	26.936	26.8473	27.7586	10	7	7	37.1	24.4	24.4	47.268	0	34.258	1289600000	17	64479000	6	6	7	5	6	6	9	7	8	8	8	8	P09104;P13929	P09104	Gamma-enolase	ENO2
26.8796	26.8102	26.4553	26.4986	26.7115	26.6272	26.3354	26.5544	26.648	26.9189	26.3977	26.7457	8	8	8	26.4	26.4	26.4	44.292	0	17.439	1093800000	42	57570000	7	6	6	6	7	6	8	6	6	7	5	6	P09110	P09110	3-ketoacyl-CoA thiolase, peroxisomal	ACAA1
28.7683	28.8181	28.6511	28.948	28.7955	28.6255	28.3991	28.7512	28.8266	28.7315	28.5714	28.9	10	10	10	63.9	63.9	63.9	16.156	0	135.88	4665400000	66	666490000	8	7	9	10	8	10	8	10	9	9	8	8	P09132;D6RBG4	P09132	Signal recognition particle 19 kDa protein	SRP19
32.9167	32.6313	32.5969	32.3773	32.834	32.6684	32.5375	32.3513	32.8564	32.905	32.599	32.7775	12	12	12	63.3	63.3	63.3	23.356	0	323.31	72726000000	204	6611500000	11	11	11	11	12	10	11	11	11	11	10	11	P09211	P09211	Glutathione S-transferase P	GSTP1
29.114	29.2038	29.1438	29.2821	29.1816	29.1693	28.8303	28.801	28.8222	28.9432	28.7737	28.9565	6	6	6	33.3	33.3	33.3	17.394	0	81.889	5764800000	69	960810000	4	4	4	4	5	4	4	4	5	5	4	3	P09234	P09234	U1 small nuclear ribonucleoprotein C	SNRPC
25.1725	24.5607	NaN	NaN	NaN	NaN	31.6776	31.0177	31.9544	31.9012	30.1763	30.0308	13	13	13	76.3	76.3	76.3	14.716	0	106.52	13943000000	81	1549300000	2	2	1	1	0	0	13	11	12	12	13	12	P09382	P09382	Galectin-1	LGALS1
27.3588	27.501	27.6007	27.1273	27.4713	27.5144	26.9599	27.3686	27.4527	27.8968	27.0364	27.7728	9	9	9	51.6	51.6	51.6	25.789	0	24.171	1894800000	37	135340000	6	7	7	7	6	8	5	5	5	6	5	6	P09417	P09417	Dihydropteridine reductase	QDPR
33.4494	33.3406	33.3718	33.4098	33.3304	33.4757	33.5508	33.4064	33.6462	33.5998	33.4763	33.4826	23	23	15	56.7	56.7	36.3	24.893	0	323.31	126140000000	417	21023000000	22	22	22	23	23	23	23	23	23	22	23	21	P09429;B2RPK0	P09429;B2RPK0	High mobility group protein B1;Putative high mobility group protein B1-like 1	HMGB1;HMGB1P1
NaN	NaN	NaN	NaN	NaN	25.0111	25.5136	26.2011	25.9126	27.2462	25.8971	26.5792	5	5	5	40	40	40	15.85	0	6.9073	445980000	7	49553000	0	0	0	1	0	2	4	4	4	5	4	4	P09455	P09455	Retinol-binding protein 1	RBP1
NaN	NaN	NaN	NaN	NaN	NaN	28.3623	28.3233	28.0013	27.7123	28.206	28.43	17	4	4	39.1	14.8	14.8	32.708	0	49.789	1942500000	31	121410000	12	7	10	10	9	10	14	15	14	14	15	16	P09493	P09493	Tropomyosin alpha-1 chain	TPM1
29.2008	29.2475	29.425	29.4484	29.3935	29.388	29.7292	29.7546	29.6481	29.816	29.6222	29.793	11	11	11	27.4	27.4	27.4	27.076	0	36.868	8458800000	97	1208400000	9	9	8	9	9	9	8	10	8	8	7	9	P09496	P09496	Clathrin light chain A	CLTA
27.5663	26.9951	26.9591	27.1657	27.103	27.1675	26.9007	26.7287	27.1103	27.1651	27.4306	27.13	5	5	5	21.8	21.8	21.8	25.19	0	6.7424	1538500000	32	170950000	4	3	5	4	2	5	5	4	4	4	2	3	P09497	P09497	Clathrin light chain B	CLTB
27.6725	27.0999	27.5289	27.4302	26.678	26.6096	29.8618	29.8791	30.1695	30.6628	30.2574	30.1026	18	18	18	61.4	61.4	61.4	35.882	0	172.71	6979000000	84	317230000	11	8	9	8	7	10	14	15	17	16	16	16	P09525	P09525	Annexin A4	ANXA4
29.3305	29.4537	29.1968	29.3789	29.3555	29.5292	29.2854	29.3077	29.3357	29.2537	29.3399	29.2651	15	15	15	43.7	43.7	43.7	47.578	0	168.09	7139500000	93	264430000	15	15	13	13	14	14	13	12	14	13	12	13	P09543	P09543	2,3-cyclic-nucleotide 3-phosphodiesterase	CNP
27.6737	27.5359	27.9565	27.5519	29.4662	29.2261	27.5832	28.4933	27.3623	28.9911	28.0823	28.6041	13	13	13	55.2	55.2	55.2	32.818	0	86.403	3607200000	66	257660000	8	8	7	8	13	11	7	10	6	10	10	10	P09601	P09601	Heme oxygenase 1	HMOX1
31.3925	31.3174	31.446	31.5182	31.428	31.4136	31.0534	31.1901	31.5029	31.6804	31.4062	31.3186	25	25	25	50.1	50.1	50.1	54.177	0	305.27	31336000000	271	1424400000	21	20	20	21	20	22	23	22	24	20	19	20	P09622	P09622	Dihydrolipoyl dehydrogenase, mitochondrial	DLD
34.81	34.7482	34.7514	34.5229	34.626	34.4892	33.6945	33.9184	33.8164	34.111	33.679	34.0832	38	38	38	68.8	68.8	68.8	38.746	0	323.31	228230000000	680	12680000000	37	38	37	36	34	37	33	34	31	33	32	37	P09651;Q32P51	P09651;Q32P51	Heterogeneous nuclear ribonucleoprotein A1;Heterogeneous nuclear ribonucleoprotein A1, N-terminally processed;Heterogeneous nuclear ribonucleoprotein A1-like 2	HNRNPA1;HNRNPA1L2
31.0543	31.0962	31.1942	31.1189	31.0794	31.2227	30.9077	30.7359	30.6012	30.7229	30.7977	30.814	18	18	18	73.3	73.3	73.3	28.415	0	188.58	22163000000	164	2216300000	15	16	15	14	16	16	15	14	16	14	16	13	P09661	P09661	U2 small nuclear ribonucleoprotein A	SNRPA1
29.6642	29.8899	30.0116	30.1007	30.0249	30.0049	29.8741	29.9615	30.1975	30.0597	30.0752	29.684	5	5	5	50.7	50.7	50.7	8.7813	0	16.139	11102000000	67	2775500000	5	5	5	5	5	5	5	5	5	5	5	5	P09669	P09669	Cytochrome c oxidase subunit 6C	COX6C
NaN	NaN	NaN	NaN	NaN	NaN	26.9697	25.4237	27.4685	26.6626	27.8224	26.4286	6	6	6	28.2	28.2	28.2	35.709	0	9.1737	718320000	16	51309000	0	0	0	0	0	0	4	2	5	4	6	5	P09758	P09758	Tumor-associated calcium signal transducer 2	TACSTD2
35.527	35.6095	35.5708	35.6364	35.5469	35.6382	33.5909	33.4147	33.4858	33.503	33.4416	33.4706	91	91	91	73	73	73	113.08	0	323.31	342540000000	1291	6716400000	84	87	86	88	86	88	80	80	72	72	78	72	P09874	P09874	Poly [ADP-ribose] polymerase 1	PARP1
29.5668	29.2185	29.0485	28.8091	29.1091	28.7121	27.9062	27.7448	26.4221	26.8428	27.4852	26.4475	22	22	22	24.9	24.9	24.9	165.91	0	153.4	4011200000	68	55711000	22	16	17	18	17	18	16	11	6	10	9	8	P09884	P09884	DNA polymerase alpha catalytic subunit	POLA1
32.1799	31.7984	32.1284	31.7612	32.0651	31.8929	NaN	NaN	NaN	NaN	NaN	NaN	18	18	18	89.2	89.2	89.2	24.824	0	323.31	22953000000	154	2295300000	17	17	18	17	17	16	0	1	0	1	1	0	P09936	P09936	Ubiquitin carboxyl-terminal hydrolase isozyme L1	UCHL1
31.8425	31.7975	31.8081	31.767	31.7451	31.7146	32.302	32.2117	32.4489	32.3858	32.4107	32.2497	33	33	33	63.3	63.3	63.3	69.284	0	323.31	48104000000	405	1374400000	32	32	32	32	33	31	32	31	32	32	31	33	P09960	P09960	Leukotriene A-4 hydrolase	LTA4H
28.5785	27.7417	27.929	27.7199	27.4321	27.1216	29.985	28.1207	29.319	28.244	29.9427	28.5847	20	14	14	58.2	43.1	43.1	39.455	0	148.11	5202900000	85	226210000	11	10	11	10	11	10	17	12	17	14	18	13	P09972	P09972	Fructose-bisphosphate aldolase C	ALDOC
33.2445	32.9844	33.2299	32.8727	32.815	33.1628	32.8948	33.1522	33.7094	33.7616	32.9574	32.9612	9	7	7	60.9	53.9	53.9	13.509	0	323.31	110260000000	124	22052000000	7	7	7	7	7	6	6	7	8	7	6	7	Q71UI9;P0C0S5	Q71UI9;P0C0S5	Histone H2A.V;Histone H2A.Z	H2AFV;H2AFZ
31.7479	28.1583	33.5147	28.4064	26.6606	25.6304	31.0867	28.1581	28.9716	27.4237	29.8546	28.4506	10	2	0	70.3	25.8	0	13.936	0	195.3	18552000000	46	3710400000	9	9	10	9	9	8	9	9	9	9	9	9	Q99878;Q96KK5;Q9BTM1;P0C0S8	Q99878;Q96KK5;Q9BTM1;P0C0S8	Histone H2A type 1-J;Histone H2A type 1-H;Histone H2A.J;Histone H2A type 1	HIST1H2AJ;HIST1H2AH;H2AFJ;HIST1H2AG
NaN	NaN	NaN	NaN	NaN	NaN	24.5598	NaN	24.6884	24.7153	NaN	24.4377	2	2	2	16.5	16.5	16.5	14.215	0.0073959	1.8652	134510000	5	16814000	0	0	1	1	1	1	2	1	2	2	1	2	P0C7P0	P0C7P0	CDGSH iron-sulfur domain-containing protein 3, mitochondrial	CISD3
NaN	NaN	NaN	NaN	NaN	NaN	25.3034	25.5786	25.5908	25.5094	25.4062	25.9043	5	5	5	26.2	26.2	26.2	27.507	0.0018645	2.7309	265140000	5	24103000	0	0	0	0	0	0	5	3	3	3	4	4	P0CG30;P0CG29	P0CG30;P0CG29	Glutathione S-transferase theta-2B;Glutathione S-transferase theta-2	GSTT2B;GSTT2
35.4945	35.1757	35.3367	35.1119	35.5611	35.3799	34.239	34.6689	34.0574	34.1595	34.1802	34.4582	53	47	30	82.7	76.4	52.9	70.051	0	323.31	348940000000	821	10904000000	51	50	51	50	50	51	50	50	51	50	51	50	P0DMV9;P0DMV8	P0DMV9;P0DMV8	Heat shock 70 kDa protein 1B;Heat shock 70 kDa protein 1A	HSPA1B;HSPA1A
NaN	23.0009	22.8529	NaN	NaN	NaN	NaN	NaN	NaN	NaN	NaN	NaN	3	3	3	2	2	2	169.86	0	4.9112	117960000	7	2069500	0	2	2	1	1	1	1	1	1	1	1	1	P10071;P10070	P10071	Transcriptional activator GLI3;Transcriptional repressor GLI3R	GLI3
30.5074	30.587	30.6341	30.7042	30.3655	30.4892	30.3476	29.7863	30.5279	30.1545	30.3046	29.9028	22	22	22	47.4	47.4	47.4	60.67	0	111.96	15447000000	169	532660000	20	20	21	21	18	17	17	17	17	17	19	17	P10155	P10155	60 kDa SS-A/Ro ribonucleoprotein	TROVE2
26.8234	26.695	26.7778	26.8616	27.6548	27.0634	28.9905	29.1087	29.0781	29.2884	28.8509	29.2996	14	14	14	20.2	20.2	20.2	105.32	0	52.053	3624700000	49	95386000	5	5	7	6	6	7	11	12	8	14	10	13	P10253	P10253	Lysosomal alpha-glucosidase;76 kDa lysosomal alpha-glucosidase;70 kDa lysosomal alpha-glucosidase	GAA
NaN	NaN	NaN	NaN	NaN	NaN	26.8246	25.8638	26.1479	25.2107	26.8048	25.9432	5	5	4	34.9	34.9	34.9	23.48	0	18.787	454390000	12	30293000	1	0	0	0	0	0	3	4	3	1	4	2	P10301	P10301	Ras-related protein R-Ras	RRAS
23.9063	NaN	24.2728	24.3086	24.1283	24.2111	NaN	NaN	23.8186	23.6808	24.1531	NaN	5	3	3	11.1	7.3	7.3	67.585	0.00084746	3.0638	166160000	5	5035300	5	4	4	5	5	4	3	3	4	4	4	3	P10398	P10398	Serine/threonine-protein kinase A-Raf	ARAF
35.0791	35.2588	35.1898	35.2163	34.9372	35.0805	34.8338	34.2945	34.6674	34.2032	34.0831	34.1204	17	17	3	39.7	39.7	9.6	21.865	0	299.04	319950000000	301	35550000000	16	17	17	17	17	17	17	17	17	16	16	17	P10412	P10412	Histone H1.4	HIST1H1E
30.7948	30.7434	30.8627	30.8892	30.7666	30.6812	30.5474	30.2757	30.5709	30.8772	30.6568	30.6147	18	18	18	36.5	36.5	36.5	68.996	0	177.5	18364000000	126	540120000	17	17	16	15	16	17	18	15	16	14	16	15	P10515	P10515	Dihydrolipoyllysine-residue acetyltransferase component of pyruvate dehydrogenase complex, mitochondrial	DLAT
28.083	27.7476	27.8039	27.615	28.4872	28.2405	27.8602	27.4025	26.9258	27.034	28.0615	27.8783	17	17	14	18.5	18.5	16.4	212.88	0	83.618	2566300000	57	25409000	11	11	14	12	15	14	11	6	5	3	12	8	P10586;Q13332	P10586	Receptor-type tyrosine-protein phosphatase F	PTPRF
NaN	NaN	NaN	NaN	NaN	NaN	24.6361	NaN	NaN	NaN	24.7337	NaN	5	2	2	24.1	16.3	16.3	46.155	0	12.831	119730000	13	5986300	3	3	2	4	3	2	5	3	4	2	4	2	P10589	P10589	COUP transcription factor 1	NR2F1
32.2968	32.2184	32.2408	32.2139	32.1542	32.341	31.8805	32.3413	32.2214	32.3968	31.9794	32.4112	10	10	10	52.4	52.4	52.4	11.737	0	51.726	53372000000	111	7624600000	9	10	10	10	10	9	9	9	10	9	10	10	P10599	P10599	Thioredoxin	TXN
28.9714	29.1624	29.3342	29.4335	29.3889	29.1749	28.7146	29.1455	29.2691	29.5067	29.1896	29.2496	7	7	7	45.7	45.7	45.7	13.696	0	27.778	6521200000	81	815150000	6	6	7	6	6	6	5	7	5	5	6	6	P10606	P10606	Cytochrome c oxidase subunit 5B, mitochondrial	COX5B
NaN	NaN	24.7838	NaN	24.7111	NaN	NaN	NaN	25.4917	25.3609	NaN	NaN	3	3	3	9.2	9.2	9.2	54.465	0	7.2731	281340000	8	14807000	2	2	3	1	2	1	2	2	3	2	1	0	P10619	P10619	Lysosomal protective protein;Lysosomal protective protein 32 kDa chain;Lysosomal protective protein 20 kDa chain	CTSA
NaN	NaN	NaN	NaN	NaN	NaN	28.0519	28.053	27.7238	28.1194	27.8955	28.279	6	6	6	29.7	29.7	29.7	17.598	0	81.496	1437400000	37	287480000	0	0	0	0	0	1	5	6	6	6	6	5	P10620	P10620	Microsomal glutathione S-transferase 1	MGST1
NaN	NaN	NaN	NaN	NaN	NaN	NaN	24.8235	25.1445	NaN	25.4846	25.41	3	3	3	4.7	4.7	4.7	78.927	0.00044072	3.8277	435060000	7	10876000	1	2	1	1	1	1	2	2	2	3	2	2	P10636	P10636	Microtubule-associated protein tau	MAPT
28.1936	28.4639	27.9026	28.2216	28.3617	28.5508	29.5712	29.1715	29.681	29.1226	29.5899	29.1331	13	13	13	42.3	42.3	42.3	42.981	0	55.756	5491300000	78	289020000	9	9	11	11	10	12	12	12	12	12	13	13	P10644;P31321	P10644	cAMP-dependent protein kinase type I-alpha regulatory subunit;cAMP-dependent protein kinase type I-alpha regulatory subunit, N-terminally processed	PRKAR1A
31.0584	30.8737	31.3518	31.0053	31.1207	31.0858	30.6259	30.6561	31.171	31.0248	30.9498	30.9544	14	14	14	75.9	75.9	75.9	31.462	0	323.31	22868000000	190	1633400000	14	14	14	13	13	13	11	13	14	11	11	12	P10768	P10768	S-formylglutathione hydrolase	ESD
35.8422	35.6919	35.8076	35.7646	35.7957	35.7605	35.8672	35.9451	36.2023	36.1786	36.0129	36.0807	76	76	76	90.1	90.1	90.1	61.054	0	323.31	701930000000	1589	21935000000	70	69	68	70	69	71	71	71	76	72	71	71	P10809	P10809	60 kDa heat shock protein, mitochondrial	HSPD1
34.0121	34.1127	34.247	34.4797	35.2531	35.619	34.8852	35.4311	35.4193	36.0847	36.495	36.1669	60	59	59	62.4	62.4	62.4	72.332	0	323.31	468640000000	1014	15621000000	49	49	45	54	52	57	56	56	57	56	58	58	P11021	P11021	78 kDa glucose-regulated protein	HSPA5
25.4027	25.6914	25.1296	25.4948	25.8762	26.5978	26.6382	26.3349	25.1978	25.6812	25.7208	25.8605	7	7	7	6.5	6.5	6.5	177.6	0	10.074	669640000	14	9049200	4	5	4	4	6	6	7	5	3	4	5	3	P11047	P11047	Laminin subunit gamma-1	LAMC1
36.0368	35.913	35.9107	35.8437	35.757	35.7607	35.9136	36.3571	35.9151	36.0271	35.9594	36.2872	64	64	55	83.9	83.9	77.9	70.897	0	323.31	717290000000	965	21736000000	57	54	52	56	54	54	55	58	62	55	56	54	P11142;P54652	P11142	Heat shock cognate 71 kDa protein	HSPA8
25.3574	25.2545	27.6147	26.9229	26.9589	26.5132	29.6667	29.6204	29.9373	29.1343	30.3413	30.0038	9	9	9	15.7	15.7	15.7	54.083	0	111.41	5572600000	69	428660000	2	3	5	6	5	5	7	7	7	6	9	8	P11166	P11166	Solute carrier family 2, facilitated glucose transporter member 1	SLC2A1
28.2052	27.2752	28.0892	28.5634	28.767	29.6824	NaN	NaN	25.096	NaN	NaN	NaN	6	6	2	14.3	14.3	4.4	53.924	0	60.821	2249300000	27	224930000	5	4	5	4	6	6	0	0	1	0	1	0	P11169	P11169	Solute carrier family 2, facilitated glucose transporter member 3	SLC2A3
29.333	29.1873	29.0736	29.1152	29.1605	29.0664	27.0659	27.5689	26.3836	27.4704	27.4044	27.5466	21	21	21	34	34	34	97.016	0	137.75	4084500000	117	94989000	19	19	17	17	19	18	11	8	5	12	9	10	P11171	P11171	Protein 4.1	EPB41
30.4738	30.2802	30.4301	30.3289	30.5606	30.3596	30.582	30.6104	30.5359	30.5801	30.5653	30.5883	25	25	25	64.4	64.4	64.4	52.221	0	323.31	15899000000	220	611490000	23	22	24	22	22	24	23	24	22	24	22	23	P11172	P11172	Uridine 5-monophosphate synthase;Orotate phosphoribosyltransferase;Orotidine 5-phosphate decarboxylase	UMPS
30.6304	30.4422	30.7801	30.5471	30.7764	30.7044	28.8552	28.8785	29.5251	29.5204	29.398	29.391	17	17	17	69.4	69.4	69.4	39.233	0	90.212	12497000000	129	595090000	16	14	15	15	14	14	8	11	13	12	12	11	P11177	P11177	Pyruvate dehydrogenase E1 component subunit beta, mitochondrial	PDHB
30.1593	30.2541	30.2195	30.1902	30.1706	30.0062	30.8547	31.1371	31.0659	31.5648	31.2771	31.3499	50	41	39	57.5	48.2	45	96.695	0	235.05	19103000000	295	389860000	39	42	40	41	40	42	42	46	43	45	44	45	P11216	P11216	Glycogen phosphorylase, brain form	PYGB
29.0529	28.8918	28.797	28.8712	28.9987	29.0777	29.0603	29.0581	29.234	29.1888	29.3421	29.1368	10	10	6	50.5	50.5	26.7	23.567	0	138.76	5935600000	92	659510000	9	9	10	8	9	9	10	9	9	8	9	8	P11233	P11233	Ras-related protein Ral-A	RALA
26.4057	26.4425	26.4972	26.6227	26.0636	26.4334	27.6536	26.9745	27.9804	27.0619	27.4243	26.9706	7	3	3	41.3	17.5	17.5	23.408	0	32.923	1425200000	30	158360000	5	5	6	6	6	5	6	6	6	6	6	6	P11234	P11234	Ras-related protein Ral-B	RALB
27.7726	27.5934	NaN	27.5768	27.4934	26.9898	NaN	NaN	NaN	NaN	NaN	26.7041	4	4	4	3.9	3.9	3.9	142.82	0.0018692	2.762	1674700000	8	27911000	2	4	2	2	2	4	1	1	2	1	1	2	P11274	P11274	Breakpoint cluster region protein	BCR
28.9286	29.3887	29.5011	29.3027	29.4284	29.8111	30.5745	30.7181	30.3062	31.0566	30.725	30.7808	7	7	7	18.9	18.9	18.9	44.882	0	46.344	12657000000	37	666170000	4	5	5	5	5	7	4	5	6	5	7	7	P11279	P11279	Lysosome-associated membrane glycoprotein 1	LAMP1
29.7584	29.8733	29.9987	29.8576	29.9177	30.0324	29.172	29.2659	29.5312	29.6809	29.4595	29.5602	19	19	19	48.7	48.7	48.7	46.588	0	229.2	9241000000	139	462050000	18	16	16	17	16	17	15	13	16	12	14	14	P11310	P11310	Medium-chain specific acyl-CoA dehydrogenase, mitochondrial	ACADM
32.1067	32.1168	31.9648	32.0463	32.0373	32.0438	32.8863	32.9187	32.9288	33.0369	33.0925	33.1198	49	49	49	52.2	52.2	52.2	90.725	0	323.31	68243000000	520	1795900000	43	43	43	43	44	44	46	46	46	44	47	43	P11387;Q969P6	P11387	DNA topoisomerase 1	TOP1
30.9498	30.8306	30.8163	30.7858	31.1138	30.9992	30.2512	30.5483	29.4403	28.8229	28.9988	29.7285	56	56	43	43.8	43.8	35.7	174.38	0	200.66	15843000000	307	195590000	50	51	51	49	50	53	40	51	30	21	21	31	P11388	P11388	DNA topoisomerase 2-alpha	TOP2A
30.832	31.0321	30.8464	30.994	30.9028	31.0163	32.1238	32.0938	32.1853	32.0832	32.3734	32.1946	31	31	31	69.3	69.3	69.3	59.256	0	207.73	36480000000	322	1042300000	25	27	25	26	27	24	29	29	30	29	30	29	P11413	P11413	Glucose-6-phosphate 1-dehydrogenase	G6PD
26.7581	26.8998	26.7675	26.5201	26.935	26.8911	25.5663	25.5352	25.5202	25.6009	25.6266	25.6061	6	6	6	40.1	40.1	40.1	17.776	0	13.854	892820000	26	111600000	5	5	6	6	6	6	4	4	4	4	4	4	P11441	P11441	Ubiquitin-like protein 4A	UBL4A
27.4583	27.5183	27.4402	27.7964	27.3679	27.7163	27.0289	26.579	27.4122	27.077	27.2396	26.6791	12	12	12	16.9	16.9	16.9	129.63	0	24.246	1811400000	43	30701000	8	10	8	8	9	8	9	4	5	5	7	6	P11498	P11498	Pyruvate carboxylase, mitochondrial	PC
33.5282	33.5734	33.703	33.6951	33.6196	33.6517	32.8897	32.9175	32.9349	33.001	33.0112	32.9095	61	61	60	82.2	82.2	81.2	101.56	0	323.31	114580000000	704	2203500000	57	58	56	58	57	59	54	55	54	54	54	55	P11586	P11586	C-1-tetrahydrofolate synthase, cytoplasmic;Methylenetetrahydrofolate dehydrogenase;Methenyltetrahydrofolate cyclohydrolase;Formyltetrahydrofolate synthetase;C-1-tetrahydrofolate synthase, cytoplasmic, N-terminally processed	MTHFD1
28.4524	28.9132	28.3368	28.9684	28.5452	28.926	29.2099	29.3131	29.1972	29.1659	29.2713	29.3269	27	27	27	15.3	15.3	15.3	274.37	0	87.323	5578500000	109	43925000	10	18	14	15	15	24	24	24	21	21	23	23	P11717	P11717	Cation-independent mannose-6-phosphate receptor	IGF2R
30.9574	30.8658	30.983	31.2433	30.9468	31.1286	31.4233	31.3519	31.6501	31.6084	31.5742	31.3646	17	17	17	65.8	65.8	65.8	39.724	0	256.8	27192000000	232	1359600000	13	14	14	16	16	14	16	16	15	14	16	15	P11766	P11766	Alcohol dehydrogenase class-3	ADH5
30.6905	30.477	30.0017	29.9392	30.2586	30.2704	28.5971	28.8406	25.9983	26.8792	27.1237	27.9544	16	15	15	75.9	73.3	73.3	33.729	0	110.06	8483100000	126	530190000	15	16	16	15	16	16	13	12	6	9	10	8	P11802	P11802	Cyclin-dependent kinase 4	CDK4
28.007	27.7541	27.6185	27.5257	27.7129	27.7396	27.6632	27.58	27.7691	27.4438	27.4559	27.5635	16	5	5	52.2	20.8	20.8	34.769	0	31.441	2255400000	49	140970000	15	14	13	15	14	14	16	12	14	11	14	15	P11908	P11908	Ribose-phosphate pyrophosphokinase 2	PRPS2
33.6059	33.5573	33.4871	33.4354	33.5427	33.4687	33.4647	33.8113	33.365	33.3794	33.3967	33.6354	40	40	26	69.2	69.2	47.5	70.67	0	323.31	129580000000	549	3599300000	36	37	34	36	34	34	37	39	36	35	35	34	P11940;Q9H361;Q4VXU2	P11940	Polyadenylate-binding protein 1	PABPC1
33.5659	33.3825	33.3893	33.477	33.4079	33.3657	33.4655	33.4573	33.2182	33.2511	33.2439	33.4165	23	23	23	95.4	95.4	95.4	28.768	0	323.31	118850000000	259	7427900000	22	22	19	21	21	20	20	22	20	20	19	22	P12004	P12004	Proliferating cell nuclear antigen	PCNA
29.165	28.654	29.3671	29.1359	29.3136	29.1144	28.8406	28.713	29.0067	29.3694	29.3932	29.1427	1	1	1	26.6	26.6	26.6	12.155	0.00064572	3.2925	6085800000	14	1014300000	1	1	1	1	1	1	1	1	1	1	1	1	P12074	P12074	Cytochrome c oxidase subunit 6A1, mitochondrial	COX6A1
30.5867	30.7871	30.8592	30.8061	30.7315	30.7648	31.2184	30.7842	31.2829	31.0116	31.2944	30.9671	27	27	22	66.2	66.2	58.3	57.41	0	323.31	21820000000	233	779300000	25	25	22	25	20	25	26	23	26	24	25	26	P12081	P12081	Histidine--tRNA ligase, cytoplasmic	HARS
27.172	27.1336	27.1111	26.9767	27.47	27.2713	26.8697	26.7225	27.1036	26.843	27.1341	26.8096	22	3	3	54	10.4	10.4	33.064	0	4.7946	1815400000	22	90769000	18	20	19	19	20	21	21	19	21	21	20	20	P12235	P12235	ADP/ATP translocase 1	SLC25A4
33.325	33.3069	33.2965	33.3709	33.2038	33.1913	32.8909	32.7236	32.9415	32.8032	32.7657	32.6812	35	35	9	73.8	73.8	21.5	32.866	0	193.21	97307000000	347	4865400000	30	33	32	33	33	34	34	31	33	35	33	34	P12236	P12236	ADP/ATP translocase 3;ADP/ATP translocase 3, N-terminally processed	SLC25A6
32.6013	32.5069	32.7566	32.3468	32.5693	32.4834	32.2612	32.1852	32.5186	32.2885	32.5185	32.3367	39	39	37	75.3	75.3	73.7	55.804	0	323.31	62579000000	499	2844500000	35	36	34	36	35	35	38	36	36	34	37	37	P12268	P12268	Inosine-5-monophosphate dehydrogenase 2	IMPDH2
32.439	32.4587	32.3343	32.392	32.4497	32.4656	31.9145	31.9218	31.9345	31.9127	31.833	31.8421	90	90	90	43.6	43.6	43.6	267.29	0	323.31	51991000000	860	481400000	77	81	75	78	75	81	72	75	76	68	69	69	P12270	P12270	Nucleoprotein TPR	TPR
35.5556	35.5015	35.5903	35.4027	35.5558	35.5368	34.1554	33.6911	34.2779	33.7181	34.2014	33.7764	32	32	32	89.2	89.2	89.2	42.644	0	323.31	362370000000	648	21316000000	31	30	29	30	30	31	30	28	29	25	27	27	P12277;P06732	P12277	Creatine kinase B-type	CKB
NaN	24.0488	24.2823	NaN	NaN	NaN	31.7984	31.6685	33.1739	33.097	33.2069	32.0583	27	27	27	81.7	81.7	81.7	36.375	0	164.63	34835000000	168	1583400000	1	3	2	0	0	0	24	23	25	26	24	26	P12429	P12429	Annexin A3	ANXA3
31.5364	31.5694	31.5318	31.2486	31.4061	31.3061	29.2513	27.5239	29.3964	27.7307	29.296	27.0365	18	18	18	57.1	57.1	57.1	47.036	0	301.16	17949000000	130	897450000	17	16	15	15	16	16	8	7	9	7	9	5	P12532;P17540	P12532	Creatine kinase U-type, mitochondrial	CKMT1A
31.4843	31.5127	31.4564	31.4319	31.3844	31.4532	32.6928	32.5766	32.7221	32.6179	32.8549	32.6447	75	48	47	89.6	70	68.3	103.06	0	323.31	52332000000	511	1006400000	64	54	59	58	55	58	70	68	68	70	65	67	P12814	P12814	Alpha-actinin-1	ACTN1
NaN	NaN	NaN	NaN	NaN	NaN	27.9454	27.8983	28.702	28.7484	28.4394	28.3372	3	3	3	4.8	4.8	4.8	97.455	0	16.142	1780700000	14	65951000	0	0	0	0	0	0	3	3	3	3	3	3	P12830	P12830	Cadherin-1;E-Cad/CTF1;E-Cad/CTF2;E-Cad/CTF3	CDH1
NaN	25.2227	NaN	NaN	NaN	25.2856	26.3309	NaN	26.1054	NaN	26.4522	25.8505	7	2	2	15.5	6.9	6.9	59.834	0	11.504	391770000	13	13992000	6	6	5	4	5	6	4	4	4	5	6	6	P12931;Q9H3Y6;P42685;P06239	P12931	Proto-oncogene tyrosine-protein kinase Src	SRC
29.5138	29.6407	29.2862	29.5327	29.4698	29.5827	28.5361	28.3917	28.6538	28.8069	28.6038	28.7832	15	15	15	47.3	47.3	47.3	54.548	0	240.85	6335100000	123	263960000	15	14	13	14	14	12	11	13	13	11	12	12	P12955	P12955	Xaa-Pro dipeptidase	PEPD
34.1226	34.1578	34.1904	34.2144	34.1141	34.2233	34.5015	34.5066	34.5478	34.6397	34.4438	34.471	61	61	61	77.8	77.8	77.8	69.842	0	323.31	230910000000	780	7215900000	50	55	54	55	55	57	57	56	57	56	53	56	P12956	P12956	X-ray repair cross-complementing protein 6	XRCC6
34.4006	34.4654	34.4371	34.4815	34.4741	34.5604	34.8436	34.7762	34.9412	34.8527	34.7512	34.7301	62	62	62	83.2	83.2	83.2	82.704	0	323.31	290890000000	1125	7655000000	59	58	57	58	57	59	59	58	60	57	59	60	P13010	P13010	X-ray repair cross-complementing protein 5	XRCC5
26.7174	27.1955	26.6197	27.0917	27.3784	27.6474	26.3063	26.1219	NaN	26.5549	26.2783	26.2575	6	6	6	31.6	31.6	31.6	34.645	0	27.174	1168900000	31	83491000	6	6	5	5	5	6	3	4	1	2	3	3	P13051	P13051	Uracil-DNA glycosylase	UNG
30.9309	31.0712	31.0556	31.1306	31.0996	31.1545	31.1202	31.1253	31.1787	31.2795	31.0664	30.9139	10	10	10	49.1	49.1	49.1	19.576	0	50.81	24092000000	116	2190200000	9	10	9	9	9	9	9	10	9	10	9	9	P13073	P13073	Cytochrome c oxidase subunit 4 isoform 1, mitochondrial	COX4I1
29.0497	29.0523	29.2987	29.4781	29.2919	29.4102	27.8219	28.2003	28.16	28.7456	28.3157	28.5759	7	7	7	16.8	16.8	16.8	44.96	0	14.084	5123200000	42	269640000	6	5	6	5	6	6	4	6	4	5	6	5	P13473	P13473	Lysosome-associated membrane glycoprotein 2	LAMP2
30.4018	30.3608	30.4629	30.5118	30.625	30.5992	31.2226	31.1827	31.1669	31.4092	31.274	31.2765	20	20	20	67.7	67.7	67.7	49.973	0	230.74	21350000000	204	821160000	16	16	16	14	16	18	19	19	20	18	18	19	P13489	P13489	Ribonuclease inhibitor	RNH1
25.1674	25.6626	25.5215	25.9349	25.5587	25.9159	NaN	NaN	NaN	NaN	NaN	NaN	2	2	2	5.5	5.5	5.5	94.573	0	7.3752	283130000	5	7450700	2	2	2	2	2	2	0	0	0	0	0	0	P13591	P13591	Neural cell adhesion molecule 1	NCAM1
36.3006	36.3015	36.214	36.3141	36.2794	36.2644	36.7287	36.7739	36.5751	36.6758	36.6434	36.6646	92	92	90	84.3	84.3	83.1	95.337	0	323.31	1031300000000	1626	22918000000	82	82	81	81	81	83	84	85	89	81	85	84	P13639	P13639	Elongation factor 2	EEF2
33.0881	33.1107	33.2398	33.3799	34.2823	34.635	33.3762	33.3058	33.4073	33.3843	34.2371	33.5412	58	58	57	66.5	66.5	66.5	72.932	0	323.31	147260000000	680	3875300000	49	48	49	47	53	56	52	50	49	46	51	48	P13667	P13667	Protein disulfide-isomerase A4	PDIA4
27.9836	28.2301	27.9426	27.9187	28.1387	28.2271	29.0441	28.4279	28.1292	28.1749	28.8482	28.5177	15	15	15	33.5	33.5	33.5	61.049	0	41.776	3596800000	48	133210000	7	7	10	8	9	10	12	11	8	10	12	12	P13674	P13674	Prolyl 4-hydroxylase subunit alpha-1	P4HA1
31.2793	31.0969	31.1303	31.2663	31.0417	31.1136	31.0911	31.5879	31.0706	31.4126	31.1117	31.6884	12	12	12	65.7	65.7	65.7	19.595	0	72.457	26715000000	101	3816400000	10	7	9	7	6	8	9	11	11	9	9	10	P13693;Q56UQ5;Q9HAU6	P13693	Translationally-controlled tumor protein	TPT1
32.963	33.2536	32.9457	33.275	33.351	33.5898	31.3178	31.2093	31.5517	31.5774	31.4527	31.4341	47	47	44	81.1	81.1	77	70.81	0	323.31	70384000000	430	1902300000	44	42	40	42	43	44	31	31	33	31	29	30	P13797;P13796	P13797	Plastin-3	PLS3
29.7479	29.6652	29.7382	29.5056	30.0617	29.9653	30.819	30.3384	30.8172	30.4318	30.9186	30.513	26	26	26	57.5	57.5	57.5	81.224	0	211.92	14067000000	173	485060000	17	17	14	16	16	21	25	20	23	20	22	19	P13798	P13798	Acylamino-acid-releasing enzyme	APEH
30.0826	29.8649	30.1822	29.9697	30.2336	30.0903	29.1113	28.995	29.6931	29.7968	29.5989	29.5234	14	14	14	55.3	55.3	55.3	35.079	0	119.47	10045000000	141	502230000	13	12	14	13	13	14	13	14	12	13	13	13	P13804	P13804	Electron transfer flavoprotein subunit alpha, mitochondrial	ETFA
28.6167	28.4282	28.6303	28.6726	28.6452	28.6032	28.6489	28.5285	28.499	27.8479	28.6534	28.5698	14	14	14	33.1	33.1	33.1	83.785	0	89.413	4205000000	81	123680000	11	10	10	11	11	10	10	8	7	5	11	10	P13807	P13807	Glycogen [starch] synthase, muscle	GYS1
30.7638	30.7425	30.7955	30.7257	30.6976	30.9874	28.9373	29.3643	29.055	29.4071	29.033	29.3364	19	19	16	63.1	63.1	53	45.518	0	214.51	13136000000	181	547320000	18	19	17	17	18	17	10	12	13	13	12	14	P13861	P13861	cAMP-dependent protein kinase type II-alpha regulatory subunit	PRKAR2A
29.2913	29.1704	29.1136	28.8489	28.9583	28.8531	29.5126	29.6147	29.5833	29.889	29.6234	29.8868	12	12	12	61.8	61.8	61.8	28.38	0	52.742	7413900000	93	411880000	10	10	11	10	11	10	11	12	10	11	11	11	P13984	P13984	General transcription factor IIF subunit 2	GTF2F2
26.5247	26.7284	26.6214	26.4263	26.519	26.3509	27.4198	27.4296	27.8254	27.558	27.2005	27.5337	4	4	4	25.8	25.8	25.8	14.177	0	9.0212	1503300000	34	250560000	4	4	3	3	3	4	4	4	4	4	4	4	P13987	P13987	CD59 glycoprotein	CD59
29.328	29.166	29.2618	28.7717	29.2325	28.9747	29.1298	29.0972	29.5288	29.9967	29.099	29.6302	16	16	16	61.4	61.4	61.4	37.895	0	144.79	6798200000	115	295580000	15	14	14	12	13	13	12	11	13	16	13	16	P13995	P13995	Bifunctional methylenetetrahydrofolate dehydrogenase/cyclohydrolase, mitochondrial;NAD-dependent methylenetetrahydrofolate dehydrogenase;Methenyltetrahydrofolate cyclohydrolase	MTHFD2
31.96	31.9783	32.0147	31.8937	32.0333	31.9843	31.358	30.9371	31.0878	31.3341	31.2685	31.1858	6	6	6	44.3	44.3	44.3	12.476	0	11.194	38449000000	48	7689700000	5	4	6	6	6	6	6	5	6	6	5	6	P14174	P14174	Macrophage migration inhibitory factor	MIF
27.2484	26.2254	NaN	25.7594	25.5667	26.453	25.3047	NaN	24.6546	NaN	25.4562	NaN	4	4	4	33.5	33.5	33.5	18.848	0	16.396	603080000	22	150770000	3	2	2	2	2	4	3	1	2	1	2	1	P14209	P14209	CD99 antigen	CD99
31.5307	31.6912	31.3888	31.7238	31.4507	31.6999	31.7976	31.7863	31.6672	31.855	31.8666	31.8353	22	22	22	43	43	43	59.425	0	181.89	36518000000	234	1922000000	20	20	18	18	18	20	20	18	15	21	19	19	P14314	P14314	Glucosidase 2 subunit beta	PRKCSH
30.7064	30.6234	30.9915	30.7973	30.9263	30.9101	31.3951	30.6103	31.3513	30.4839	31.5137	30.628	14	14	14	34.8	34.8	34.8	48.275	0	210.11	22302000000	156	1239000000	13	11	12	13	13	12	14	12	14	11	12	12	P14324	P14324	Farnesyl pyrophosphate synthase	FDPS
29.4816	29.4642	29.6071	29.1268	29.6038	29.3198	30.3392	30.4633	30.7384	31.0122	30.6996	30.8952	17	17	17	76	76	76	36.573	0	155.03	13218000000	150	600800000	15	13	14	12	14	11	16	16	17	17	17	15	P14550	P14550	Alcohol dehydrogenase [NADP(+)]	AKR1A1
35.8443	35.8281	35.8498	35.8452	35.8338	35.8791	36.5696	36.4391	36.8088	36.4208	36.555	36.472	53	53	53	83.4	83.4	83.4	57.936	0	323.31	871280000000	1031	26402000000	47	50	46	49	46	48	51	51	53	48	51	49	P14618;P30613	P14618	Pyruvate kinase PKM	PKM
34.0801	34.1469	34.1993	34.3349	34.6958	35.1037	34.7053	34.6242	34.7392	34.8644	35.438	34.8151	70	67	67	74.7	72.4	72.4	92.468	0	323.31	298480000000	936	7462000000	63	64	62	63	63	66	62	64	67	61	65	62	P14625;Q58FF3	P14625	Endoplasmin	HSP90B1
28.3279	28.7198	28.5566	28.7137	28.4878	28.6416	28.8499	29.3716	27.8881	27.5333	27.4967	28.0661	9	9	9	34.9	34.9	34.9	48.337	0	57.18	4024800000	41	211830000	7	6	7	6	7	7	8	8	5	4	3	7	P14635	P14635	G2/mitotic-specific cyclin-B1	CCNB1
30.2097	30.2015	30.1595	30.1728	29.8761	29.9584	29.7194	29.6727	29.8598	29.5937	29.6835	29.7129	7	7	7	27.1	27.1	27.1	24.614	0	36.146	10759000000	103	672430000	7	7	7	7	7	7	6	7	6	6	5	6	P63162;P14678	P63162;P14678	Small nuclear ribonucleoprotein-associated protein N;Small nuclear ribonucleoprotein-associated proteins B and B	SNRPN;SNRPB
30.3169	30.2602	30.3817	30.2043	30.439	30.4604	30.684	30.957	30.6297	30.7144	30.8013	30.8069	35	35	35	43	43	43	117.97	0	109.86	16730000000	172	334600000	31	28	26	30	26	24	28	31	28	30	30	30	P14735	P14735	Insulin-degrading enzyme	IDE
28.9087	29.2057	29.1378	29.4955	29.2276	29.2672	28.7465	29.1593	29.1652	29.3762	29.2703	29.0453	5	5	5	75.6	75.6	75.6	10.192	0	13.193	6322200000	53	903180000	4	5	5	5	5	5	4	5	4	5	4	5	P14854	P14854	Cytochrome c oxidase subunit 6B1	COX6B1
25.6132	25.6508	25.5463	25.7376	NaN	NaN	NaN	24.3401	24.6042	NaN	24.393	NaN	4	2	2	10.1	6.5	6.5	76.471	0	11.548	339280000	19	28274000	4	4	4	4	3	2	2	3	3	2	2	2	P14859;Q9UKI9	P14859;Q9UKI9	POU domain, class 2, transcription factor 1;POU domain, class 2, transcription factor 3	POU2F1;POU2F3
33.7352	33.6883	33.8676	33.7242	33.6566	33.7242	33.1504	33.0609	33.2824	33.304	33.2443	33.1716	40	40	26	82.7	82.7	56.2	64.132	0	323.31	130230000000	714	6511300000	36	36	37	38	37	36	38	35	38	33	35	34	P14866	P14866	Heterogeneous nuclear ribonucleoprotein L	HNRNPL
32.245	32.3069	32.4208	32.4104	32.3151	32.3019	32.1709	32.1179	32.1983	32.2266	32.3408	32.2086	39	39	39	76.2	76.2	76.2	57.136	0	265.47	55007000000	454	1486700000	37	38	39	39	38	38	36	36	36	36	36	35	P14868	P14868	Aspartate--tRNA ligase, cytoplasmic	DARS
29.8969	29.7707	29.7851	29.7763	30.0942	29.9688	31.9463	31.6521	31.8323	31.7341	32.0703	31.7575	37	37	32	65.8	65.8	60.1	81.744	0	323.31	25228000000	292	548440000	23	21	18	24	26	27	34	34	34	32	35	34	P14923	P14923	Junction plakoglobin	JUP
28.5163	28.3726	28.4872	28.1545	28.145	28.0366	27.3877	27.3708	27.4982	27.3217	27.6029	27.4668	7	7	7	52.3	52.3	52.3	13.53	0	25.911	2789900000	53	464980000	6	7	7	5	6	6	4	4	5	4	4	6	P14927	P14927	Cytochrome b-c1 complex subunit 7	UQCRB
29.9757	29.8706	29.928	29.7348	29.3824	29.3806	27.5519	27.575	28.3972	28.6949	27.2626	27.0527	11	11	11	35.4	35.4	35.4	42.064	0	114.05	6033700000	79	402250000	10	10	11	10	10	9	8	7	7	9	6	7	P15104	P15104	Glutamine synthetase	GLUL
31.7173	31.9809	31.9984	31.8339	31.9228	31.9961	29.1606	29.2554	29.4024	29.8255	29.1334	29.7576	17	17	16	77.8	77.8	77.8	35.853	0	233.75	25452000000	181	1414000000	17	17	17	17	17	17	13	9	12	12	11	13	P15121	P15121	Aldose reductase	AKR1B1
26.9448	26.488	26.8557	26.8389	26.7009	26.644	28.0042	27.9247	28.3526	28.1481	27.9209	27.7884	4	4	4	12.9	12.9	12.9	45.302	0	51.476	2017300000	51	155170000	4	4	3	4	4	3	4	4	4	4	4	4	P15151	P15151	Poliovirus receptor	PVR
NaN	NaN	NaN	NaN	NaN	NaN	26.9778	25.77	26.0301	25.5021	26.0428	25.651	8	3	3	38.5	15.1	15.1	21.429	0.00044024	3.8131	385850000	6	48231000	4	4	5	5	4	5	6	7	8	7	7	6	P15153	P15153	Ras-related C3 botulinum toxin substrate 2	RAC2
31.4031	31.2691	31.1708	31.252	31.3294	31.3266	30.9846	30.9258	30.8374	30.7667	30.8963	30.9427	28	28	14	65.9	65.9	38.9	55.755	0	202.32	24687000000	281	949490000	27	25	26	26	25	25	25	25	25	25	25	25	P15170	P15170	Eukaryotic peptide chain release factor GTP-binding subunit ERF3A	GSPT1
32.4864	32.4613	32.3535	32.5219	32.3023	32.456	36.2325	36.0652	36.3344	36.0919	36.4296	36.1943	79	79	63	79.4	79.4	65.4	69.412	0	323.31	455450000000	878	14233000000	47	50	44	50	48	51	70	67	79	70	70	68	P15311	P15311	Ezrin	EZR
29.8773	29.6264	29.7282	29.6411	29.8146	29.7987	28.0239	27.7492	28.3394	28.2841	28.2698	28.0314	10	10	10	50.4	50.4	50.4	26.182	0	208.63	6419000000	82	534920000	10	9	9	9	10	9	9	9	9	8	8	7	P15374	P15374	Ubiquitin carboxyl-terminal hydrolase isozyme L3	UCHL3
NaN	NaN	NaN	NaN	NaN	NaN	24.1428	NaN	NaN	NaN	26.5961	24.9111	2	2	2	9.1	9.1	9.1	27.895	0.0024819	2.7044	132890000	3	14765000	0	0	0	0	0	0	2	0	0	0	2	2	P15514	P15514	Amphiregulin	AREG
32.4892	32.1749	32.6976	32.1809	32.3056	32.1351	32.2407	32.45	32.876	33.3292	32.629	33.0261	12	12	7	87.5	87.5	55.3	17.149	0	133.92	67334000000	170	7481600000	10	10	10	9	10	10	10	11	12	11	10	11	P15531	P15531	Nucleoside diphosphate kinase A	NME1
NaN	NaN	NaN	NaN	25.2893	NaN	30.8989	30.829	30.1476	31.9358	29.9989	31.6665	16	16	16	50.4	50.4	50.4	30.867	0	192.9	11370000000	122	874600000	1	1	1	1	2	0	15	15	16	16	15	16	P15559	P15559	NAD(P)H dehydrogenase [quinone] 1	NQO1
26.4249	26.5233	26.6469	26.5608	26.4321	26.5683	26.6148	26.5451	26.5342	27.0477	26.5116	26.6544	6	6	6	15.2	15.2	15.2	62.081	0	12.446	1036500000	21	43189000	5	5	5	5	5	5	3	3	5	6	4	5	P15586	P15586	N-acetylglucosamine-6-sulfatase	GNS
NaN	NaN	NaN	NaN	25.1796	24.8291	NaN	NaN	NaN	NaN	NaN	NaN	3	3	3	10.3	10.3	10.3	46.442	0	5.5601	249970000	8	10868000	2	1	1	1	2	2	1	1	1	0	1	0	P15735	P15735	Phosphorylase b kinase gamma catalytic chain, liver/testis isoform	PHKG2
33.111	33.1793	33.06	33.1268	33.0971	33.0096	33.131	33.2193	32.8328	33.0605	32.8007	33.0654	19	19	19	60.8	60.8	60.8	31.324	0	148.58	94932000000	229	5274000000	19	19	18	19	19	17	18	18	19	18	17	19	P15880	P15880	40S ribosomal protein S2	RPS2
30.0549	30.0718	29.5445	29.4028	29.918	29.3956	31.0348	30.8877	29.662	29.5733	30.3565	30.3004	71	71	71	32.9	32.9	32.9	331.77	0	253.9	12460000000	310	76441000	54	49	45	32	53	43	61	57	36	39	52	51	P15924	P15924	Desmoplakin	DSP
30.1934	29.981	30.2077	30.0169	30.1657	30.12	29.3103	28.9342	29.3416	29.2898	29.3291	29.3525	9	9	9	66.7	66.7	66.7	29.247	0	276.79	9788000000	101	978800000	8	9	7	7	8	7	6	7	7	8	7	7	P15927	P15927	Replication protein A 32 kDa subunit	RPA2
NaN	NaN	NaN	NaN	NaN	NaN	30.4112	30.7487	30.5329	30.8179	30.5627	30.8065	11	11	11	12.9	12.9	12.9	81.537	0	114.31	8641000000	84	320040000	0	0	0	1	1	0	11	11	11	10	11	11	P16070	P16070	CD44 antigen	CD44
26.4192	26.4916	26.7347	26.2412	26.2841	26.1913	NaN	NaN	NaN	25.9787	26.1081	NaN	4	4	4	26	26	26	25.918	0	5.625	665810000	10	47558000	3	3	3	3	4	3	1	0	1	2	2	0	P16083	P16083	Ribosyldihydronicotinamide dehydrogenase [quinone]	NQO2
NaN	NaN	NaN	NaN	NaN	NaN	30.2099	29.9885	29.747	29.8302	30.2256	30.0827	42	42	42	33.7	33.7	33.7	202.16	0	114.99	5692300000	137	63247000	1	0	0	0	1	0	37	29	27	29	30	34	P16144	P16144	Integrin beta-4	ITGB4
30.6163	30.5092	30.5348	30.3703	30.5815	30.3624	NaN	NaN	NaN	NaN	NaN	NaN	14	14	12	70.8	70.8	60.3	30.375	0	128.27	8201400000	75	482430000	14	13	12	13	12	12	0	0	0	0	0	0	P16152	P16152	Carbonyl reductase [NADPH] 1	CBR1
26.2583	26.5638	26.3031	26.5398	26.422	26.465	25.7908	26.1687	26.19	26.7986	25.9061	26.2041	3	3	3	8.8	8.8	8.8	36.688	0	5.5088	875090000	17	175020000	3	3	3	3	3	3	2	3	2	3	3	3	P16220;P18846	P16220;P18846	Cyclic AMP-responsive element-binding protein 1;Cyclic AMP-dependent transcription factor ATF-1	CREB1;ATF1
27.7205	27.8047	27.7609	27.9133	27.3338	27.6819	26.7888	27.0895	27.2913	27.7482	26.696	27.1135	7	7	7	16.8	16.8	16.8	76.074	0	28.722	1942200000	32	71935000	5	5	6	4	5	5	6	6	7	6	5	6	P16278	P16278	Beta-galactosidase	GLB1
NaN	22.5952	NaN	22.5362	NaN	22.6447	NaN	23.0211	23.6238	NaN	23.4506	23.135	6	1	1	19.3	2.1	2.1	59.024	0.005902	1.9802	69829000	7	2793200	5	5	6	5	6	4	6	6	5	6	6	6	P16298	P16298	Serine/threonine-protein phosphatase 2B catalytic subunit beta isoform	PPP3CB
27.388	27.0983	27.33	27.2407	27.4111	27.5147	NaN	NaN	25.6981	NaN	NaN	NaN	8	8	8	17.2	17.2	17.2	89.384	0	50.048	1089100000	28	24753000	7	8	8	6	8	7	3	2	3	1	1	2	P16383	P16383	GC-rich sequence DNA-binding factor 2	GCFC2
28.5684	29.3483	28.9582	28.9398	28.4233	28.8297	NaN	NaN	NaN	NaN	NaN	NaN	17	3	3	39.4	9.5	9.5	22.35	0	10.317	2630800000	14	263080000	17	17	16	17	17	17	14	14	14	14	13	14	P16402	P16402	Histone H1.3	HIST1H1D
31.5049	32.1786	32.4113	31.4549	31.6368	31.2682	32.0196	30.6499	31.1244	30.5663	30.7533	30.5797	17	4	4	44.6	14.1	14.1	21.364	0	35.461	37348000000	58	4149800000	17	17	17	16	16	17	16	16	17	16	15	17	P16403;Q02539;P22492;P16401	P16403	Histone H1.2	HIST1H1C
NaN	NaN	NaN	NaN	NaN	NaN	30.966	31.0129	31.0412	31.2303	30.9675	31.1763	14	14	14	44.6	44.6	44.6	34.932	0	138.46	11381000000	83	812920000	0	0	0	0	0	0	13	13	13	14	13	14	P16422	P16422	Epithelial cell adhesion molecule	EPCAM
30.0858	30.1745	30.0398	30.2024	30.0172	29.9985	30.4753	30.6027	30.602	30.7912	30.888	30.6775	27	27	27	50.5	50.5	50.5	76.689	0	191.83	14966000000	180	404490000	22	21	21	24	21	25	25	25	24	24	24	23	P16435	P16435	NADPH--cytochrome P450 reductase	POR
NaN	NaN	NaN	NaN	NaN	NaN	26.9202	25.708	26.3187	25.9307	27.1712	25.6489	5	5	5	9.6	9.6	9.6	94.637	0	18.031	512480000	8	11918000	0	0	1	0	1	1	5	2	5	2	5	3	P16591	P16591	Tyrosine-protein kinase Fer	FER
31.5354	31.5255	31.53	31.6732	31.7174	31.8216	31.9461	31.8353	31.9754	31.7609	32.0178	31.8507	43	43	43	43	43	43	114.76	0	323.31	38843000000	364	844420000	38	39	36	37	36	36	38	38	38	34	39	35	P16615;O14983;Q93084	P16615	Sarcoplasmic/endoplasmic reticulum calcium ATPase 2	ATP2A2
NaN	NaN	NaN	NaN	NaN	NaN	25.7278	25.5454	25.6421	25.4248	26.1859	NaN	6	6	6	6.8	6.8	6.8	147.87	0	11.888	294870000	9	4212500	1	0	0	0	1	0	3	3	4	4	6	3	P16885	P16885	1-phosphatidylinositol 4,5-bisphosphate phosphodiesterase gamma-2	PLCG2
27.2245	26.6619	27.3343	26.6177	26.8569	26.4393	NaN	NaN	NaN	NaN	25.2335	25.6211	7	7	7	29.4	29.4	29.4	46.374	0	12.623	780870000	15	33951000	4	7	4	5	4	4	1	1	0	1	3	2	P16930	P16930	Fumarylacetoacetase	FAH
30.4095	30.7497	30.9321	30.9048	30.5759	30.6779	30.0517	30.035	30.2202	29.9047	30.1606	30.1204	16	16	12	76.5	76.5	63.8	17.302	0	94.681	15472000000	192	1719100000	14	16	14	16	13	15	15	14	15	14	14	15	P16949;Q9H169	P16949	Stathmin	STMN1
29.9947	29.9456	29.9303	29.8097	30.1507	30.1798	29.8412	30.5752	29.9038	30.3739	29.772	30.4562	24	16	16	73.7	62.6	62.6	40.089	0	180.91	12109000000	188	931480000	22	22	22	21	23	21	21	20	22	20	21	22	P16989	P16989	Y-box-binding protein 3	YBX3
26.8303	26.9444	27.1508	26.9447	26.8834	26.5643	24.5958	23.7724	24.2064	24.6335	23.8176	24.3156	6	6	5	35.7	35.7	31.7	25.915	0	36.726	775950000	44	77595000	5	6	6	6	6	5	5	5	4	4	2	4	P17026;Q7Z7L9;Q86T29;Q9NYW8	P17026	Zinc finger protein 22	ZNF22
28.3598	28.3585	28.6851	28.6246	28.3413	28.2416	27.1664	26.9765	26.6472	26.4632	26.5362	26.3576	11	11	11	35.9	35.9	35.9	42.155	0	88.695	2529000000	71	133100000	10	11	11	11	10	10	6	10	6	7	6	8	P17028	P17028	Zinc finger protein 24	ZNF24
NaN	23.2863	23.6544	23.8319	23.586	24.0508	24.1738	24.3006	23.7756	24.1021	23.7764	24.0209	2	2	1	5.3	5.3	2.7	63.629	0.00064364	3.2489	151620000	18	5414900	1	1	1	1	1	2	1	1	1	1	1	1	P17029	P17029	Zinc finger protein with KRAB and SCAN domains 1	ZKSCAN1
NaN	24.7159	25.0642	25.2335	25.2671	25.1949	24.1425	24.2979	23.7664	24.7918	24.0613	24.5088	1	1	1	2.1	2.1	2.1	61.557	0.003023	2.2662	261900000	15	11904000	0	1	1	1	1	1	1	1	1	1	1	1	Q9Y2G7;Q8N141;Q9HCL3;Q8TAF7;P17039	Q9Y2G7;Q8N141;Q9HCL3;Q8TAF7;P17039	Zinc finger protein 30 homolog;Zinc finger protein 82 homolog;Zinc finger protein 14 homolog;Zinc finger protein 461;Zinc finger protein 30	ZFP30;ZFP82;ZFP14;ZNF461;ZNF30
NaN	NaN	NaN	NaN	NaN	NaN	23.8143	23.0495	NaN	NaN	NaN	NaN	2	2	2	9	9	9	46.564	0.00044209	3.9119	37300000	7	2072200	0	0	0	1	1	1	2	2	2	1	1	1	P17050	P17050	Alpha-N-acetylgalactosaminidase	NAGA
31.8491	31.6209	31.4851	31.7969	31.7586	31.6368	31.2587	31.8433	31.6998	31.8374	31.8882	32.1726	15	2	2	18.2	3.7	3.7	71.027	0	7.8565	37998000000	41	1027000000	14	15	14	14	14	15	14	14	14	14	14	14	P17066;P48741	P17066;P48741	Heat shock 70 kDa protein 6;Putative heat shock 70 kDa protein 7	HSPA6;HSPA7
29.7157	29.8216	29.976	29.7838	29.6916	29.6328	32.4726	32.5374	32.7408	32.9201	32.6802	32.8038	6	6	6	43.9	43.9	43.9	11.676	0	77.118	40212000000	109	6702100000	5	4	5	4	5	4	6	6	6	6	6	6	P17096	P17096	High mobility group protein HMG-I/HMG-Y	HMGA1
26.6816	26.8285	26.6299	26.8094	26.5676	26.9965	26.0011	26.3509	26.7144	26.9526	NaN	27.3403	3	3	3	18.2	18.2	18.2	21.541	0	13.188	1111400000	22	138930000	3	3	2	3	2	2	3	2	2	3	1	2	P17152	P17152	Transmembrane protein 11, mitochondrial	TMEM11
31.1194	31.1214	31.1582	31.0749	31.2637	31.3714	32.6381	32.3561	33.1419	33.0097	33.0368	32.7424	28	28	28	83.8	83.8	83.8	46.247	0	323.31	52993000000	265	2408800000	22	24	24	23	23	21	27	24	26	27	26	26	P17174	P17174	Aspartate aminotransferase, cytoplasmic	GOT1
NaN	NaN	NaN	NaN	NaN	NaN	NaN	25.5522	26.9306	26.833	26.954	25.9031	3	3	3	15.9	15.9	15.9	35.879	0	18.166	426420000	17	32801000	0	0	0	0	0	0	1	2	3	3	3	3	P17275	P17275	Transcription factor jun-B	JUNB
24.9056	26.1881	24.7904	24.91	24.81	NaN	29.2517	28.2947	30.6153	29.3892	29.803	28.9359	20	20	20	27.4	27.4	27.4	129.29	0	67.414	4310600000	80	95792000	2	7	6	7	6	2	16	17	18	18	18	18	P17301	P17301	Integrin alpha-2	ITGA2
30.6563	30.5576	30.5812	30.5805	30.5704	30.5328	30.0325	30.2447	29.7612	30.1478	29.8995	30.0962	27	27	27	37	37	37	89.405	0	132.29	14376000000	202	422830000	26	26	25	23	25	25	23	20	20	18	19	18	P17480	P17480	Nucleolar transcription factor 1	UBTF
26.3	26.3453	26.3031	26.2094	26.0325	26.0024	NaN	NaN	NaN	NaN	NaN	NaN	5	5	5	37.2	37.2	37.2	28.058	0	12.848	426400000	17	30457000	4	3	3	3	3	3	0	1	0	1	1	0	P17482	P17482	Homeobox protein Hox-B9	HOXB9
25.2204	NaN	24.66	24.6478	NaN	NaN	NaN	NaN	NaN	NaN	NaN	NaN	3	3	3	20.5	20.5	20.5	25.432	0	7.9007	111470000	10	10134000	3	1	3	2	1	1	0	0	0	0	0	0	P17509	P17509	Homeobox protein Hox-B6	HOXB6
27.1328	NaN	26.9115	NaN	26.9472	26.8887	26.8043	26.7723	26.9643	27.2143	26.8166	26.8539	7	7	7	42.3	42.3	42.3	16.402	0	7.5327	1216900000	20	173840000	5	3	3	2	4	5	6	4	5	7	5	5	P17568	P17568	NADH dehydrogenase [ubiquinone] 1 beta subcomplex subunit 7	NDUFB7
28.705	28.9316	28.7925	29.1186	28.8227	28.9469	29.046	28.6881	28.8811	28.706	29.1965	28.6153	13	13	5	37.9	37.9	15.7	40.589	0	47.566	5291700000	85	293980000	13	12	12	13	12	10	13	10	12	11	12	11	P17612	P17612	cAMP-dependent protein kinase catalytic subunit alpha	PRKACA
30.853	30.5873	30.7059	30.6262	30.9697	30.8614	31.9749	31.9983	32.0549	32.1463	32.0721	32.1499	35	35	35	63.3	63.3	63.3	79.994	0	323.31	33928000000	241	1028100000	27	26	30	30	31	30	31	31	29	35	32	30	P17655	P17655	Calpain-2 catalytic subunit	CAPN2
26.3118	26.8463	26.7914	26.1494	26.5103	26.3525	27.1144	27.1975	26.6838	27.4555	27.0011	27.2333	7	7	7	24.8	24.8	24.8	48.473	0	12.86	1275500000	22	49059000	5	4	4	5	3	5	6	6	6	6	6	5	P17706	P17706	Tyrosine-protein phosphatase non-receptor type 2	PTPN2
31.9919	31.8103	32.0781	32.0857	32.1699	32.079	31.1185	31.1898	30.8112	30.8919	31.0932	31.1764	32	32	30	62.6	62.6	60.2	66.69	0	267.06	35267000000	331	1175600000	32	31	32	31	32	31	24	28	25	24	25	28	P17812	P17812	CTP synthase 1	CTPS1
33.4088	33.3781	33.295	33.2368	33.2602	33.1999	33.1966	33.544	33.1056	32.9377	32.8863	33.1316	46	45	36	70.7	70.7	61.6	69.147	0	323.31	106630000000	472	3332200000	43	44	44	42	44	42	45	43	43	42	44	43	P17844	P17844	Probable ATP-dependent RNA helicase DDX5	DDX5
30.8947	30.9704	30.974	31.1107	31.0889	31.1721	31.2727	30.8133	31.2709	30.8866	31.3714	30.8131	27	23	23	49.5	43.6	43.6	85.018	0	323.31	23892000000	264	702700000	26	26	25	25	27	27	27	26	27	25	25	26	P17858	P17858	ATP-dependent 6-phosphofructokinase, liver type	PFKL
NaN	NaN	NaN	NaN	NaN	NaN	26.9083	27.0464	27.0385	27.6544	27.1617	27.5272	5	5	5	21.2	21.2	21.2	26.152	0	6.0981	790450000	23	87828000	0	0	0	0	0	0	4	5	5	5	5	5	P17931	P17931	Galectin-3	LGALS3
31.3073	31.3039	31.3987	31.4282	31.2672	31.3399	30.7908	30.8458	30.8404	30.9769	30.8221	31.0007	23	23	23	58.3	58.3	58.3	49.203	0	202.57	24742000000	223	916380000	21	19	22	22	23	22	23	21	20	19	20	20	P17980	P17980	26S protease regulatory subunit 6A	PSMC3
34.2431	34.208	34.2877	34.3238	34.2722	34.2624	34.3368	34.328	34.4151	34.2594	34.343	34.2861	43	43	43	85.8	85.8	85.8	60.343	0	323.31	225910000000	730	7287400000	40	41	41	40	40	40	42	41	43	41	39	40	P17987	P17987	T-complex protein 1 subunit alpha	TCP1
29.3105	29.3829	29.4439	29.5338	29.5028	29.5596	29.9286	29.6451	30.0038	29.9761	30.0062	29.9078	19	19	19	57.2	57.2	57.2	49.966	0	148.19	9149900000	112	315510000	15	14	17	18	16	13	15	17	14	15	16	16	P18031	P18031	Tyrosine-protein phosphatase non-receptor type 1	PTPN1
NaN	26.2481	NaN	NaN	26.0544	26.0628	26.3175	26.041	NaN	NaN	26.2348	26.2396	2	2	2	4.6	4.6	4.6	86.908	0.0081364	1.831	510780000	3	13097000	1	2	1	1	2	2	2	2	1	0	2	2	P18074	P18074	TFIIH basal transcription factor complex helicase XPD subunit	ERCC2
31.0235	31.257	31.2768	31.391	31.0645	31.1325	31.7784	31.8993	31.5824	31.6127	31.3994	31.6204	16	16	16	70	70	70	12.538	0	38.674	30679000000	118	4382800000	12	13	14	14	13	13	14	16	15	16	15	15	P18077	P18077	60S ribosomal protein L35a	RPL35A
29.9933	29.8855	29.9705	29.8943	30.0938	30.042	30.0427	30.4278	30.3919	30.6186	30.4905	30.3886	17	12	12	81.7	51.7	51.7	20.511	0	175.87	12859000000	91	1169000000	16	15	15	16	16	17	16	15	14	16	15	16	P18085	P18085	ADP-ribosylation factor 4	ARF4
33.8707	33.8981	33.8192	33.8361	33.7242	33.6071	34.0863	34.0593	34.0654	34.1148	33.8877	33.965	24	24	24	62.9	62.9	62.9	29.225	0	222.45	170990000000	340	14249000000	19	19	19	20	20	20	20	20	23	20	19	21	P18124	P18124	60S ribosomal protein L7	RPL7
32.783	32.7403	32.9569	32.9868	32.7897	32.8119	33.4889	33.2233	33.7939	33.5965	33.6416	33.5119	81	81	81	71.5	71.5	71.5	123.8	0	323.31	106510000000	766	1420100000	64	69	68	68	65	66	71	72	76	73	71	71	P18206	P18206	Vinculin	VCL
29.9489	30.0832	29.9399	30.0417	30.068	30.0835	29.9719	29.9615	29.8863	29.9506	29.7746	29.9982	28	28	28	17.4	17.4	17.4	263.83	0	143.82	11225000000	193	149670000	23	23	21	22	23	25	25	22	20	21	19	21	P18583	P18583	Protein SON	SON
27.4273	27.0733	27.5107	27.5892	27.3328	27.6623	27.0385	27.1179	27.0296	27.514	27.2096	27.6861	9	9	9	27.4	27.4	27.4	43.239	0	77.499	1810000000	64	95264000	6	7	7	6	6	8	9	8	7	6	8	8	P18615	P18615	Negative elongation factor E	NELFE
32.9506	32.9322	32.7652	32.9329	32.7316	32.7563	33.111	33.1457	33.1641	33.1249	32.9654	33.0893	16	16	16	62	62	62	21.397	0	203.08	89614000000	330	9957100000	15	16	15	15	15	15	16	15	16	15	16	15	P18621	P18621	60S ribosomal protein L17	RPL17
33.1118	33.2292	33.1671	33.1025	33.1344	33.1732	33.3308	33.1807	33.506	33.5053	33.4427	33.3879	24	24	24	83.1	83.1	83.1	28.804	0	323.31	110230000000	362	8479200000	20	18	20	20	20	22	20	21	22	20	18	21	P18669;P15259;Q8N0Y7	P18669	Phosphoglycerate mutase 1	PGAM1
32.4875	32.382	32.4293	32.4749	32.3359	32.2249	31.7551	31.985	32.0815	32.2418	31.962	32.2298	22	22	22	72.4	72.4	72.4	44.969	0	323.31	53111000000	370	3124200000	21	21	20	21	21	20	19	19	20	21	20	21	P18754	P18754	Regulator of chromosome condensation	RCC1
28.8899	28.6978	28.5954	28.5985	28.9442	28.8023	28.8452	28.2639	28.054	27.1517	28.0692	27.7119	19	19	19	29.3	29.3	29.3	101.73	0	99.33	4053600000	94	79481000	15	14	14	15	18	16	15	12	10	7	12	7	P18858	P18858	DNA ligase 1	LIG1
28.2611	28.2553	28.6639	28.5551	28.5193	28.4047	28.6821	28.6465	28.6285	28.8026	28.9168	28.7564	5	5	5	49.1	49.1	49.1	12.587	0	77.337	4234100000	66	846820000	5	5	5	5	5	5	3	4	4	5	5	5	P18859	P18859	ATP synthase-coupling factor 6, mitochondrial	ATP5J
28.2809	28.4664	28.621	28.5865	28.5752	28.3857	27.9964	28.0179	27.8215	28.007	27.9404	28.1158	12	12	12	31.6	31.6	31.6	69.476	0	85.694	3381100000	68	116590000	12	10	11	9	11	10	9	8	7	11	10	8	P18887	P18887	DNA repair protein XRCC1	XRCC1
26.0331	25.7296	25.7949	25.4806	25.1562	NaN	NaN	NaN	NaN	NaN	NaN	NaN	2	2	2	4.4	4.4	4.4	99.808	0	6.7137	240070000	9	6488400	2	2	2	2	2	0	0	0	0	0	0	1	P19022	P19022	Cadherin-2	CDH2
28.8685	29.1174	27.7889	28.4002	29.4122	29.0676	26.6177	26.5803	25.4656	24.6807	25.079	25.1587	21	21	21	26.4	26.4	26.4	148.53	0	52.144	2980000000	64	45151000	20	17	18	18	19	19	8	7	5	3	3	2	P19174	P19174	1-phosphatidylinositol 4,5-bisphosphate phosphodiesterase gamma-1	PLCG1
35.2131	35.2069	35.1859	35.3108	35.202	35.3075	35.1669	35.3258	35.2105	35.4083	35.1003	35.3647	49	49	49	41.5	41.5	41.5	76.613	0	323.31	435220000000	817	12435000000	46	46	47	48	47	47	46	46	49	45	47	46	P19338	P19338	Nucleolin	NCL
30.4152	30.6276	30.5003	30.4718	30.4614	30.4411	30.6665	30.0417	30.6196	30.2064	30.4799	30.0006	31	31	29	42.9	42.9	40.7	102.48	0	208.05	15513000000	220	323180000	28	28	26	27	27	28	28	22	26	22	29	23	P19367;Q2TB90	P19367	Hexokinase-1	HK1
28.7472	28.5059	28.5987	28.3686	28.7658	28.6562	28.1716	28.3043	27.8668	28.1413	27.9251	28.3621	11	11	11	64.7	64.7	64.7	31.441	0	124.92	3749800000	59	267840000	10	10	8	7	10	8	6	8	6	7	6	6	P19387	P19387	DNA-directed RNA polymerase II subunit RPB3	POLR2C
29.082	28.7935	28.7519	27.934	28.5233	28.5288	27.6841	28.0096	27.412	27.9688	27.6996	28.3261	8	8	8	58.6	58.6	58.6	24.551	0	41.111	3506700000	44	318790000	8	8	8	7	8	6	6	6	6	7	7	8	P19388	P19388	DNA-directed RNA polymerases I, II, and III subunit RPABC1	POLR2E
26.3397	26.5865	26.1752	26.5058	25.9209	26.3044	25.7493	25.8158	26.1692	26.5674	26.1822	26.1489	4	4	4	17.7	17.7	17.7	27.391	0	7.0951	822870000	18	54858000	4	3	2	2	3	2	3	3	3	3	3	3	P19404	P19404	NADH dehydrogenase [ubiquinone] flavoprotein 2, mitochondrial	NDUFV2
NaN	NaN	NaN	NaN	NaN	NaN	25.4198	NaN	NaN	25.2193	NaN	NaN	2	2	2	3.2	3.2	3.2	89.277	0.0079565	1.8423	246550000	3	5733700	1	1	1	1	1	1	2	1	1	2	1	1	P19447	P19447	TFIIH basal transcription factor complex helicase XPB subunit	ERCC3
28.905	29.0078	28.833	28.8655	28.9315	29.0127	29.2798	29.4571	28.8263	29.1399	29.0141	29.157	17	17	17	33.8	33.8	33.8	62.094	0	48.706	5823800000	94	277320000	15	15	12	14	10	11	13	11	15	13	14	11	P19525	P19525	Interferon-induced, double-stranded RNA-activated protein kinase	EIF2AK2
31.0109	30.7537	31.0868	30.7576	31.0015	30.9127	29.6277	29.587	29.6236	29.747	29.8954	29.916	18	18	18	82.5	82.5	82.5	33.824	0	209.14	15607000000	150	1040400000	17	17	17	18	18	18	13	15	12	15	12	14	P19623	P19623	Spermidine synthase	SRM
30.2782	30.1743	30.1032	30.0638	30.1183	30.15	29.7984	29.7409	29.8604	30.0053	29.9064	29.9017	17	17	17	56.3	56.3	56.3	41.213	0	63.846	11571000000	137	608990000	17	17	17	16	16	17	17	17	15	16	17	15	P19784	P19784	Casein kinase II subunit alpha	CSNK2A2
25.591	25.5981	26.0264	25.2791	25.3584	25.7243	26.1933	26.1253	26.7938	26.5261	26.4206	26.6221	5	5	5	6.5	6.5	6.5	105.35	0	10.117	742540000	21	15154000	4	4	1	4	5	3	5	5	4	4	5	4	P19838	P19838	Nuclear factor NF-kappa-B p105 subunit;Nuclear factor NF-kappa-B p50 subunit	NFKB1
NaN	NaN	NaN	NaN	NaN	NaN	28.2335	28.2611	28.1104	28.7763	28.3005	28.3569	9	9	9	28.4	28.4	28.4	49.955	0	38.355	1737900000	36	72411000	0	0	0	0	0	0	8	8	7	8	8	7	P19971	P19971	Thymidine phosphorylase	TYMP
28.9337	29.1428	28.8822	29.0041	29.1895	28.9584	29.0846	29.1779	29.1208	29.3261	29.1237	29.34	22	22	14	22.5	22.5	14.3	138.75	0	100.03	6028000000	111	115920000	15	17	19	19	16	17	21	19	18	18	21	22	P20020;Q16720;Q01814	P20020	Plasma membrane calcium-transporting ATPase 1	ATP2B1
30.3252	30.2956	30.3882	30.1999	30.4775	30.3824	30.6604	30.6086	31.0351	31.0326	30.9539	30.7698	16	16	16	39.6	39.6	39.6	38.388	0	56.072	17357000000	139	867870000	14	14	14	12	13	14	14	14	15	13	14	14	P20042	P20042	Eukaryotic translation initiation factor 2 subunit 2	EIF2S2
29.8646	29.9328	30.0169	30.0104	29.9063	29.9225	30.4916	30.4035	30.5826	30.6003	30.4815	30.5303	20	20	20	47.5	47.5	47.5	52.739	0	122.2	13533000000	127	644420000	15	17	17	17	15	17	19	18	18	16	19	15	P20073	P20073	Annexin A7	ANXA7
NaN	25.0303	25.0754	25.2082	25.1982	25.4869	24.8784	25.2256	NaN	NaN	NaN	25.0317	2	2	2	6.9	6.9	6.9	48.55	0.0014734	2.9633	280040000	8	11668000	1	2	2	2	2	2	2	2	1	1	1	2	P20248	P20248	Cyclin-A2	CCNA2
32.1734	32.0538	31.5074	31.593	31.6881	31.5997	32.0014	32.0419	31.5728	31.5247	31.0543	31.752	11	11	11	57.3	57.3	57.3	22.168	0	276.92	38302000000	151	3830200000	11	10	10	10	10	10	9	11	8	7	9	9	P20290	P20290	Transcription factor BTF3	BTF3
NaN	NaN	NaN	NaN	NaN	NaN	26.3283	NaN	26.4048	25.4865	26.2124	NaN	3	3	3	28.3	28.3	28.3	24.758	0	5.8308	305080000	10	23468000	0	0	0	0	0	0	3	1	3	2	3	1	P20337	P20337	Ras-related protein Rab-3B	RAB3B
27.5635	27.3871	27.3382	27.4432	27.4514	27.4858	26.7841	26.691	27.0005	26.2225	26.6232	26.2461	5	5	5	36.7	36.7	36.7	24.389	0	27.212	1522600000	31	108760000	5	5	5	5	5	5	3	5	4	5	5	4	P20338;P61018	P20338	Ras-related protein Rab-4A	RAB4A
27.2743	27.1404	27.0619	27.5976	27.1873	27.6167	26.7781	27.2644	27.6612	27.8181	27.5393	27.3224	7	5	5	48.8	39.1	39.1	23.658	0	77.044	1802900000	39	163900000	4	7	5	7	6	6	5	6	7	7	6	5	P20339	P20339	Ras-related protein Rab-5A	RAB5A
29.9749	30.0272	30.0088	30.1191	29.9962	30.0389	30.2791	30.593	30.7426	31.1813	30.7634	30.8371	14	14	5	60.1	60.1	28.4	23.593	0	43.381	16748000000	123	1288300000	8	11	8	8	10	12	11	12	8	13	11	11	P20340	P20340	Ras-related protein Rab-6A	RAB6A
27.8597	27.9687	27.5767	28.0933	27.9137	27.809	NaN	NaN	NaN	NaN	NaN	NaN	7	7	7	10.2	10.2	10.2	127.41	0	36.599	1331900000	15	23367000	7	5	4	6	7	5	0	0	0	0	0	0	P20585	P20585	DNA mismatch repair protein Msh3	MSH3
31.162	31.0772	31.2687	31.1802	31.216	31.0964	31.1802	31.2735	31.2242	31.4343	31.2906	31.3965	15	15	15	79.7	79.7	79.7	26.489	0	212.99	26566000000	156	1897600000	13	13	13	12	13	12	15	14	13	13	12	11	P20618	P20618	Proteasome subunit beta type-1	PSMB1
27.7255	27.895	27.8119	28.1584	27.5902	28.0582	29.0165	29.2909	29.1081	29.5684	28.9613	29.214	5	5	5	29.6	29.6	29.6	30.993	0	33.729	4463300000	53	318810000	4	3	3	4	5	4	5	5	5	5	5	5	P20645	P20645	Cation-dependent mannose-6-phosphate receptor	M6PR
30.0292	29.756	30.0145	29.6563	29.8112	30.076	29.6943	29.289	29.6044	29.6162	29.5053	29.477	6	6	6	52.7	52.7	52.7	16.762	0	28.469	9484200000	62	790350000	6	5	6	5	6	6	6	6	5	5	6	6	P20674	P20674	Cytochrome c oxidase subunit 5A, mitochondrial	COX5A
33.4575	33.4911	33.5525	33.6171	33.402	33.5057	32.883	32.9975	33.0429	33.2109	32.9303	33.0102	60	58	55	74.2	74.2	70.3	66.408	0	323.31	110900000000	756	3168700000	59	60	57	59	57	57	53	54	55	57	55	54	P20700	P20700	Lamin-B1	LMNB1
24.7502	24.8161	24.7254	24.7107	24.5048	24.7135	NaN	NaN	NaN	NaN	NaN	NaN	3	3	3	25.6	25.6	25.6	29.345	0	22.332	148910000	9	13537000	2	2	2	2	3	3	0	0	0	0	0	0	P20719	P20719	Homeobox protein Hox-A5	HOXA5
28.2897	28.3497	28.0674	28.3078	28.1228	28.2076	29.1095	28.7196	29.1808	29.1415	29.0929	29.1474	15	15	15	30.5	30.5	30.5	76.572	0	59.356	4614900000	96	139850000	11	13	10	12	12	11	13	13	15	15	14	11	P20810	P20810	Calpastatin	CAST
26.9661	26.9338	27.0674	26.7799	27.0556	26.7844	26.5647	26.8963	26.6974	26.6746	26.5423	26.7352	9	7	7	27.6	24.3	24.3	55.405	0	11.232	1227300000	13	58442000	9	8	7	5	8	5	6	7	5	8	5	8	P20839	P20839	Inosine-5-monophosphate dehydrogenase 1	IMPDH1
29.2959	29.2868	29.3239	29.3236	29.4325	29.2804	30.2309	30.4229	30.2529	30.6152	30.4232	30.2963	5	5	5	26.5	26.5	26.5	11.53	0	15.627	10880000000	47	3626600000	5	5	5	5	5	5	5	4	4	4	5	5	P20962	P20962	Parathymosin	PTMS
28.5867	28.6094	28.5594	28.5468	28.602	28.6228	29.1011	29.0896	28.9389	29.2085	28.9162	29.0556	17	17	2	25.3	25.3	4.5	92.706	0	37.026	5012300000	92	128520000	11	12	12	13	14	15	16	15	17	14	14	14	P21127	P21127	Cyclin-dependent kinase 11B	CDK11B
29.6544	29.7783	29.8234	30.0997	29.9167	30.1107	NaN	NaN	NaN	NaN	NaN	NaN	16	16	15	70.7	70.7	66.7	26.559	0	107.87	5543600000	67	326100000	13	15	14	15	16	16	0	0	0	0	0	0	P21266	P21266	Glutathione S-transferase Mu 3	GSTM3
29.743	29.9736	29.9577	29.9906	29.9198	29.9489	29.9762	30.0614	30.0383	30.1285	30.0345	30.0276	21	21	21	57.7	57.7	57.7	56.5	0	91.333	11207000000	187	448290000	18	18	19	20	18	18	18	18	19	20	17	19	P21281;P15313	P21281	V-type proton ATPase subunit B, brain isoform	ATP6V1B2
28.381	28.4905	28.3482	28.4535	28.4617	28.5267	29.2771	29.1449	28.9386	28.8899	28.8601	28.9562	12	12	12	40.3	40.3	40.3	43.941	0	68.602	4750300000	89	175940000	8	9	9	11	8	10	10	12	10	10	11	12	P21283	P21283	V-type proton ATPase subunit C 1	ATP6V1C1
NaN	NaN	NaN	NaN	NaN	NaN	26.5061	26.3882	26.7136	26.6625	26.5446	26.1276	4	4	4	31.6	31.6	31.6	20.567	0	52.994	503400000	27	41950000	0	0	0	0	0	0	4	4	4	4	4	4	P21291	P21291	Cysteine and glycine-rich protein 1	CSRP1
33.5794	33.6598	33.6044	33.7543	33.6798	33.8043	34.8013	34.8102	34.8509	34.8407	34.9949	34.9302	148	148	137	67.2	67.2	64.8	280.74	0	323.31	236600000000	1838	1765700000	124	126	124	126	123	124	137	139	142	138	134	136	P21333	P21333	Filamin-A	FLNA
25.538	25.561	25.3676	25.3557	25.3841	25.3611	NaN	NaN	NaN	NaN	NaN	NaN	7	7	7	3.7	3.7	3.7	319.37	0	6.6314	242100000	19	1729300	5	5	6	7	6	5	0	0	0	0	0	0	P21359	P21359	Neurofibromin;Neurofibromin truncated	NF1
29.1301	29.1752	29.0401	29.0167	29.1367	29.2794	30.3152	30.1119	30.2682	30.0868	30.4655	30.0428	25	25	25	42.4	42.4	42.4	98.398	0	124.67	9702000000	158	231000000	17	17	15	20	19	20	23	18	22	22	24	20	P21399	P21399	Cytoplasmic aconitate hydratase	ACO1
NaN	NaN	NaN	NaN	NaN	NaN	26.0946	NaN	26.2602	NaN	26.453	NaN	3	3	3	7.8	7.8	7.8	47.573	0.00065531	3.6373	238590000	7	11930000	0	0	0	0	0	0	3	0	3	0	2	0	P21579;Q8N9I0	P21579	Synaptotagmin-1	SYT1
NaN	NaN	NaN	NaN	NaN	NaN	27.395	27.0138	NaN	NaN	26.8361	NaN	3	3	3	10.6	10.6	10.6	30.898	0.0060952	1.97	551820000	3	55182000	0	0	0	0	0	0	3	3	3	1	3	2	P21583	P21583	Kit ligand;Soluble KIT ligand	KITLG
NaN	NaN	NaN	NaN	NaN	NaN	28.8996	29.6811	28.9854	30.302	28.9567	29.9154	18	18	18	47	47	47	63.367	0	82.984	3703300000	58	137160000	0	0	0	0	0	0	14	16	12	16	15	17	P21589	P21589	5-nucleotidase	NT5E
29.9874	29.5473	29.9373	29.492	29.6442	29.5346	29.5292	29.8411	30.0282	30.27	29.9163	30.1769	16	16	16	64	64	64	30.772	0	165.81	11093000000	190	652540000	14	15	13	13	12	14	14	14	15	14	14	15	P21796	P21796	Voltage-dependent anion-selective channel protein 1	VDAC1
29.3111	29.3848	29.3789	28.8539	28.9936	29.1442	28.6696	28.5445	28.9228	28.8815	28.8714	28.6532	15	15	15	56.8	56.8	56.8	31.629	0	85.111	5664100000	60	314670000	11	13	10	9	13	13	10	11	10	10	12	10	P21912	P21912	Succinate dehydrogenase [ubiquinone] iron-sulfur subunit, mitochondrial	SDHB
27.21	26.841	26.434	26.6277	26.9357	27.3908	30.5499	30.7663	30.5194	30.8785	30.8739	31.0215	4	4	4	25.4	25.4	25.4	25.416	0	87.865	10043000000	43	1673800000	4	3	3	3	3	4	4	4	4	4	4	4	P21926	P21926	CD9 antigen	CD9
29.2944	29.2792	29.3583	29.2493	29.5425	29.2142	29.5401	29.3426	29.6474	29.7533	29.5592	29.6351	15	15	15	52	52	52	30.037	0	141.59	7769600000	106	517970000	10	11	12	10	10	13	13	13	11	13	13	13	P21964	P21964	Catechol O-methyltransferase	COMT
NaN	NaN	NaN	NaN	NaN	NaN	28.8417	26.9943	29.099	27.205	29.0007	26.9733	11	11	11	22.4	22.4	22.4	77.328	0	46.618	1907800000	38	56111000	0	1	1	0	0	0	11	8	10	9	11	7	P21980	P21980	Protein-glutamine gamma-glutamyltransferase 2	TGM2
27.5853	27.9052	27.9604	28.1255	27.8862	28.239	27.3886	26.7349	27.5242	26.8723	27.5859	27.1152	10	10	10	21.5	21.5	21.5	83.134	0	46.216	2256300000	41	60982000	8	8	9	9	9	9	7	6	6	6	7	5	P22033	P22033	Methylmalonyl-CoA mutase, mitochondrial	MUT
29.4864	29.5458	29.5152	29.5105	29.6515	29.7054	29.567	29.5774	29.7527	29.7609	29.8044	29.626	21	21	20	40.4	40.4	38.4	89.42	0	184.8	8770800000	180	213920000	19	18	16	17	20	20	18	18	19	17	20	20	P22059	P22059	Oxysterol-binding protein 1	OSBP
30.9842	30.7686	30.8261	30.6831	30.6879	30.303	29.9011	29.6352	29.8767	29.6883	29.9841	29.798	8	8	8	48	48	48	24.636	0	121.9	14496000000	109	1208000000	8	7	7	6	6	7	6	6	7	8	8	8	P22061	P22061	Protein-L-isoaspartate(D-aspartate) O-methyltransferase	PCMT1
32.2193	32.2796	32.3191	32.309	32.3402	32.2494	32.1885	32.3529	32.3006	32.5095	32.4507	32.4798	22	22	20	69.2	69.2	65.7	33.784	0	292.68	57183000000	287	3009600000	22	20	21	20	21	21	21	20	22	20	20	19	P22087	P22087	rRNA 2-O-methyltransferase fibrillarin	FBL
33.2353	33.2323	33.2306	33.3107	33.1792	33.2674	33.2588	33.0681	33.3427	33.2998	33.3526	33.2724	58	58	58	74	74	74	107.77	0	323.31	108180000000	674	2253700000	56	55	54	55	54	54	52	53	52	54	53	52	P22102	P22102	Trifunctional purine biosynthetic protein adenosine-3;Phosphoribosylamine--glycine ligase;Phosphoribosylformylglycinamidine cyclo-ligase;Phosphoribosylglycinamide formyltransferase	GART
NaN	NaN	NaN	NaN	NaN	NaN	28.7397	29.1263	29.2032	29.1441	29.4835	29.1108	8	8	8	13.9	13.9	13.9	91.417	0	36.214	3059000000	29	101970000	0	1	0	0	0	0	6	5	4	5	8	7	P22223	P22223	Cadherin-3	CDH3
33.6574	33.5936	33.7324	33.8002	33.8143	33.7911	33.7106	33.5767	33.7196	33.4573	33.6858	33.6423	40	40	40	85.4	85.4	85.4	47.079	0	323.31	146420000000	470	7706100000	37	36	38	38	39	37	38	37	36	36	38	37	P22234	P22234	Multifunctional protein ADE2;Phosphoribosylaminoimidazole-succinocarboxamide synthase;Phosphoribosylaminoimidazole carboxylase	PAICS
25.638	25.9548	25.8168	25.6898	25.793	25.4955	25.0807	25.1487	25.2923	25.2406	25.3716	25.728	4	4	4	10.8	10.8	10.8	58.993	0	14.877	510660000	25	20426000	4	3	4	3	4	3	3	3	3	3	3	3	P22307	P22307	Non-specific lipid-transfer protein	SCP2
34.829	34.8053	34.8695	34.7824	34.8653	34.8266	34.2002	34.0416	34.2598	34.1782	34.2882	34.1013	68	68	68	84.6	84.6	84.6	117.85	0	323.31	268770000000	913	4977200000	67	65	60	64	64	64	64	62	64	62	63	60	P22314	P22314	Ubiquitin-like modifier-activating enzyme 1	UBA1
32.1	31.6085	32.1358	31.9677	32.0088	31.9085	32.177	32.4727	32.4317	33.0504	32.2101	32.4111	11	6	6	76.3	44.1	44.1	17.298	0	77.031	53450000000	113	4859100000	10	10	10	10	10	10	10	10	11	10	10	10	P22392;O60361	P22392;O60361	Nucleoside diphosphate kinase B;Putative nucleoside diphosphate kinase	NME2;NME2P1
28.6463	28.5926	28.5564	28.275	28.4494	27.967	30.2617	30.4065	30.3946	30.8537	30.4641	30.5389	20	20	20	61.5	61.5	61.5	53.836	0	258.13	9643000000	103	311060000	12	12	12	11	12	10	16	16	18	17	18	18	P22570	P22570	NADPH:adrenodoxin oxidoreductase, mitochondrial	FDXR
34.6103	34.5945	34.6803	34.5297	34.5141	34.46	33.7408	33.9176	33.9751	34.1172	33.8461	34.1544	43	43	43	77.9	77.9	77.9	37.429	0	323.31	228040000000	860	11402000000	39	40	38	40	39	39	34	37	38	36	35	36	P22626	P22626	Heterogeneous nuclear ribonucleoproteins A2/B1	HNRNPA2B1
26.8303	26.7791	26.5896	26.5197	26.8027	26.6324	27.0638	26.5958	NaN	26.7049	26.8442	26.4372	9	9	9	17.2	17.2	17.2	99.632	0	12.902	1166800000	17	25930000	5	4	3	5	5	6	6	7	7	6	6	5	P22681;Q13191	P22681	E3 ubiquitin-protein ligase CBL	CBL
NaN	NaN	24.8296	24.9569	25.9544	25.5249	25.4668	24.3764	25.2655	25.0339	25.4368	24.5374	10	2	2	29.6	7.4	7.4	40.622	0	15.02	389300000	16	21628000	9	8	9	9	9	7	10	7	8	8	9	8	P22694	P22694	cAMP-dependent protein kinase catalytic subunit beta	PRKACB
31.6211	31.5743	31.8602	31.5293	31.7882	31.5192	31.5348	31.5091	31.6503	31.8318	31.6038	31.7838	20	20	20	66	66	66	48.442	0	323.31	35571000000	288	1872200000	19	19	20	20	19	19	18	18	20	19	20	18	P22695	P22695	Cytochrome b-c1 complex subunit 2, mitochondrial	UQCRC2
27.8912	27.7794	27.6578	27.7374	27.653	27.9187	28.6217	28.5775	28.6159	28.6926	28.5859	28.3916	13	13	13	51.3	51.3	51.3	47.862	0	97.801	3320500000	77	127710000	10	9	8	7	8	8	11	10	10	10	11	9	P22830	P22830	Ferrochelatase, mitochondrial	FECH
25.1128	25.3393	25.8888	25.5306	NaN	25.3116	NaN	NaN	NaN	NaN	NaN	NaN	1	1	1	7.7	7.7	7.7	31.368	0	34.474	322770000	9	35863000	1	1	1	1	1	1	1	1	1	1	1	1	P23025	P23025	DNA repair protein complementing XP-A cells	XPA
29.3875	29.569	29.3207	29.3686	29.4766	29.5748	29.0933	29.6178	29.19	30.3388	29.1499	30.0113	21	21	21	72.1	72.1	72.1	33.969	0	80.3	7978600000	142	469330000	16	17	15	17	16	14	15	17	17	20	15	18	P23193;Q15560	P23193	Transcription elongation factor A protein 1	TCEA1
26.2348	NaN	NaN	NaN	NaN	NaN	29.0139	28.0826	28.2468	28.1399	28.1462	27.9891	13	13	13	14.9	14.9	14.9	126.6	0	29.811	1874500000	30	31242000	2	1	1	0	2	1	12	11	10	10	13	10	P23229	P23229	Integrin alpha-6;Integrin alpha-6 heavy chain;Integrin alpha-6 light chain;Processed integrin alpha-6	ITGA6
33.6455	33.7818	33.6185	33.6096	33.5181	33.5427	32.6344	32.7894	32.8495	32.8234	32.6692	32.7851	43	41	41	59.3	57.9	57.9	76.149	0	323.31	109930000000	579	3664400000	41	40	40	43	40	43	40	41	41	38	40	38	P23246	P23246	Splicing factor, proline- and glutamine-rich	SFPQ
29.6005	29.516	29.3227	29.3435	29.4304	29.1249	29.2298	29.3672	28.9342	28.45	28.862	28.8392	14	14	14	51	51	51	51.169	0	115.72	6601300000	84	300060000	12	11	14	13	13	11	9	11	10	10	9	9	P23258;Q9NRH3	P23258;Q9NRH3	Tubulin gamma-1 chain;Tubulin gamma-2 chain	TUBG1;TUBG2
32.0616	32.2837	32.1398	32.2921	32.4139	32.46	32.6982	32.7864	32.8379	32.9582	33.1635	33.0518	20	20	20	64.8	64.8	64.8	23.742	0	214.53	69777000000	251	5814700000	19	18	19	20	19	20	19	18	20	20	20	20	P23284	P23284	Peptidyl-prolyl cis-trans isomerase B	PPIB
30.2399	29.9755	30.0669	29.8335	30.1781	29.9858	30.6777	30.5912	30.6231	30.5724	30.6967	30.6553	23	23	23	67.6	67.6	67.6	65.443	0	219.19	14737000000	167	475400000	19	19	18	18	19	18	18	18	20	16	22	18	P23368	P23368	NAD-dependent malic enzyme, mitochondrial	ME2
28.4559	28.2105	28.7569	28.3437	28.6951	27.9222	NaN	NaN	NaN	NaN	NaN	NaN	15	15	15	26.1	26.1	26.1	112.73	0	71.86	1929500000	44	42877000	14	8	12	9	13	10	0	0	0	0	0	0	P23378	P23378	Glycine dehydrogenase (decarboxylating), mitochondrial	GLDC
31.4839	31.5531	31.5571	31.5038	31.8107	31.8249	31.4084	31.5169	31.7135	31.8751	32.1809	31.8171	29	29	29	76.9	76.9	76.9	53.165	0	323.31	36666000000	324	1594200000	26	27	27	26	27	27	27	28	28	28	28	27	P23381	P23381	Tryptophan--tRNA ligase, cytoplasmic;T1-TrpRS;T2-TrpRS	WARS
33.588	33.6568	33.6291	33.5949	33.5125	33.3414	33.6624	33.6783	33.3178	33.4106	33.3771	33.6009	28	28	28	79.8	79.8	79.8	26.688	0	240.52	132180000000	367	6956700000	26	27	27	28	28	27	27	26	26	26	27	26	P23396	P23396	40S ribosomal protein S3	RPS3
28.0743	27.9747	27.5667	28.1695	27.8761	27.9686	28.3941	28.007	28.2695	26.9211	28.7282	27.4592	4	4	4	41	41	41	18.884	0	33.564	2964300000	30	370530000	4	4	3	3	4	4	4	4	4	3	3	3	P23434	P23434	Glycine cleavage system H protein, mitochondrial	GCSH
26.1845	26.6491	26.351	26.5559	26.2894	26.3801	27.0477	26.6529	26.5495	26.7115	26.9993	26.4473	4	4	4	12.6	12.6	12.6	59.139	0	31.859	1078600000	31	53932000	4	2	3	2	2	3	2	3	3	2	3	2	P23443	P23443	Ribosomal protein S6 kinase beta-1	RPS6KB1
NaN	NaN	NaN	NaN	NaN	NaN	NaN	25.6036	25.3794	24.8953	NaN	NaN	2	2	2	2.5	2.5	2.5	162	0	17.217	219150000	4	3424300	1	0	1	0	1	1	1	2	2	2	1	0	P23470	P23470	Receptor-type tyrosine-protein phosphatase gamma	PTPRG
NaN	NaN	NaN	NaN	NaN	NaN	NaN	25.8911	25.4701	25.5758	NaN	25.5045	7	3	3	9.8	7.6	7.6	100.42	0.0014638	2.8554	194790000	8	5126000	4	4	4	4	4	4	5	7	6	7	5	6	P23497	P23497	Nuclear autoantigen Sp-100	SP100
NaN	NaN	NaN	NaN	NaN	NaN	NaN	27.675	NaN	27.9251	27.3943	28.0037	2	2	2	4.6	4.6	4.6	93.026	0	4.599	2060800000	9	50264000	1	1	1	1	1	1	1	2	1	2	2	2	P23508	P23508	Colorectal mutant cancer protein	MCC
26.5369	26.3443	26.2865	26.2529	26.3663	26.349	NaN	26.1811	26.1438	26.0932	NaN	26.1845	2	2	2	12.1	12.1	12.1	36.876	0	45.698	805840000	19	402920000	2	2	2	2	2	2	1	2	2	2	1	2	P23511	P23511	Nuclear transcription factor Y subunit alpha	NFYA
33.0017	32.9783	33.1399	33.0493	33.0488	32.9886	33.5042	33.5248	33.6165	33.5269	33.5826	33.4533	35	35	35	68.3	68.3	68.3	47.716	0	285.88	111960000000	391	5597900000	28	30	29	28	30	30	33	30	32	30	31	30	P23526	P23526	Adenosylhomocysteinase	AHCY
33.9634	33.9649	34.1063	34.028	34.1144	34.06	34.0329	34.0536	34.2757	34.1165	34.1489	34.2587	26	26	19	92.8	92.8	66.9	18.502	0	323.31	193520000000	385	19352000000	23	24	23	25	22	25	22	23	23	23	25	23	P23528	P23528	Cofilin-1	CFL1
30.9211	30.8157	30.7896	30.549	30.7414	30.5229	30.6362	31.0576	30.7325	31.1143	30.6839	31.1699	28	28	28	45.8	45.8	45.8	69.15	0	173.62	19753000000	211	731610000	25	26	23	24	21	22	22	24	22	26	23	25	P23588	P23588	Eukaryotic translation initiation factor 4B	EIF4B
24.402	23.693	23.7935	NaN	24.2748	24.316	NaN	NaN	NaN	NaN	NaN	NaN	2	2	2	10.5	10.5	10.5	39.103	0	22.364	106520000	13	9683200	2	2	2	2	2	2	1	1	1	1	1	1	P23610	P23610	Factor VIII intron 22 protein	F8A1
25.508	25.4726	26.0642	25.6889	25.7943	26.0045	25.8884	25.5655	26.0768	26.0176	26.459	26.2064	13	5	5	15	6.7	6.7	137.92	0	10.352	668030000	22	11518000	11	11	12	11	10	10	12	12	13	13	13	13	P23634	P23634	Plasma membrane calcium-transporting ATPase 4	ATP2B4
28.5988	29.0222	28.7074	28.8497	28.7031	28.8409	28.1907	27.9544	28.1983	28.3069	27.8976	27.868	15	15	15	35.1	35.1	35.1	73.776	0	53.094	3979800000	78	110550000	12	12	13	12	13	14	13	9	11	9	10	7	P23786	P23786	Carnitine O-palmitoyltransferase 2, mitochondrial	CPT2
28.4514	28.6076	28.6691	28.4992	28.3827	28.2436	27.92	27.645	27.7361	27.9309	27.5856	27.8186	8	8	8	44.3	44.3	44.3	23.819	0	10.282	3214400000	57	189080000	7	8	8	6	7	8	6	8	5	5	6	5	P23919	P23919	Thymidylate kinase	DTYMK
31.6894	31.5902	31.4766	31.3651	31.5991	31.508	31.5613	31.1684	31.1421	29.6786	31.1221	30.758	37	37	37	68.4	68.4	68.4	90.069	0	278.91	28740000000	300	653180000	36	35	34	32	31	34	34	34	31	20	33	27	P23921	P23921	Ribonucleoside-diphosphate reductase large subunit	RRM1
26.1299	25.8923	26.3904	26.1721	26.1394	NaN	NaN	NaN	NaN	NaN	NaN	26.5928	6	6	5	13.9	13.9	12.7	73.475	0	7.9128	634610000	8	19832000	4	5	5	4	5	2	3	2	2	3	4	5	P24386	P24386	Rab proteins geranylgeranyltransferase component A 1	CHM
26.4919	26.3192	26.069	26.2644	26.1645	26.2848	26.1616	25.7724	25.4757	NaN	25.9272	NaN	8	8	5	23.7	23.7	15.7	45.571	0	12.076	675660000	24	35561000	5	7	5	8	7	5	4	2	3	1	2	1	P24468;P10588	P24468	COUP transcription factor 2	NR2F2
32.2479	31.913	31.9662	32.0806	32.2499	32.2684	32.4114	32.0992	32.372	32.353	32.2388	32.522	14	10	10	63.1	59.1	59.1	24.763	0	270.15	53791000000	148	4482600000	12	11	12	12	13	14	12	12	13	13	12	13	P24534	P24534	Elongation factor 1-beta	EEF1B2
30.9157	31.0019	30.9792	31.0303	30.8193	30.83	31.2773	31.0401	31.4592	31.2967	31.2977	31.0993	18	18	18	61.3	61.3	61.3	28.908	0	323.31	24381000000	220	1523800000	18	18	17	17	17	16	18	18	18	16	17	18	P24539	P24539	ATP synthase F(0) complex subunit B1, mitochondrial	ATP5F1
28.3536	28.1306	28.3898	28.0838	28.2473	28.11	27.4943	27.5252	27.4099	27.7925	27.373	28.0081	10	10	10	65.8	65.8	65.8	18.042	0	49.247	2694800000	63	299420000	8	8	9	10	10	9	8	7	6	9	7	7	P24666	P24666	Low molecular weight phosphotyrosine protein phosphatase	ACP1
31.005	30.7998	31.0976	31.0079	30.962	31.1083	30.257	30.0687	30.5957	30.5162	30.6389	30.4049	22	22	22	62.1	62.1	62.1	45.199	0	231.02	18990000000	217	825630000	19	21	22	19	21	19	18	18	20	18	19	19	P24752	P24752	Acetyl-CoA acetyltransferase, mitochondrial	ACAT1
29.9345	29.951	29.7936	29.8715	30.1421	30.2044	29.9563	29.9784	29.5349	29.6995	29.8225	29.7262	38	38	38	26.9	26.9	26.9	217.17	0	288.77	10640000000	223	110830000	36	35	30	33	30	32	31	30	23	29	28	30	P24928	P24928	DNA-directed RNA polymerase II subunit RPB1	POLR2A
29.6962	29.676	29.7186	29.6522	29.7633	29.6334	29.212	29.1034	28.9445	28.7731	28.9613	29.1269	17	15	15	61.7	55.4	55.4	33.929	0	54.385	7505500000	112	395020000	16	15	15	17	14	14	15	14	13	13	14	14	P24941;Q00526	P24941	Cyclin-dependent kinase 2	CDK2
25.7514	26.0896	25.4696	25.6172	26.0185	25.9393	26.4076	25.9309	25.4948	25.2078	25.7701	25.1725	5	5	5	9.4	9.4	9.4	79.573	0	40.034	623730000	24	16857000	3	4	2	2	5	5	5	5	3	3	4	4	P25098;P35626	P25098	Beta-adrenergic receptor kinase 1	ADRBK1
32.6766	32.717	32.4511	32.4875	32.4188	32.4309	32.5019	32.3807	31.72	31.3196	31.7855	32.0516	55	55	55	72.6	72.6	72.6	90.98	0	323.31	56600000000	600	1109800000	54	52	50	49	51	50	48	45	43	39	45	46	P25205	P25205	DNA replication licensing factor MCM3	MCM3
25.427	NaN	24.7495	24.68	25.0388	24.8067	24.8448	24.5911	NaN	NaN	24.7824	NaN	3	3	3	26.1	26.1	26.1	22.831	0	11.633	254730000	3	63681000	2	2	3	3	3	3	3	3	1	1	3	2	P25208	P25208	Nuclear transcription factor Y subunit beta	NFYB
29.5455	29.4515	29.3935	29.1009	29.4485	29.2367	28.6594	29.2626	28.7493	29.5376	28.7659	29.3207	10	10	10	49.2	49.2	49.2	33.178	0	97.196	6588200000	45	411760000	10	9	8	7	7	7	8	9	6	9	8	7	P25325	P25325	3-mercaptopyruvate sulfurtransferase	MPST
31.472	31.4573	31.6426	31.5936	31.5941	31.4965	31.4435	31.4921	31.3644	31.5982	31.2409	31.5371	16	16	16	82.6	82.6	82.6	14.515	0	323.31	31852000000	266	4550200000	15	15	15	15	15	15	15	16	16	16	16	16	P25398	P25398	40S ribosomal protein S12	RPS12
29.0918	29.1278	29.0435	29.1485	28.9613	28.9068	28.4866	28.2509	27.922	27.9109	27.9576	27.9202	22	22	20	35.5	35.5	32.8	88.06	0	89.976	4481300000	101	124480000	21	21	20	21	20	19	13	11	11	15	11	12	P25440	P25440	Bromodomain-containing protein 2	BRD2
NaN	NaN	23.3422	NaN	NaN	NaN	24.0115	24.1828	23.9433	24.4714	24.2706	24.4223	3	3	3	9.6	9.6	9.6	37.732	0.00044823	4.2319	113160000	9	5658100	1	0	1	1	1	1	2	3	3	2	2	2	P25445	P25445	Tumor necrosis factor receptor superfamily member 6	FAS
28.0205	28.1213	27.9917	27.9658	27.9686	27.9732	27.9845	28.1934	27.9413	27.9956	27.9558	27.8523	10	10	10	24.9	24.9	24.9	44.712	0	35.225	2837600000	98	166920000	8	10	8	9	9	8	9	9	9	9	9	9	P25490;O15391;Q96MM3	P25490	Transcriptional repressor protein YY1	YY1
29.2711	29.1418	29.2411	29.1249	29.2511	29.1818	29.8729	30.0341	29.8201	29.9034	29.7821	30.1892	14	14	13	48.2	48.2	44.7	38.044	0	50.202	8549100000	111	474950000	10	11	9	9	12	10	12	13	14	12	13	13	P25685	P25685	DnaJ homolog subfamily B member 1	DNAJB1
34.2147	34.1659	34.1581	34.0524	34.1341	34.1468	34.5157	34.364	34.6962	34.6314	34.6031	34.4686	49	49	49	74	74	74	59.75	0	323.31	234290000000	622	7557600000	38	40	40	43	39	41	43	43	49	41	42	40	P25705	P25705	ATP synthase subunit alpha, mitochondrial	ATP5A1
31.342	31.2503	31.435	31.1845	31.2957	31.2505	31.1587	31.0894	31.2469	31.3182	31.1941	31.304	19	19	19	70	70	70	29.555	0	200.16	27176000000	250	1598600000	19	18	18	16	17	17	17	16	15	17	16	16	P25786;B4DEV8	P25786	Proteasome subunit alpha type-1	PSMA1
31.0061	30.802	30.9136	30.5202	30.6348	30.6888	30.4957	30.5264	30.6301	30.8818	30.7309	30.6795	12	12	12	65.4	65.4	65.4	25.898	0	154.81	18626000000	166	1432800000	9	9	9	9	10	11	11	11	11	10	9	11	P25787	P25787	Proteasome subunit alpha type-2	PSMA2
30.3645	30.4377	30.4935	30.1899	30.2023	30.3148	30.0527	30.0819	30.292	30.2969	30.2422	30.4282	13	13	13	52.5	52.5	52.5	28.433	0	41.385	13845000000	117	1065000000	12	12	12	12	12	11	11	11	12	12	13	12	P25788	P25788	Proteasome subunit alpha type-3	PSMA3
31.6818	31.5188	31.5946	31.3272	31.4208	31.4844	31.4069	31.4869	31.6132	31.7333	31.5068	31.683	16	16	16	75.9	75.9	75.9	29.483	0	251	33361000000	235	2566200000	16	16	16	16	16	16	16	16	16	16	16	16	P25789	P25789	Proteasome subunit alpha type-4	PSMA4
NaN	NaN	NaN	26.9404	NaN	NaN	32.044	31.7009	31.0176	31.2433	31.1029	31.0834	29	29	29	33.4	33.4	33.4	116.61	0	186.97	14897000000	176	372410000	3	2	2	3	2	1	26	26	26	26	28	28	P26006	P26006	Integrin alpha-3;Integrin alpha-3 heavy chain;Integrin alpha-3 light chain	ITGA3
31.2628	30.8424	31.1867	30.843	31.2728	30.8031	32.437	32.3747	32.5588	32.4043	32.6233	32.4569	56	42	38	75	64.1	60	67.819	0	323.31	42951000000	399	1301500000	48	45	45	45	47	45	52	49	53	50	52	50	P26038	P26038	Moesin	MSN
31.3985	31.3304	31.2273	31.1946	31.2967	31.2851	31.5523	31.6739	31.1752	31.2911	31.3378	31.3365	22	22	22	69.2	69.2	69.2	54.416	0	323.31	28778000000	292	1027800000	20	18	21	20	20	18	21	22	18	20	21	21	P26196	P26196	Probable ATP-dependent RNA helicase DDX6	DDX6
28.0209	NaN	27.2284	NaN	NaN	27.4773	NaN	NaN	29.1096	29.814	NaN	28.7908	10	1	1	13.1	1.9	1.9	105.31	0	19.888	3210100000	17	66876000	7	8	7	8	9	8	10	10	10	10	10	10	P26232	P26232	Catenin alpha-2	CTNNA2
30.9704	30.76	30.4011	30.2245	30.6806	30.4774	30.7146	30.8243	29.3434	29.289	29.8746	30.1794	58	58	58	40.5	40.5	40.5	183.16	0	203.9	15379000000	277	202350000	55	53	48	46	50	47	48	48	31	26	41	43	P26358	P26358	DNA (cytosine-5)-methyltransferase 1	DNMT1
32.2908	32.0317	32.3668	32.3874	32.3759	32.407	31.4696	31.5618	31.9385	31.9752	31.934	31.8432	18	18	18	53.5	53.5	53.5	53.5	0	284.82	48207000000	293	3213800000	17	18	18	18	18	17	17	18	18	17	18	17	P26368	P26368	Splicing factor U2AF 65 kDa subunit	U2AF2
33.0639	33.0794	32.9874	33.1912	32.8834	32.919	33.338	33.2868	33.1815	33.1497	33.03	33.0524	21	21	21	66.8	66.8	66.8	24.261	0	91.661	97397000000	237	10822000000	16	17	17	17	17	17	16	18	20	18	17	17	P26373	P26373	60S ribosomal protein L13	RPL13
25.5467	25.6576	26.0775	25.5397	25.1734	25.9314	25.1062	25.4353	25.6109	26.5471	NaN	25.6886	5	5	5	16.5	16.5	16.5	46.319	0	17.284	540790000	12	25752000	3	2	5	2	4	3	2	3	4	5	2	3	P26440	P26440	Isovaleryl-CoA dehydrogenase, mitochondrial	IVD
NaN	NaN	NaN	NaN	NaN	NaN	30.3751	28.6033	30.3759	28.9932	30.3553	28.9903	7	7	7	46.5	46.5	46.5	11.728	0	9.4404	5190900000	30	865150000	0	0	1	1	0	1	7	7	7	6	7	6	P26447	P26447	Protein S100-A4	S100A4
32.2882	32.5357	32.4535	32.6895	32.3171	32.5282	32.7309	32.5448	32.9168	32.8202	32.6939	32.6575	19	15	15	53.1	40.7	40.7	24.033	0	126.06	68691000000	226	11448000000	15	17	15	19	18	18	19	19	19	19	19	17	P26583	P26583	High mobility group protein B2	HMGB2
34.2837	34.2384	34.3984	34.4159	34.3124	34.2376	34.1393	33.9526	34.1328	34.0857	34.0721	34.0944	29	29	26	75	75	71.2	57.221	0	323.31	212030000000	579	11160000000	25	28	28	29	27	29	28	28	28	27	27	28	P26599	P26599	Polypyrimidine tract-binding protein 1	PTBP1
32.3005	32.2977	32.3133	32.3115	32.3573	32.3372	32.5377	32.3366	32.7902	32.6483	32.7549	32.4528	48	48	43	64.2	64.2	58.4	83.434	0	323.31	62801000000	464	1495300000	41	41	39	39	45	41	42	43	43	42	46	40	P26639	P26639	Threonine--tRNA ligase, cytoplasmic	TARS
32.0327	31.8171	32.0618	31.7941	32.1903	31.9241	33.1741	32.7539	33.2009	32.7761	33.2229	32.867	66	66	66	63.1	63.1	63.1	140.47	0	323.31	68412000000	647	1159500000	59	56	53	54	54	55	64	61	61	60	63	58	P26640	P26640	Valine--tRNA ligase	VARS
34.7602	34.685	34.7617	34.8152	34.7089	34.7656	34.6765	34.8233	34.5615	34.816	34.5694	34.8426	42	42	42	84.2	84.2	84.2	50.118	0	323.31	304350000000	620	12681000000	40	40	39	40	38	41	38	37	39	39	38	39	P26641	P26641	Elongation factor 1-gamma	EEF1G
26.7077	26.0896	26.3296	26.578	27.2797	27.5435	27.2088	27.5788	27.394	27.6981	27.4709	28.0211	3	3	3	24.6	24.6	24.6	15.649	0	4.7613	1668300000	25	238330000	3	3	3	3	3	3	3	3	3	3	3	3	P26885	P26885	Peptidyl-prolyl cis-trans isomerase FKBP2	FKBP2
25.8877	26.0394	25.7906	26.2248	26.3884	26.8201	26.0814	NaN	25.7232	NaN	26.5928	25.6399	6	6	6	29.5	29.5	29.5	31.73	0	11.319	699350000	15	46623000	3	3	4	4	6	6	3	1	3	1	5	3	P27105	P27105	Erythrocyte band 7 integral membrane protein	STOM
27.8118	27.9568	27.7265	27.533	27.8163	27.5025	27.887	27.882	27.6658	27.918	27.9226	27.8316	9	9	9	56.1	56.1	56.1	25.268	0	13.809	2444800000	40	162990000	7	8	7	8	6	7	7	7	7	7	7	7	P27144	P27144	Adenylate kinase 4, mitochondrial	AK4
NaN	NaN	NaN	NaN	NaN	NaN	25.7817	25.685	26.4094	26.1686	26.5575	25.9184	5	5	5	18.5	18.5	18.5	58.762	0	11.629	395820000	10	13649000	1	1	0	0	0	0	4	5	2	4	4	3	P27338	P27338	Amine oxidase [flavin-containing] B	MAOB
33.1242	33.3344	33.2931	33.3693	33.3259	33.4352	33.2767	33.2139	33.3589	33.1442	33.4055	33.206	25	20	20	70.6	66.9	66.9	27.764	0	323.31	111110000000	307	7936300000	24	24	22	24	23	23	24	24	25	24	24	24	P27348	P27348	14-3-3 protein theta	YWHAQ
28.8515	29.0746	28.6734	29.2598	28.9172	29.427	28.3729	27.6633	28.0169	27.1458	28.2296	27.3725	16	9	9	58.3	38.8	38.8	43.135	0	126.45	4344000000	55	197450000	14	14	15	14	16	16	14	10	15	8	11	10	P27361	P27361	Mitogen-activated protein kinase 3	MAPK3
25.0853	25.0526	25.1379	24.939	25.1066	25.2778	24.949	24.668	24.7452	24.9583	24.8128	24.6881	7	5	5	15.4	11.7	11.7	84.488	0	17.337	347460000	19	8474600	7	5	7	5	6	6	5	5	6	6	5	6	P27448	P27448	MAP/microtubule affinity-regulating kinase 3	MARK3
27.2759	27.229	27.4038	27.3688	27.5883	27.6465	27.3877	27.1863	27.0575	27.4988	27.6177	27.4478	2	2	2	31.6	31.6	31.6	15.736	0	57.465	1884500000	27	628160000	2	2	2	1	2	2	2	2	2	2	2	2	P27449	P27449	V-type proton ATPase 16 kDa proteolipid subunit	ATP6V0C
24.848	24.9809	NaN	NaN	24.6307	25.1828	24.0557	NaN	NaN	NaN	NaN	NaN	4	4	4	10.5	10.5	10.5	86.636	0	15.301	148650000	11	4017700	3	2	2	0	3	4	2	1	0	0	0	0	P27540	P27540	Aryl hydrocarbon receptor nuclear translocator	ARNT
33.2756	33.2216	33.0019	33.0566	32.8981	32.8216	33.3547	33.4149	33.2982	33.2691	33.2514	33.263	19	19	19	63.6	63.6	63.6	24.604	0	263.71	103970000000	241	12997000000	16	17	18	14	15	18	15	17	18	17	16	16	P27635;Q96L21	P27635	60S ribosomal protein L10	RPL10
31.5959	31.5501	31.5563	31.6111	31.6623	31.7004	31.4005	31.4005	31.2846	31.2992	31.265	31.1997	34	34	34	64.8	64.8	64.8	68.137	0	323.31	31767000000	369	1058900000	30	32	30	31	32	31	30	29	29	25	28	29	P27694	P27694	Replication protein A 70 kDa DNA-binding subunit;Replication protein A 70 kDa DNA-binding subunit, N-terminally processed	RPA1
32.5916	32.4001	32.4599	32.4657	32.3643	32.4219	32.2987	32.6984	32.5195	32.8639	32.399	32.5764	25	25	25	84.9	84.9	84.9	35.554	0	323.31	64464000000	343	4604600000	23	24	22	21	23	24	20	23	23	22	22	21	P27695	P27695	DNA-(apurinic or apyrimidinic site) lyase;DNA-(apurinic or apyrimidinic site) lyase, mitochondrial	APEX1
26.0145	25.8862	26.0292	26.4592	26.1608	25.8807	26.8474	26.9241	26.9197	26.5662	26.4301	26.5506	5	5	5	31.2	31.2	31.2	30.518	0	24.016	970590000	11	74661000	4	3	4	3	2	2	5	4	4	4	3	5	P27707	P27707	Deoxycytidine kinase	DCK
32.8752	32.8148	32.939	32.8212	32.8812	32.7632	32.845	32.9964	32.8567	32.7036	32.8769	32.919	88	88	87	61.9	61.9	61.6	242.98	0	323.31	82636000000	801	802290000	81	79	81	79	79	80	79	80	77	77	79	78	P27708	P27708	CAD protein;Glutamine-dependent carbamoyl-phosphate synthase;Aspartate carbamoyltransferase;Dihydroorotase	CAD
32.9814	32.9468	32.8595	33.1896	33.4365	33.7707	33.6457	33.6469	33.7048	33.7155	34.1199	33.9255	24	24	24	65.2	65.2	65.2	48.141	0	323.31	133360000000	429	6350500000	22	20	20	23	21	24	22	23	23	23	23	23	P27797	P27797	Calreticulin	CALR
31.9026	32.0051	31.7451	31.9211	31.7993	31.9896	32.7114	32.5153	32.6572	32.435	32.589	32.5318	57	57	57	57.9	57.9	57.9	121	0	323.31	55023000000	609	859740000	46	49	49	50	50	50	52	52	53	51	51	51	P27816	P27816	Microtubule-associated protein 4	MAP4
33.3224	33.3067	33.4394	33.426	33.6925	33.7526	33.3115	33.3051	33.3115	33.4905	33.6822	33.5936	33	33	32	60.1	60.1	58.1	67.567	0	307.3	126840000000	367	3963800000	26	24	24	25	27	26	26	27	29	22	28	26	P27824	P27824	Calnexin	CANX
31.6269	31.4319	31.6644	31.5942	31.6708	31.6654	31.2943	31.2843	31.5464	31.5049	31.4876	31.4507	13	13	13	63.1	63.1	63.1	26.411	0	122.63	32720000000	125	2974500000	12	11	10	10	10	11	10	11	10	11	11	10	P28066	P28066	Proteasome subunit alpha type-5	PSMA5
30.1178	29.7947	29.9837	29.8383	29.9855	30.0196	29.6349	29.8417	29.8481	29.614	29.7949	29.838	9	9	9	44.3	44.3	44.3	29.204	0	72.868	11034000000	94	1003100000	7	7	7	8	7	7	7	6	8	7	7	7	P28070	P28070	Proteasome subunit beta type-4	PSMB4
30.2014	29.6155	29.996	29.7024	29.6234	29.5871	29.3339	28.9	29.4131	29.2903	29.2405	29.346	6	6	6	43.1	43.1	43.1	25.357	0	53.998	8386900000	57	762450000	6	6	5	5	5	5	5	4	5	6	5	5	P28072	P28072	Proteasome subunit beta type-6	PSMB6
31.6381	31.401	31.5027	31.477	31.4351	31.4188	31.3572	31.405	31.5636	31.6423	31.3601	31.6254	20	20	20	76	76	76	28.48	0	132.06	31686000000	220	2112400000	16	17	17	17	16	16	19	18	17	18	20	17	P28074	P28074	Proteasome subunit beta type-5	PSMB5
28.0525	28.6768	28.3882	28.6159	28.3704	28.5004	NaN	NaN	NaN	NaN	NaN	NaN	9	8	8	56.4	52.3	52.3	25.744	0	28.744	1956700000	37	122290000	8	9	9	9	8	9	0	0	0	0	0	0	P28161;P09488;P46439;Q03013	P28161	Glutathione S-transferase Mu 2	GSTM2
29.2377	29.2314	29.2131	29.2723	29.3614	29.2574	28.9214	28.8664	28.9177	28.8078	28.9769	28.6997	17	17	17	32	32	32	75.475	0	83.582	6058000000	128	151450000	15	15	16	16	17	16	16	15	14	12	14	13	P28288	P28288	ATP-binding cassette sub-family D member 3	ABCD3
27.4882	25.808	25.189	27.5272	25.9319	24.1408	30.5074	29.3725	30.4098	28.9878	31.2465	30.2043	39	39	39	43.2	43.2	43.2	138.38	0	116.87	7646400000	131	117640000	2	4	6	2	4	3	35	25	29	21	30	29	P28290	P28290	Sperm-specific antigen 2	SSFA2
31.148	31.2128	31.3117	31.2823	31.2215	31.2696	31.1905	30.9809	31.3262	31.3476	31.3132	31.1634	32	32	32	59.8	59.8	59.8	79.467	0	219.79	26528000000	293	647030000	28	27	28	28	26	29	28	28	28	26	25	30	P28331	P28331	NADH-ubiquinone oxidoreductase 75 kDa subunit, mitochondrial	NDUFS1
30.5691	30.7635	30.6161	30.6524	30.6258	30.3799	29.8247	29.5041	28.5724	28.6768	28.761	28.7409	34	34	34	47.5	47.5	47.5	123.63	0	164.91	11873000000	138	179890000	32	29	29	29	29	31	28	23	14	12	23	21	P28340;M0R3H8	P28340	DNA polymerase delta catalytic subunit	POLD1
NaN	NaN	NaN	NaN	NaN	NaN	25.9358	25.8066	26.0734	26.4274	25.9946	NaN	3	3	1	9.6	9.6	5.2	47.945	0	5.5825	490250000	6	30641000	3	1	2	2	2	2	3	3	3	3	3	3	P28347;Q15561;Q15562	P28347;Q15561;Q15562	Transcriptional enhancer factor TEF-1;Transcriptional enhancer factor TEF-3;Transcriptional enhancer factor TEF-4	TEAD1;TEAD4;TEAD2
25.4253	25.8181	25.2527	25.648	25.0246	25.7164	25.5611	25.2064	NaN	NaN	25.0859	25.0481	17	4	4	16.2	4	4	122.6	0	5.6549	413340000	23	7381100	16	16	16	17	15	15	15	14	13	13	15	13	P28370	P28370	Probable global transcription activator SNF2L1	SMARCA1
30.7068	30.6526	30.5103	30.7274	30.5892	30.6258	30.7301	30.4284	30.3484	30.2977	30.5157	30.4077	19	19	12	67.8	67.8	47.2	41.389	0	128.24	17244000000	188	783820000	16	16	14	15	16	16	19	17	17	15	16	15	P28482;P31152;Q16659	P28482	Mitogen-activated protein kinase 1	MAPK1
25.282	25.2259	25.2374	NaN	25.346	NaN	NaN	NaN	NaN	NaN	NaN	NaN	2	2	2	14.7	14.7	14.7	24.01	0.0030451	2.3718	200330000	7	20033000	2	2	2	1	2	1	0	0	1	0	0	1	P28676	P28676	Grancalcin	GCA
24.4786	24.3456	24.0897	24.4047	24.2144	24.3905	24.5066	24.6684	24.4306	24.5949	24.5555	24.4679	4	4	4	12.2	12.2	12.2	56.921	0.00064627	3.3194	237740000	7	8805400	2	3	3	2	3	3	3	3	3	3	3	3	P28702;P19793;P48443	P28702	Retinoic acid receptor RXR-beta	RXRB
30.8418	30.9011	31.0454	30.7815	31.0209	30.9394	30.2122	30.5179	30.5924	30.8169	30.5529	30.8539	27	27	27	59.5	59.5	59.5	56.166	0	180.25	19294000000	267	665320000	24	25	26	26	26	27	22	26	25	23	25	25	P28838	P28838	Cytosol aminopeptidase	LAP3
26.5174	26.6453	26.6509	26.7217	26.4935	26.3538	27.2402	27.0559	26.7165	26.999	27.4762	27.0452	5	5	5	15.3	15.3	15.3	49.452	0	21.901	1283100000	21	55788000	5	4	4	4	5	4	5	5	5	4	5	4	P29083	P29083	General transcription factor IIE subunit 1	GTF2E1
27.0137	27.3002	27.2663	27.4043	27.0265	26.8162	28.0718	27.8327	27.661	27.8151	27.8006	27.6315	9	9	9	40.9	40.9	40.9	33.043	0	57.708	2064200000	37	114680000	6	8	7	7	7	7	8	8	9	8	9	8	P29084	P29084	Transcription initiation factor IIE subunit beta	GTF2E2
28.9912	29.0148	29.2206	29.1902	29.3882	29.3562	28.9503	28.8604	28.8514	28.9005	28.9792	29.0392	23	23	23	27.7	27.7	27.7	138.35	0	76.521	5990500000	105	95087000	18	19	21	19	20	17	17	17	15	14	14	16	P29144	P29144	Tripeptidyl-peptidase 2	TPP2
28.2262	28.4591	28.2844	28.6662	28.3753	28.5204	29.227	29.1413	29.6648	29.3325	29.4251	29.2584	11	11	11	44	44	44	30.188	0	61.976	5449900000	66	340620000	9	8	8	10	8	9	10	10	11	10	11	10	P29218	P29218	Inositol monophosphatase 1	IMPA1
24.1298	22.4662	22.9853	23.3017	24.0106	23.8827	30.386	29.6401	32.0626	31.7546	31.8743	31.4062	38	38	36	54.3	54.3	52.4	108.27	0	323.31	15165000000	169	322670000	4	3	3	3	5	4	34	29	37	36	37	34	P29317;P54762;P54753;Q9UF33;Q06187;P54764;P54756	P29317	Ephrin type-A receptor 2	EPHA2
NaN	NaN	NaN	NaN	NaN	NaN	28.2652	28.4206	27.8891	28.1724	28.242	28.3372	14	14	14	31.8	31.8	31.8	67.56	0	55.82	1665100000	47	47574000	1	0	1	1	0	0	12	13	11	11	13	12	P29350	P29350	Tyrosine-protein phosphatase non-receptor type 6	PTPN6
NaN	NaN	NaN	NaN	25.5912	NaN	25.2893	25.4491	26.4249	25.7596	25.9144	25.5619	5	5	5	16.1	16.1	16.1	62.821	0	21.9	375190000	13	12937000	1	1	1	1	3	0	4	2	4	2	4	2	P29353	P29353	SHC-transforming protein 1	SHC1
27.9783	27.4915	27.6496	27.2961	27.1682	27.9552	26.5956	26.5051	NaN	NaN	26.1906	26.2356	7	7	7	37.6	37.6	37.6	32.868	0	74.445	1444900000	38	90305000	7	6	6	6	7	6	4	4	1	1	2	3	P29372	P29372	DNA-3-methyladenine glycosylase	MPG
24.7211	25.0969	NaN	24.2993	NaN	25.0229	30.172	29.5362	28.4552	29.1162	29.3718	28.8573	6	6	6	63	63	63	15.693	0	152.67	3728000000	40	466000000	2	3	1	2	1	3	6	6	6	5	6	6	P29373	P29373	Cellular retinoic acid-binding protein 2	CRABP2
34.6741	34.7498	34.6368	34.77	34.6231	34.676	35.2875	35.1714	35.4257	35.3264	35.3053	35.1998	55	55	55	91.3	91.3	91.3	67.877	0	323.31	368300000000	957	14732000000	49	49	48	52	47	52	51	52	52	51	52	51	P29401	P29401	Transketolase	TKT
26.2198	26.5122	26.5463	26.6905	26.4504	27.0023	26.3014	26.3421	26.1437	26.5526	26.4122	26.5031	5	5	5	7.1	7.1	7.1	97.55	0	7.5143	991160000	31	20228000	5	4	5	5	4	4	5	5	5	5	5	4	P29590	P29590	Protein PML	PML
32.6409	32.3787	32.7077	32.4875	32.6436	32.3721	32.3999	32.5288	32.587	32.416	32.406	32.4842	20	20	16	71.9	71.9	64.8	31.121	0	255.9	64431000000	217	4026900000	18	18	19	20	19	19	18	18	18	17	17	18	P29692	P29692	Elongation factor 1-delta	EEF1D
30.2893	30.2173	30.0255	30.0692	30.2874	30.1236	28.3435	28.4317	28.7911	28.9316	28.5962	28.7251	14	14	14	49.4	49.4	49.4	31.554	0	246.1	8701700000	170	621550000	14	9	11	11	9	11	8	8	6	8	8	7	P29966	P29966	Myristoylated alanine-rich C-kinase substrate	MARCKS
27.2097	27.0472	26.7689	26.7349	26.8566	26.746	27.7121	27.63	27.4558	27.616	27.7248	27.4621	8	8	5	28.1	28.1	16.4	42.123	0	34.879	1717700000	48	90403000	4	5	5	5	6	5	8	8	7	7	7	6	P29992;O95837	P29992	Guanine nucleotide-binding protein subunit alpha-11	GNA11
25.0728	25.5431	25.2719	25.6468	25.6123	25.5477	25.7375	25.0869	25.9721	25.8739	26.0017	25.1434	6	6	6	14	14	14	61.719	0	14.118	517500000	20	17250000	4	4	5	4	4	5	5	5	4	6	6	5	P30038	P30038	Delta-1-pyrroline-5-carboxylate dehydrogenase, mitochondrial	ALDH4A1
29.3191	29.3788	29.1458	29.0464	29.1826	29.2546	29.5908	29.6925	29.4809	29.9414	29.683	29.7031	12	12	12	44.4	44.4	44.4	28.993	0	144.42	7801800000	136	557270000	9	8	11	9	9	12	10	11	10	11	10	12	P30040	P30040	Endoplasmic reticulum resident protein 29	ERP29
33.7588	33.5921	33.4668	33.5521	33.6863	33.6482	33.1675	33.0413	33.225	33.3415	33.2273	33.1674	25	25	25	84.8	84.8	84.8	25.035	0	307.14	122120000000	324	8141400000	25	24	23	25	25	24	24	24	23	24	24	24	P30041	P30041	Peroxiredoxin-6	PRDX6
26.8136	27.0388	26.9195	26.8978	27.1112	27.0331	28.9321	28.718	29.152	29.249	29.1579	29.1665	8	8	8	65.5	65.5	65.5	22.119	0	49.888	3596100000	56	326920000	6	4	5	5	5	5	7	6	7	6	7	8	P30043	P30043	Flavin reductase (NADPH)	BLVRB
29.631	29.7078	29.6958	29.6327	29.7945	29.8574	30.4053	30.1489	30.6492	31.0058	30.636	30.5129	13	13	13	60.7	60.7	60.7	22.086	0	80.073	12956000000	108	996650000	13	12	11	11	13	12	11	11	12	12	12	11	P30044	P30044	Peroxiredoxin-5, mitochondrial	PRDX5
31.68	31.608	31.7973	31.495	31.5417	31.7149	31.4169	31.3015	31.8807	31.9274	31.5528	31.8139	14	14	14	68.4	68.4	68.4	27.692	0	236.47	35510000000	193	2367300000	12	11	12	10	11	11	11	10	14	12	12	12	P30048	P30048	Thioredoxin-dependent peroxide reductase, mitochondrial	PRDX3
27.8155	27.9588	28.0591	27.5385	27.6547	27.6734	27.7154	27.4284	NaN	28.0076	NaN	26.1769	2	2	2	13.7	13.7	13.7	17.49	0	9.9368	2191300000	13	438250000	2	2	2	2	2	2	2	2	1	2	1	2	P30049	P30049	ATP synthase subunit delta, mitochondrial	ATP5D
32.8965	32.8216	32.7947	32.7476	32.7129	32.6461	32.9377	33.0996	32.9264	33.1976	32.9614	33.0858	11	11	11	64.2	64.2	64.2	17.818	0	145.9	85136000000	221	9459600000	11	11	11	11	11	11	11	11	10	11	11	11	P30050	P30050	60S ribosomal protein L12	RPL12
30.1934	30.1277	30.4716	30.0738	30.2265	30.184	28.4641	28.6967	28.9562	29.4471	28.867	29.0421	9	9	9	53.4	53.4	53.4	31.387	0	107.11	9308000000	93	517110000	9	9	9	9	9	9	7	6	8	7	8	6	P30084	P30084	Enoyl-CoA hydratase, mitochondrial	ECHS1
28.9976	29.2217	29.2938	29.2069	29.1315	29.2635	29.4605	29.5153	29.4198	29.7437	29.3662	29.6654	15	15	15	67.3	67.3	67.3	22.222	0	105.86	7476400000	108	679670000	13	14	12	13	11	13	15	14	15	15	14	15	P30085	P30085	UMP-CMP kinase	CMPK1
31.6862	31.5804	31.6405	31.3278	31.5354	31.351	30.7775	30.662	30.9513	31.1168	30.7965	31.0518	18	18	18	85.6	85.6	85.6	21.057	0	152.69	27153000000	199	2715300000	16	18	16	16	17	17	15	15	16	14	14	14	P30086	P30086	Phosphatidylethanolamine-binding protein 1;Hippocampal cholinergic neurostimulating peptide	PEBP1
33.1559	33.207	33.292	33.2447	33.5115	33.6795	33.5367	33.6069	33.7985	33.9939	34.2601	33.9965	44	43	43	77	77	77	56.782	0	323.31	143300000000	591	4941500000	38	35	36	36	35	40	39	37	40	38	39	38	P30101	P30101	Protein disulfide-isomerase A3	PDIA3
33.1814	33.2233	32.9693	33.1089	33.1807	33.1522	33.3145	33.1701	33.1212	32.9832	33.1132	33.1112	40	40	31	74.5	74.5	57.2	65.308	0	323.31	100180000000	467	3130600000	36	35	38	40	40	38	39	39	39	35	37	39	P30153	P30153	Serine/threonine-protein phosphatase 2A 65 kDa regulatory subunit A alpha isoform	PPP2R1A
27.9954	27.2611	27.7305	27.2278	27.8275	27.4615	27.0554	26.7519	26.2016	25.864	25.8743	26.1927	19	10	10	44.3	26.1	26.1	66.213	0	50.414	1563500000	31	52117000	17	17	17	16	18	16	14	13	11	13	14	13	P30154	P30154	Serine/threonine-protein phosphatase 2A 65 kDa regulatory subunit A beta isoform	PPP2R1B
28.0404	28.2765	28.262	28.4147	27.9208	28.2445	28.2266	27.7637	27.4993	27.8322	27.865	27.9131	12	12	12	24.2	24.2	24.2	91.866	0	27.682	2932100000	45	75183000	12	12	10	10	10	9	8	8	8	8	6	5	P30260	P30260	Cell division cycle protein 27 homolog	CDC27
29.4909	29.6359	29.9211	29.852	29.7341	29.7425	29.1829	29.1374	29.0283	29.4277	29.3278	29.4241	6	6	5	51.7	51.7	48.3	22.04	0	120.77	8088200000	66	735290000	6	6	6	6	6	6	5	4	5	6	6	6	P30405	P30405	Peptidyl-prolyl cis-trans isomerase F, mitochondrial	PPIF
26.1656	NaN	26.3738	26.4933	26.4876	26.7466	NaN	NaN	NaN	NaN	NaN	NaN	4	4	4	4.1	4.1	4.1	165.67	0	16.887	826050000	8	13323000	3	2	3	3	3	3	1	2	2	2	3	1	P30414	P30414	NK-tumor recognition protein;Putative peptidyl-prolyl cis-trans isomerase	NKTR
29.7881	29.8362	29.9738	30.0575	29.9993	29.7603	29.8052	29.8426	29.9258	29.9805	30.1557	30.0169	15	15	13	33.3	33.3	31.9	56.806	0	147.18	10764000000	149	512570000	14	15	15	15	14	15	13	15	12	14	13	14	P30419	P30419	Glycylpeptide N-tetradecanoyltransferase 1	NMT1
29.945	29.8332	29.738	29.6876	29.7936	29.7399	29.9221	30.0746	30.0767	29.9723	30.0435	30.0283	16	16	16	61.1	61.1	61.1	36.032	0	264.33	10610000000	133	589460000	14	16	14	14	14	14	12	13	12	13	14	12	P30519	P30519	Heme oxygenase 2	HMOX2
31.1257	30.9513	30.8968	30.7735	30.9236	30.8733	30.4577	30.4153	30.1639	30.0036	30.1654	30.0239	24	24	24	57.5	57.5	57.5	50.097	0	142.36	17632000000	200	881610000	20	21	21	21	23	23	22	22	22	14	17	19	P30520;Q8N142	P30520	Adenylosuccinate synthetase isozyme 2	ADSS
26.6882	26.5675	26.501	26.1141	26.7042	27.0169	26.9628	27.3146	25.8465	26.3236	26.4485	26.6252	7	7	7	24.4	24.4	24.4	41.465	0	22.542	1112300000	31	55615000	6	6	5	5	7	6	6	7	4	4	7	6	P30533	P30533	Alpha-2-macroglobulin receptor-associated protein	LRPAP1
31.9751	31.7903	32.0431	32.0727	32.0245	31.9629	31.4538	31.4144	31.4793	31.4573	31.6013	31.3756	28	28	28	74.4	74.4	74.4	54.889	0	323.31	38115000000	320	1524600000	27	25	26	26	27	26	25	24	24	24	22	22	P30566;V9GY96	P30566	Adenylosuccinate lyase	ADSL
26.484	26.3517	NaN	26.1928	26.2156	26.6499	27.6829	27.5236	27.4605	27.0377	28.2468	27.5947	9	9	9	8	8	8	162.24	0	13.873	1542300000	31	19278000	4	4	3	4	5	6	8	7	7	8	8	8	P30622	P30622	CAP-Gly domain-containing linker protein 1	CLIP1
28.5258	28.5006	28.5502	28.2117	28.3462	28.3841	27.5907	27.2233	27.7426	27.7641	27.4893	27.8024	8	8	8	40.4	40.4	40.4	21.676	0	41.68	2990300000	53	249190000	8	6	6	7	6	6	5	4	5	5	5	6	P30626	P30626	Sorcin	SRI
25.8769	26.3374	26.0813	26.6442	26.07	26.4351	30.0198	30.2863	30.1945	30.839	30.4793	30.8463	16	15	15	47	44.3	44.3	42.741	0	78.104	7876100000	91	414530000	7	8	9	9	6	8	14	14	14	15	15	14	P30740;O75830	P30740	Leukocyte elastase inhibitor	SERPINB1
28.9213	29.0016	28.987	29.0379	29.1277	28.8603	28.0137	27.9794	29.0422	29.0465	28.6692	28.4334	5	5	4	9.7	9.7	7.6	67.638	0	13.779	4944500000	44	274690000	5	5	4	4	5	5	4	4	5	4	5	4	P30825	P30825	High affinity cationic amino acid transporter 1	SLC7A1
29.987	29.8481	30.2036	30.0112	29.8787	30.0338	29.7036	29.8837	29.6767	30.1968	29.8058	30.068	19	16	16	47.8	44.5	44.5	57.206	0	133.7	10815000000	128	491580000	18	16	16	18	17	17	16	16	15	16	17	16	P30837	P30837	Aldehyde dehydrogenase X, mitochondrial	ALDH1B1
30.8574	30.7824	30.6244	30.6665	30.7971	30.7671	30.6683	30.7194	30.2255	30.3897	30.5283	30.605	39	39	39	44.2	44.2	44.2	133.9	0	283.81	17768000000	341	301160000	36	33	33	37	37	37	34	32	31	29	29	31	P30876	P30876	DNA-directed RNA polymerase II subunit RPB2	POLR2B
31.4043	31.4959	31.5438	31.5403	31.4557	31.5125	31.0891	30.7454	31.1812	30.9738	31.1645	30.761	30	30	30	68.7	68.7	68.7	72.691	0	323.31	27495000000	369	886950000	28	28	28	29	27	27	26	24	26	24	27	24	P31040	P31040	Succinate dehydrogenase [ubiquinone] flavoprotein subunit, mitochondrial	SDHA
30.5613	30.6878	30.6566	30.9498	30.7825	30.8373	31.0237	30.3395	31.0913	30.6581	31.1355	30.4562	37	26	26	81.4	63.8	63.8	50.582	0	305.29	19821000000	250	792820000	33	32	32	35	32	31	32	29	32	29	30	29	P31150	P31150	Rab GDP dissociation inhibitor alpha	GDI1
30.8882	30.9847	30.48	30.3682	30.6721	30.5664	31.3646	31.2761	30.3043	30.6531	30.3358	30.8449	20	20	20	55.4	55.4	55.4	43.66	0	151.59	19338000000	143	1074300000	18	14	14	15	17	15	16	17	14	16	13	17	P31153;Q00266	P31153	S-adenosylmethionine synthase isoform type-2	MAT2A
24.5534	25.495	25.6602	24.8945	25.1533	25.6537	23.8812	NaN	24.4115	NaN	NaN	23.1148	7	4	4	25.4	15.6	15.6	46.302	0	10.725	273740000	15	13035000	6	7	3	6	6	6	4	3	3	3	3	4	P31323	P31323	cAMP-dependent protein kinase type II-beta regulatory subunit	PRKAR2B
29.9817	30.0707	29.7825	29.757	30.3866	30.2292	30.5279	30.9377	29.3188	29.8109	29.9168	31.249	22	22	20	64.8	64.8	62.5	44.877	0	183.9	13410000000	155	583030000	19	18	16	16	18	15	21	21	15	13	17	20	P31350	P31350	Ribonucleoside-diphosphate reductase subunit M2	RRM2
NaN	NaN	NaN	NaN	NaN	NaN	NaN	24.4061	24.3768	25.4714	26.0985	25.5185	2	2	2	13.1	13.1	13.1	21.641	0	8.6443	195060000	11	21673000	0	0	0	1	0	0	1	2	2	2	2	2	P31431	P31431	Syndecan-4	SDC4
26.8578	25.7012	26.0235	26.1421	26.7141	25.9419	23.9741	24.6903	24.8073	25.1272	24.1223	25.2335	8	5	5	30.6	21.8	21.8	42.963	0	39.607	583160000	27	38878000	6	6	6	4	6	4	4	5	4	5	4	4	P31483	P31483	Nucleolysin TIA-1 isoform p40	TIA1
32.2201	32.2037	31.781	31.6044	31.684	31.5863	31.8746	32.2799	31.3572	31.3992	31.3202	31.8315	27	27	27	71.5	71.5	71.5	44.868	0	323.31	39349000000	362	1873800000	26	26	27	27	26	27	26	26	26	23	24	26	P31689	P31689	DnaJ homolog subfamily A member 1	DNAJA1
25.9918	26.4752	26.2842	26.2839	25.9187	26.2276	26.8504	26.3263	26.2198	26.11	26.3586	26.3616	7	7	6	19.6	19.6	15.8	55.686	0	12.496	873260000	20	30113000	5	5	4	4	5	3	6	5	5	5	7	5	P31749;P31751	P31749	RAC-alpha serine/threonine-protein kinase	AKT1
31.9062	31.6543	32.0645	31.8206	31.9005	31.8428	31.2599	31.3981	31.5645	31.6716	31.4157	31.6569	26	26	25	69	69	67.5	52.645	0	323.31	36838000000	321	1534900000	26	25	24	24	24	25	21	23	23	22	22	21	P31930	P31930	Cytochrome b-c1 complex subunit 1, mitochondrial	UQCRC1
28.1836	28.1186	28.393	27.789	28.1596	28.4717	27.6907	27.9091	28.3375	27.8802	28.0426	27.8768	9	9	9	42	42	42	35.329	0	42.783	3080800000	40	236990000	8	8	6	8	9	8	7	6	8	5	5	5	P31937	P31937	3-hydroxyisobutyrate dehydrogenase, mitochondrial	HIBADH
33.0186	32.8789	33.1635	33.0431	33.1266	33.0018	32.5113	32.5062	32.703	32.6109	32.5941	32.6164	43	43	43	86	86	86	64.615	0	323.31	80738000000	528	2124700000	38	38	39	37	38	38	36	37	37	37	39	38	P31939	P31939	Bifunctional purine biosynthesis protein PURH;Phosphoribosylaminoimidazolecarboxamide formyltransferase;IMP cyclohydrolase	ATIC
30.1287	30.1585	30.1816	29.9178	30.1327	30.0447	29.5209	29.4028	29.3358	29.892	29.389	29.7223	13	11	11	57.8	54.9	54.9	36.926	0	151.37	10244000000	161	682920000	12	13	12	12	13	13	12	12	9	10	11	11	P31942	P31942	Heterogeneous nuclear ribonucleoprotein H3	HNRNPH3
33.6681	33.6322	33.5965	33.4264	33.5205	33.5111	32.6508	32.4734	32.5902	32.7275	32.511	32.6217	29	29	20	63	63	47.9	49.229	0	323.31	103590000000	456	5754900000	27	29	28	29	28	29	24	25	25	24	26	26	P31943	P31943	Heterogeneous nuclear ribonucleoprotein H;Heterogeneous nuclear ribonucleoprotein H, N-terminally processed	HNRNPH1
32.6013	32.4637	32.7203	32.6975	32.7274	32.6774	32.7194	32.6449	32.908	32.857	32.8256	32.7794	26	20	18	71.1	65	65	28.082	0	323.31	78594000000	312	5613900000	21	24	22	22	22	23	24	22	23	22	23	23	P31946	P31946	14-3-3 protein beta/alpha;14-3-3 protein beta/alpha, N-terminally processed	YWHAB
29.8202	31.3297	NaN	30.0868	NaN	29.9289	33.921	33.8261	33.746	34.3638	34.2043	34.2811	27	23	23	76.6	73.8	73.8	27.774	0	323.31	104550000000	190	6534400000	6	6	5	6	5	7	25	27	25	25	27	25	P31947	P31947	14-3-3 protein sigma	SFN
33.4803	33.4447	33.6289	33.4773	33.4954	33.4834	33.33	33.4896	33.5786	33.5625	33.4279	33.5425	58	58	58	73.1	73.1	73.1	62.639	0	323.31	127710000000	774	3648800000	53	53	54	55	54	53	53	52	55	52	54	50	P31948	P31948	Stress-induced-phosphoprotein 1	STIP1
28.5204	29.217	27.8486	28.457	28.1868	28.755	31.5934	31.3013	31.6686	31.9911	31.7387	31.6777	10	10	10	86.7	86.7	86.7	11.74	0	201.82	19779000000	76	3955800000	7	6	5	6	5	8	8	9	10	9	8	9	P31949	P31949	Protein S100-A11;Protein S100-A11, N-terminally processed	S100A11
32.1838	32.1639	32.4517	32.1351	32.2371	32.2962	30.9195	30.8483	31.4738	31.463	31.3857	31.3802	19	18	18	72.2	66.7	66.7	21.892	0	182.82	40620000000	287	3124600000	18	18	18	18	18	18	18	18	19	18	18	18	P32119	P32119	Peroxiredoxin-2	PRDX2
NaN	NaN	NaN	NaN	25.5712	NaN	NaN	24.9382	NaN	NaN	24.9506	NaN	3	3	3	11.5	11.5	11.5	46.105	0	9.5993	326010000	17	15524000	1	1	1	1	3	1	1	2	1	1	2	1	P32121	P32121	Beta-arrestin-2	ARRB2
26.4201	26.3654	26.5324	NaN	26.1737	NaN	NaN	NaN	NaN	NaN	25.9544	NaN	6	6	5	13.6	13.6	12.3	61.244	0.0004416	3.8645	556800000	5	19886000	3	3	5	3	5	4	1	1	2	1	2	0	P32189;Q14409	P32189;Q14409	Glycerol kinase;Putative glycerol kinase 3	GK;GK3P
29.5021	29.18	29.4988	29.0946	29.5827	29.3377	30.4637	30.5931	30.8692	31.1166	30.7541	30.9317	16	15	15	62.4	58.3	58.3	33.36	0	275.73	13193000000	170	879520000	14	13	12	11	15	15	16	16	15	16	16	16	P32322	P32322	Pyrroline-5-carboxylate reductase 1, mitochondrial	PYCR1
25.0254	NaN	NaN	24.7107	NaN	24.8877	NaN	NaN	NaN	NaN	NaN	NaN	3	3	3	10.2	10.2	10.2	62.031	0	5.3104	300450000	4	10015000	2	2	2	2	3	2	2	2	2	2	2	2	P32780	P32780	General transcription factor IIH subunit 1	GTF2H1
29.1224	29.1101	29.0915	29.1369	29.6122	29.6095	27.9557	27.6404	27.6014	27.9058	27.9534	27.8592	15	15	15	63.7	63.7	63.7	44.508	0	63.931	4802800000	82	218310000	15	13	14	13	14	15	8	8	8	8	10	8	P32929	P32929	Cystathionine gamma-lyase	CTH
32.853	32.9456	32.7681	32.9175	32.8397	32.725	33.2459	33.246	33.2785	33.3213	33.1204	33.413	16	16	16	76	76	76	21.863	0	289.21	99687000000	245	11076000000	14	16	16	15	15	15	15	15	14	15	14	15	P32969	P32969	60S ribosomal protein L9	RPL9
25.8647	25.9676	25.8309	25.9326	25.7689	25.8285	25.6812	25.0734	25.7021	NaN	25.4043	25.1747	4	4	4	8.5	8.5	8.5	77.942	0	7.665	558870000	15	14707000	3	3	3	2	3	3	4	3	3	1	3	2	P33121	P33121	Long-chain-fatty-acid--CoA ligase 1	ACSL1
31.3473	31.3792	31.3895	31.3634	31.4084	31.4645	32.203	32.0558	32.0358	31.9568	32.1668	32.0139	57	57	46	66	66	56.9	109.68	0	323.31	38744000000	522	645730000	49	46	47	48	50	48	54	52	55	51	51	53	P33176;O60282	P33176	Kinesin-1 heavy chain	KIF5B
29.6033	29.6356	29.8388	29.7843	29.4681	29.701	28.8021	28.9045	28.8901	28.7689	28.7755	29.0045	17	17	9	44	44	25.1	60.959	0	109.77	7179200000	113	299130000	16	16	16	17	16	16	12	13	13	12	13	13	P33240	P33240	Cleavage stimulation factor subunit 2	CSTF2
30.0716	30.1269	30.044	29.9126	30.0239	30.0642	29.4315	29.5282	29.1876	28.9087	29.331	29.2177	11	11	11	54.4	54.4	54.4	26.563	0	59.278	9477300000	82	557490000	10	7	7	8	8	9	8	7	6	5	7	6	P33316	P33316	Deoxyuridine 5-triphosphate nucleotidohydrolase, mitochondrial	DUT
26.7972	26.9326	26.8852	26.799	27.0362	27.1046	28.1035	28.0651	28.0347	28.0816	27.9411	28.1603	14	14	14	16	16	16	171.59	0	45.13	2112700000	40	28942000	8	6	5	5	7	6	10	12	11	10	11	12	P33527	P33527	Multidrug resistance-associated protein 1	ABCC1
27.0058	26.9953	26.9023	26.5953	26.8874	26.8215	27.2049	27.0878	NaN	NaN	NaN	NaN	3	3	3	51.9	51.9	51.9	9.8602	0	9.0261	1043300000	5	260810000	3	3	3	3	3	3	3	3	1	3	2	1	P33552	P33552	Cyclin-dependent kinases regulatory subunit 2	CKS2
24.5679	NaN	NaN	25.2786	24.9131	NaN	26.1617	26.5397	NaN	25.2091	NaN	24.8217	3	3	3	9	9	9	72.968	0	5.8944	344270000	6	11476000	2	1	1	2	2	1	3	3	0	3	1	3	P33908	P33908	Mannosyl-oligosaccharide 1,2-alpha-mannosidase IA	MAN1A1
25.0421	25.0134	24.7645	24.9227	25.1029	24.8557	NaN	24.3325	NaN	NaN	NaN	NaN	2	2	2	3.6	3.6	3.6	97.071	0.00065104	3.5	211460000	7	4499200	2	2	2	2	2	2	1	2	0	0	0	1	P33981	P33981	Dual specificity protein kinase TTK	TTK
32.7238	32.7398	32.4272	32.4625	32.4001	32.4421	32.4685	32.3508	31.7387	31.1504	31.6803	32.0131	44	44	44	61.4	61.4	61.4	96.557	0	323.31	55792000000	451	1239800000	42	42	35	40	40	38	38	40	34	29	34	32	P33991;Q9UJA3	P33991	DNA replication licensing factor MCM4	MCM4
32.2049	32.2944	31.9421	32.0706	31.9049	31.9241	32.0819	31.9406	31.2718	30.995	31.3273	31.5972	35	35	35	58.2	58.2	58.2	82.285	0	247.98	41163000000	360	980060000	34	33	33	33	32	33	31	33	29	26	29	32	P33992	P33992	DNA replication licensing factor MCM5	MCM5
32.5931	32.7228	32.3795	32.4576	32.365	32.3216	32.3631	32.3111	31.5875	31.2247	31.6915	31.9859	44	44	44	64	64	64	81.307	0	323.31	53766000000	402	1414900000	42	40	39	35	39	36	39	39	33	32	33	33	P33993	P33993	DNA replication licensing factor MCM7	MCM7
28.6856	29.1629	29.0229	28.8655	28.818	28.9529	28.879	28.6451	28.8509	28.6191	28.6571	28.6613	12	12	12	38.7	38.7	38.7	53.082	0	37.346	5033100000	98	209710000	9	11	11	11	11	11	11	9	11	10	11	10	P34896	P34896	Serine hydroxymethyltransferase, cytosolic	SHMT1
32.9887	32.8788	32.9395	32.6704	33.0997	32.8332	32.8331	32.6619	33.0823	32.903	33.0115	32.782	41	41	41	79.6	79.6	79.6	55.992	0	323.31	84824000000	476	2925000000	41	41	41	41	40	40	38	41	40	40	38	36	P34897	P34897	Serine hydroxymethyltransferase, mitochondrial	SHMT2
24.4237	NaN	24.4182	24.7284	24.7789	25.5356	25.9545	26.2927	NaN	26.4063	25.5855	26.0639	2	2	2	7.4	7.4	7.4	62.615	0	47.216	469240000	17	14664000	2	1	2	2	2	2	2	2	1	2	2	2	P34913	P34913	Bifunctional epoxide hydrolase 2;Cytosolic epoxide hydrolase 2;Lipid-phosphate phosphatase	EPHX2
33.6761	33.605	33.7482	33.7332	33.7706	33.6679	33.7139	33.7581	33.6453	33.7651	33.828	33.7558	78	78	74	86.9	86.9	83.2	94.33	0	323.31	148940000000	907	2978700000	65	67	66	69	68	67	65	64	71	69	65	64	P34932	P34932	Heat shock 70 kDa protein 4	HSPA4
29.9464	29.9596	29.9994	30.0345	30.2595	30.2632	28.9271	28.664	28.7178	28.5556	28.8422	28.4832	16	16	16	50.1	50.1	50.1	46.655	0	117.33	8459000000	100	445210000	12	14	16	14	15	15	8	7	7	8	8	7	P34949	P34949	Mannose-6-phosphate isomerase	MPI
NaN	NaN	NaN	NaN	NaN	NaN	25.3822	25.1668	NaN	NaN	24.9388	24.5882	2	2	2	5.7	5.7	5.7	61.68	0	5.4432	225820000	7	8065200	1	1	1	1	1	1	2	2	1	1	2	2	P35052	P35052	Glypican-1;Secreted glypican-1	GPC1
26.8231	27.0969	27.1437	26.8237	26.6683	26.8601	27.1173	27.2512	27.1694	27.3478	27.0233	27.4032	4	4	4	36.4	36.4	36.4	15.046	0	15.807	1470300000	22	210040000	4	3	3	3	4	3	3	3	3	4	3	4	P35080	P35080	Profilin-2	PFN2
28.8509	28.3197	28.4115	28.6105	28.0631	28.0473	NaN	NaN	NaN	NaN	NaN	NaN	6	6	6	33.4	33.4	33.4	32.973	0	38.429	1909300000	27	136380000	4	6	6	6	6	6	0	0	0	0	0	0	P35219	P35219	Carbonic anhydrase-related protein	CA8
31.28	31.2482	31.2399	31.1853	31.2398	31.2292	32.7051	32.7865	32.8983	33.0366	32.9254	32.782	52	52	42	72.8	72.8	63.6	100.07	0	323.31	53431000000	507	1136800000	38	40	39	35	42	35	49	49	47	49	49	47	P35221	P35221	Catenin alpha-1	CTNNA1
30.1323	30.1352	30.0501	29.8509	30.0041	29.8906	31.5119	31.581	31.733	31.6618	31.6795	31.4609	34	29	29	59.5	54.2	54.2	85.496	0	275.84	22655000000	286	539410000	30	27	24	26	28	26	28	30	31	30	29	30	P35222	P35222	Catenin beta-1	CTNNB1
33.0697	33.2272	33.0882	33.0324	32.8959	33.1054	33.1246	33.5326	33.4248	33.931	33.3154	33.7194	25	25	25	79.8	79.8	79.8	29.804	0	306.92	111040000000	286	6168600000	21	21	20	23	21	23	22	23	25	22	21	23	P35232	P35232	Prohibitin	PHB
28.717	28.9389	28.9741	28.9302	28.7311	28.9323	29.3176	29.2784	29.4725	29.675	29.5057	29.5903	16	16	16	57.2	57.2	57.2	42.621	0	131.62	6440300000	152	306680000	14	13	14	13	12	13	13	14	14	15	14	14	P35237	P35237	Serpin B6	SERPINB6
24.4679	25.0333	25.3394	24.5419	25.0137	24.833	24.7158	NaN	24.7015	NaN	24.6709	NaN	2	2	2	5.7	5.7	5.7	69.689	0	5.3456	281380000	4	8039400	2	2	2	2	2	2	2	1	2	1	2	1	P35240	P35240	Merlin	NF2
30.4991	30.4683	30.4923	30.509	30.4227	30.5255	30.8058	30.3249	30.6387	30.3819	30.7771	30.2554	45	25	25	64.5	44.9	44.9	68.563	0	221.19	16508000000	279	532520000	40	40	40	42	39	41	42	40	42	40	39	41	P35241	P35241	Radixin	RDX
29.3053	29.3795	29.5783	29.1115	29.2142	29.3625	28.3206	27.9937	28.0446	28.312	28.1496	28.3353	8	8	8	89.3	89.3	89.3	13.569	0	80.051	5212900000	48	651610000	6	6	6	6	6	6	5	6	6	5	4	6	P35244	P35244	Replication protein A 14 kDa subunit	RPA3
29.5997	29.6071	29.5121	29.3759	29.3737	29.4506	30.0188	29.8727	29.4788	29.3501	29.6535	29.6717	16	16	16	57.9	57.9	57.9	39.681	0	84.318	8623500000	85	453870000	14	13	13	13	14	15	14	14	13	12	14	12	P35249	P35249	Replication factor C subunit 4	RFC4
29.392	29.4775	29.1847	29.4358	29.5055	29.4833	29.759	29.4472	29.3257	29.2651	29.4	29.597	11	11	11	45.8	45.8	45.8	39.157	0	98.217	7766400000	108	353020000	10	10	11	10	11	11	9	8	8	9	9	9	P35250	P35250	Replication factor C subunit 2	RFC2
28.2785	28.2433	28.0379	28.2436	28.2439	28.1812	28.5744	28.4023	27.8265	27.6875	28.2411	28.0736	16	16	16	20.3	20.3	20.3	128.25	0	45.411	3235500000	61	56762000	11	13	11	13	12	13	14	10	8	13	10	10	P35251	P35251	Replication factor C subunit 1	RFC1
32.7408	32.6712	32.5491	32.6437	32.3238	32.3772	31.9194	32.2018	32.4126	32.2048	32.0696	31.9997	8	8	7	57	57	50.8	14.787	0	138.73	59935000000	132	14984000000	7	6	7	7	8	7	8	7	7	6	6	6	P35268	P35268	60S ribosomal protein L22	RPL22
29.6841	29.7025	29.633	29.587	29.7251	29.8212	30.2909	30.4545	30.305	30.4666	30.2275	30.4913	19	19	19	47.2	47.2	47.2	58.24	0	218.81	11980000000	172	599020000	12	13	14	13	13	14	14	16	17	13	15	14	P35269	P35269	General transcription factor IIF subunit 1	GTF2F1
28.0887	28.149	28.1686	28.1864	27.7988	28.0396	29.5981	29.9557	29.9017	30.2472	29.7217	30.0504	10	10	10	50.2	50.2	50.2	28.048	0	122.26	6665700000	94	476120000	10	8	6	9	8	9	9	10	10	10	10	10	P35270	P35270	Sepiapterin reductase	SPR
32.1026	32.0969	32.1299	32.1746	32.2206	32.1423	NaN	NaN	NaN	NaN	NaN	NaN	32	32	32	80.4	80.4	80.4	60.586	0	323.31	25706000000	214	988710000	29	31	32	30	28	31	1	0	0	0	1	0	P35520	P35520	Cystathionine beta-synthase	CBS
NaN	NaN	NaN	NaN	NaN	NaN	NaN	NaN	NaN	NaN	23.9597	23.8337	4	4	4	4.8	4.8	4.8	131.59	0	8.3144	109870000	9	1927500	0	0	1	1	1	1	2	2	2	1	2	3	P35568	P35568	Insulin receptor substrate 1	IRS1
30.3754	30.2911	30.1226	29.971	29.7315	29.6131	29.7911	29.7168	29.5933	29.6622	28.876	29.2355	40	40	40	44.2	44.2	44.2	174.76	0	123.29	9947800000	186	106970000	36	35	37	32	34	32	31	30	35	25	19	25	P35573	P35573	Glycogen debranching enzyme;4-alpha-glucanotransferase;Amylo-alpha-1,6-glucosidase	AGL
34.1578	34.1286	34.1537	34.2461	34.1192	34.1712	35.4255	35.2826	35.5163	35.3771	35.5803	35.48	184	184	155	71.5	71.5	63	226.53	0	323.31	346390000000	2262	3330700000	155	148	148	147	155	148	166	169	172	169	167	169	P35579;P12883;P13535;Q9Y623;P13533;P12882;Q9UKX2	P35579	Myosin-9	MYH9
32.7484	32.8793	32.7992	32.9662	32.7593	32.8778	31.1522	30.7938	31.1115	30.8767	31.106	30.7344	115	94	90	60.1	51.3	49.7	229	0	323.31	52897000000	682	518600000	109	106	106	103	101	106	87	78	74	75	78	69	P35580	P35580	Myosin-10	MYH10
31.7836	31.7742	31.6769	31.6851	31.7567	31.7859	31.6872	31.7768	31.7738	31.8823	31.829	31.8127	42	42	42	68.2	68.2	68.2	102.49	0	323.31	38493000000	477	801930000	37	33	33	32	35	36	36	40	37	36	38	36	P35606	P35606	Coatomer subunit beta	COPB2
27.4338	27.3187	26.9283	27.3192	27.2294	27.0817	26.6041	26.5354	26.7502	26.8679	26.6014	26.9337	4	4	4	12.7	12.7	12.7	64.734	0	22.307	1415400000	25	67399000	4	4	4	4	3	2	4	4	3	3	4	4	P35610	P35610	Sterol O-acyltransferase 1	SOAT1
29.1281	29.1181	28.8355	28.9282	28.9077	28.7697	27.587	27.3332	26.5254	26.0667	26.8003	26.7356	16	16	15	31.1	31.1	30	80.954	0	43.81	3496500000	67	129500000	16	16	16	15	16	16	10	9	5	5	8	6	P35611	P35611	Alpha-adducin	ADD1
25.2292	25.3518	25.3273	24.913	NaN	NaN	NaN	NaN	NaN	NaN	NaN	NaN	5	4	4	6.7	5.6	5.6	80.853	0	5.8357	172910000	10	4940100	4	3	5	3	4	2	1	0	0	2	1	0	P35612	P35612	Beta-adducin	ADD2
31.5424	31.4181	31.3507	31.323	31.5537	31.6151	31.7371	31.6058	31.6607	31.6998	31.8663	31.7359	8	8	8	34.5	34.5	34.5	42.2	0	239.72	35018000000	120	2334600000	7	6	6	7	8	8	6	6	8	7	8	8	P35613	P35613	Basigin	BSG
32.2406	32.175	32.0684	32.0903	32.0316	31.9488	31.0299	31.3889	31.4712	31.4825	31.1685	31.3145	16	16	14	25.3	25.3	25.3	53.425	0	276.8	38736000000	228	2979700000	15	16	15	15	15	16	13	15	14	13	14	12	P35637	P35637	RNA-binding protein FUS	FUS
28.9411	28.9392	29.2327	29.089	29.1344	29.087	27.9991	28.2863	28.2981	28.4662	28.4955	28.4448	26	26	26	21.5	21.5	21.5	213.62	0	193.87	4758200000	127	64300000	22	20	21	22	19	22	13	14	14	14	13	13	P35658	P35658	Nuclear pore complex protein Nup214	NUP214
31.3687	31.417	31.3569	31.5331	31.3814	31.504	30.3819	30.2021	30.2474	30.3488	30.3283	30.3005	19	19	19	42.4	42.4	42.4	42.674	0	115.55	22472000000	191	1070100000	19	18	18	19	18	18	18	15	17	18	16	15	P35659	P35659	Protein DEK	DEK
26.7599	27.0255	27.0904	27.1111	27.1283	27.0725	26.8097	26.7841	27.0382	26.6335	26.8961	26.6938	6	6	5	29.1	29.1	25.9	42.447	0	11.086	1351200000	38	61418000	5	5	5	4	5	4	3	5	4	4	4	4	P35813	P35813	Protein phosphatase 1A	PPM1A
30.4847	31.9679	29.9035	30.3431	30.0471	30.6011	28.7906	30.5522	30.5614	30.8555	30.1234	30.2061	50	41	1	78.2	72.3	4.7	65.432	0	255.4	16438000000	184	410950000	32	41	27	37	32	37	25	34	37	37	33	33	P35908	P35908	Keratin, type II cytoskeletal 2 epidermal	KRT2
31.5499	31.4944	31.4674	31.5745	31.4044	31.3568	31.792	31.7609	31.758	31.7624	31.7027	31.7954	31	31	31	69.5	69.5	69.5	48.633	0	217.94	34821000000	290	1243600000	27	30	27	26	27	25	26	28	27	27	23	28	P35998	P35998	26S protease regulatory subunit 7	PSMC2
26.8718	NaN	26.5637	26.302	26.2246	26.0116	26.113	25.8046	26.3552	26.2353	NaN	26.1649	6	6	6	43.5	43.5	43.5	20.878	0	5.9148	863880000	16	95987000	6	4	5	5	5	4	3	3	3	2	5	2	P36404;V9GYD0	P36404;V9GYD0	ADP-ribosylation factor-like protein 2	ARL2;ARL2-SNX15
27.8614	27.2792	27.7985	27.8069	27.8165	27.8827	27.6458	27.3382	27.3786	27.3198	27.5438	27.3912	4	4	4	39	39	39	20.455	0	33.28	2171300000	32	197390000	4	3	4	4	4	4	3	3	2	3	2	3	P36405	P36405	ADP-ribosylation factor-like protein 3	ARL3
28.3558	28.4186	28.561	28.6403	28.4047	28.5131	28.3471	28.1111	27.8223	28.2191	28.2156	28.1734	18	11	11	59.5	44.5	44.5	44.424	0	95.831	3592200000	85	179610000	17	15	15	15	15	15	13	11	14	13	14	15	P36507	P36507	Dual specificity mitogen-activated protein kinase kinase 2	MAP2K2
31.0407	30.9092	31.0635	30.8499	30.9706	30.8834	31.262	31.1322	31.4805	31.4094	31.2824	31.1342	13	13	13	46.3	46.3	46.3	32.996	0	172.26	24863000000	138	1912500000	12	12	12	12	12	12	12	13	12	11	12	12	P36542	P36542	ATP synthase subunit gamma, mitochondrial	ATP5C1
28.2825	28.6147	28.6285	28.2865	28.1068	28.2758	27.9171	27.7848	28.0201	28.9585	27.7688	28.4311	12	12	12	54.9	54.9	54.9	26.145	0	40.057	3418400000	55	262950000	6	6	7	7	9	10	9	11	10	10	10	10	P36543;Q96A05	P36543	V-type proton ATPase subunit E 1	ATP6V1E1
29.945	29.8976	29.8577	29.699	29.6954	29.7195	31.1691	31.4807	31.4717	31.7204	31.2212	31.6179	28	28	28	63.7	63.7	63.7	50.151	0	200.06	20026000000	228	741690000	24	22	21	21	22	21	28	28	28	28	27	27	P36551	P36551	Oxygen-dependent coproporphyrinogen-III oxidase, mitochondrial	CPOX
34.353	34.3288	34.2961	34.3695	34.1437	34.0869	34.4804	34.5189	34.5465	34.5786	34.43	34.5174	37	37	37	59	59	59	47.697	0	323.31	236860000000	496	14804000000	32	34	33	34	33	33	34	36	36	34	33	34	P36578	P36578	60S ribosomal protein L4	RPL4
26.4474	25.9969	25.6797	25.7229	25.9345	25.7438	25.6158	25.3804	25.227	NaN	25.3117	NaN	2	2	2	14.2	14.2	14.2	22.519	0	9.9543	531200000	15	53120000	2	2	2	2	2	2	2	2	1	1	2	1	P36639	P36639	7,8-dihydro-8-oxoguanine triphosphatase	NUDT1
31.246	31.299	31.3397	31.3074	31.6226	31.568	32.1989	32.1796	32.4631	32.5154	32.4644	32.3314	41	41	41	62.1	62.1	62.1	106.49	0	323.31	43608000000	370	1063600000	37	34	32	30	35	35	38	38	37	39	38	36	P36776	P36776	Lon protease homolog, mitochondrial	LONP1
30.8502	31.1499	30.8702	31.1484	30.9496	31.1304	30.7769	30.5372	30.6757	30.8038	30.7583	30.7087	28	28	28	69.8	69.8	69.8	61.448	0	323.31	20784000000	292	611290000	26	27	26	28	26	26	24	25	23	25	25	26	P36871	P36871	Phosphoglucomutase-1	PGM1
28.7064	28.7501	28.8459	28.6308	28.7172	28.7422	27.9176	27.9398	27.8059	27.6236	27.6178	27.6755	23	3	3	65.6	7.4	7.4	36.983	0	15.666	3588200000	27	224260000	20	23	20	21	22	22	23	21	22	20	21	22	P36873	P36873	Serine/threonine-protein phosphatase PP1-gamma catalytic subunit	PPP1CC
27.7425	28.2233	27.9252	28.2846	28.0093	28.0088	28.7858	28.7387	28.9142	28.9355	29.0674	28.8256	15	15	15	30.1	30.1	30.1	68.66	0	31.751	4054800000	70	130800000	9	12	12	12	11	12	13	14	13	15	13	12	P36915	P36915	Guanine nucleotide-binding protein-like 1	GNL1
NaN	NaN	NaN	NaN	NaN	NaN	27.5611	28.3066	27.9621	28.2969	27.9207	28.3105	11	11	11	43.5	43.5	43.5	42.1	0	35.188	1614800000	33	73398000	2	1	2	1	2	2	7	8	9	10	10	11	P36952	P36952	Serpin B5	SERPINB5
26.1075	26.5261	25.8716	26.0667	26.3428	26.1778	26.2965	25.8342	25.3809	NaN	NaN	26.2267	3	3	3	37.6	37.6	37.6	14.523	0	50.969	670010000	24	83752000	3	3	3	3	3	3	3	2	2	1	1	2	P36954	P36954	DNA-directed RNA polymerase II subunit RPB9	POLR2I
29.0036	29.1369	29.1121	29.1483	29.2499	29.1959	29.6519	29.5314	29.808	29.8259	29.7253	29.7582	15	15	15	37.5	37.5	37.5	48.755	0	57.331	7720500000	108	335670000	12	13	12	11	12	11	14	14	14	13	14	13	P36957	P36957	Dihydrolipoyllysine-residue succinyltransferase component of 2-oxoglutarate dehydrogenase complex, mitochondrial	DLST
25.0312	NaN	24.6368	24.5699	24.6279	NaN	NaN	NaN	NaN	NaN	NaN	NaN	2	2	2	9.6	9.6	9.6	22.174	0.0094231	1.7702	179180000	4	14932000	2	2	2	2	2	1	2	1	1	0	1	1	P36969	P36969	Phospholipid hydroperoxide glutathione peroxidase, mitochondrial	GPX4
31.058	31.1218	31.1327	31.3364	31.108	31.3176	31.1602	30.917	30.7162	30.8826	30.6736	30.7656	8	8	8	47.8	47.8	47.8	14.57	0	147.36	23458000000	81	3351100000	8	8	8	7	7	6	7	7	8	7	6	6	P37108	P37108	Signal recognition particle 14 kDa protein	SRP14
28.0972	28.0806	28.1567	27.8298	28.2567	28.1278	27.2218	27.626	27.4039	27.7961	27.6308	27.8483	7	7	7	21.5	21.5	21.5	53.254	0	38.214	2606800000	56	260680000	7	6	6	5	6	6	5	5	6	5	5	5	P37198	P37198	Nuclear pore glycoprotein p62	NUP62
NaN	26.0345	NaN	25.4093	25.63	25.6942	28.3039	27.1346	28.2906	27.9866	28.8296	27.6004	7	7	7	36.8	36.8	36.8	22.313	0	14.453	1763000000	33	117530000	1	2	2	4	2	2	7	7	7	7	7	7	P37235;P84074;P61601	P37235;P84074	Hippocalcin-like protein 1;Neuron-specific calcium-binding protein hippocalcin	HPCAL1;HPCA
28.2749	27.6129	27.7017	27.5311	27.9557	27.9818	29.0169	27.9702	27.8461	26.2313	28.7767	27.8117	12	12	12	39.1	39.1	39.1	48.115	0	19.879	3008400000	37	136750000	8	9	8	9	9	7	12	10	9	4	10	6	P37268	P37268	Squalene synthase	FDFT1
32.0965	32.1091	32.0665	31.8801	31.9398	32.1922	30.3079	30.4127	30.2618	30.4905	30.3971	30.4377	21	21	21	92.5	92.5	92.5	22.391	0	202.55	31295000000	175	2407300000	19	21	21	21	21	21	17	17	17	18	16	19	P37802;Q9UI15	P37802	Transgelin-2	TAGLN2
31.7323	31.8126	31.7576	31.804	31.7768	31.7998	32.0839	31.6679	32.0579	31.7337	31.985	31.738	21	21	21	46.6	46.6	46.6	37.54	0	58.47	40621000000	227	2389500000	20	20	20	20	20	19	18	18	18	18	18	20	P37837	P37837	Transaldolase	TALDO1
30.0554	30.0672	30.2083	30.0575	30.1744	30.1433	29.7823	29.5645	29.997	30.1764	29.9746	29.8321	18	18	18	57.6	57.6	57.6	27.843	0	78.069	11390000000	166	813550000	17	16	15	15	15	15	16	14	14	14	13	14	P38117	P38117	Electron transfer flavoprotein subunit beta	ETFB
33.2584	33.2692	33.1897	33.2559	33.0276	33.083	32.3972	32.5185	32.5956	32.6396	32.3635	32.4914	39	39	12	68.5	68.5	24	42.331	0	205.07	84052000000	450	3362100000	36	36	35	35	35	39	33	37	36	35	36	36	P38159;O75526	P38159	RNA-binding motif protein, X chromosome;RNA-binding motif protein, X chromosome, N-terminally processed	RBMX
27.3242	27.4432	27.1862	27.1685	27.2434	27.001	27.0031	27.0605	26.8841	27.3764	27.0055	27.2052	8	8	8	18.9	18.9	18.9	62.608	0	11.896	1593100000	39	61273000	8	8	8	7	6	7	6	6	8	8	6	7	P38432	P38432	Coilin	COIL
30.9856	31.3497	30.9584	31.1739	31.01	31.3529	31.221	31.1046	31.2386	31.0696	31.2414	31.0923	31	31	31	78.4	78.4	78.4	68.303	0	321.21	25354000000	298	745720000	28	29	26	30	28	28	27	28	26	24	28	25	P38606	P38606	V-type proton ATPase catalytic subunit A	ATP6V1A
33.9882	33.9024	33.984	33.9075	34.0666	34.0499	33.8463	34.0894	34.1788	34.3956	34.1374	34.3016	57	57	57	67.3	67.3	67.3	73.68	0	323.31	195100000000	839	5134200000	51	50	51	51	52	53	51	56	56	52	51	53	P38646	P38646	Stress-70 protein, mitochondrial	HSPA9
32.2716	32.2338	32.3173	32.2068	32.3507	32.2857	32.187	32.2463	32.1358	31.9034	32.0882	32.2047	36	31	31	72.3	66.2	66.2	46.871	0	323.31	52537000000	359	2284200000	35	34	34	35	35	35	34	36	36	34	33	35	P38919	P38919	Eukaryotic initiation factor 4A-III;Eukaryotic initiation factor 4A-III, N-terminally processed	EIF4A3
NaN	NaN	24.794	24.7476	NaN	24.327	24.0522	NaN	NaN	24.3728	NaN	24.4342	2	2	2	2.7	2.7	2.7	109.15	0.0053307	2.0259	202130000	8	3609400	1	1	2	2	1	2	2	1	1	2	1	2	P38935	P38935	DNA-binding protein SMUBP-2	IGHMBP2
NaN	NaN	NaN	NaN	NaN	NaN	24.0038	24.3	25.2704	25.552	25.2989	24.5758	4	4	4	26.8	26.8	26.8	18.119	0	30.542	163330000	17	16333000	0	0	0	0	0	0	3	3	3	3	4	3	P38936	P38936	Cyclin-dependent kinase inhibitor 1	CDKN1A
32.8351	32.9302	32.9064	32.8806	32.6974	32.5709	32.6509	32.9058	32.3276	32.6401	32.4538	32.8218	17	17	17	77.2	77.2	77.2	16.06	0	72.491	75019000000	210	7501900000	14	14	14	15	15	12	13	13	15	15	13	11	P39019	P39019	40S ribosomal protein S19	RPS19
34.1812	34.0904	34.108	34.1722	33.9995	33.9878	34.3208	34.2956	34.3777	34.4037	34.1222	34.3555	35	35	32	63.8	63.8	59.1	46.108	0	323.31	209740000000	564	11039000000	31	32	32	31	33	30	32	32	33	33	33	32	P39023	P39023	60S ribosomal protein L3	RPL3
31.2835	31.3435	31.0475	31.2858	30.9783	31.1575	31.633	31.6652	31.5876	31.4397	31.293	31.3379	15	15	15	46.3	46.3	46.3	50.8	0	210.51	29392000000	207	1277900000	15	15	15	15	14	15	15	14	15	14	12	12	P39656	P39656	Dolichyl-diphosphooligosaccharide--protein glycosyltransferase 48 kDa subunit	DDOST
32.3953	32.5101	32.5228	32.6833	32.4836	32.6205	32.0462	31.9599	32.2712	32.3561	31.931	31.9947	12	11	11	47.4	47.4	47.4	28.585	0	233.19	57454000000	154	6383800000	12	12	12	12	12	12	12	12	12	11	11	12	P39687;O95626;O43423	P39687	Acidic leucine-rich nuclear phosphoprotein 32 family member A	ANP32A
31.227	31.0441	30.9188	31.0581	30.9219	31.0612	31.3399	31.3166	31.2446	31.2332	31.1635	31.1453	16	16	16	51.6	51.6	51.6	42.592	0	319.28	25189000000	208	1259400000	14	15	15	14	13	14	15	15	13	14	14	14	P39748;CON__P01030;CON__ENSEMBL:ENSBTAP00000007350	P39748	Flap endonuclease 1	FEN1
24.9132	NaN	25.4729	25.1795	25.3442	25.3636	NaN	NaN	NaN	NaN	NaN	NaN	6	6	6	6.8	6.8	6.8	164.19	0	4.9405	266670000	6	3703800	4	5	4	3	3	4	2	1	1	1	0	1	P39880	P39880	Homeobox protein cut-like 1	CUX1
NaN	NaN	NaN	NaN	NaN	NaN	30.0691	29.3501	30.2854	29.9321	30.3506	29.7575	13	13	13	55.2	55.2	55.2	38.498	0	57.215	5808600000	63	414900000	2	2	1	1	1	1	11	9	12	13	10	11	P40121	P40121	Macrophage-capping protein	CAPG
29.6748	29.6247	29.2664	29.4093	29.3224	29.4197	28.071	28.5517	27.9221	27.7519	27.9365	28.2799	20	20	19	47.3	47.3	45.8	61.89	0	130.27	5515400000	139	212130000	20	20	18	18	19	18	12	11	5	9	9	10	P40222	P40222	Alpha-taxilin	TXLNA
33.6784	33.6054	33.7454	33.6078	33.7041	33.5427	33.653	33.6187	33.8562	33.6562	33.7775	33.6897	43	43	43	74.2	74.2	74.2	58.024	0	323.31	145910000000	620	5611900000	40	40	40	41	39	39	40	37	40	41	41	42	P40227;Q92526	P40227	T-complex protein 1 subunit zeta	CCT6A
25.859	25.7633	25.7153	25.7438	25.5697	25.6565	NaN	NaN	NaN	NaN	NaN	NaN	3	3	3	15.8	15.8	15.8	46.625	0	42.789	296420000	15	21173000	3	2	3	3	3	2	0	0	0	0	0	0	P40424	P40424	Pre-B-cell leukemia transcription factor 1	PBX1
25.5327	25.8494	NaN	25.488	25.8568	25.8201	NaN	25.0171	NaN	NaN	NaN	NaN	4	4	3	19.5	19.5	16.5	45.881	0	13.396	326180000	8	18121000	3	4	1	4	3	4	0	2	0	1	2	0	P40425	P40425	Pre-B-cell leukemia transcription factor 2	PBX2
32.0862	32.1965	32.1405	32.2072	32.0217	32.005	32.5624	32.5977	32.3818	32.5356	32.2602	32.5338	15	15	15	50.2	50.2	50.2	23.577	0	24.67	56265000000	142	6251700000	13	13	13	14	14	14	14	12	14	14	12	10	P40429;Q6NVV1	P40429	60S ribosomal protein L13a	RPL13A
29.2067	29.1404	29.2701	29.3309	29.2599	29.0988	29.3283	29.5343	29.4922	29.3732	29.3979	29.4848	8	8	8	72.9	72.9	72.9	20.417	0	71.435	7121200000	80	791250000	8	7	8	8	7	8	8	8	8	8	7	8	P40616	P40616	ADP-ribosylation factor-like protein 1	ARL1
28.2686	28.2798	28.1166	28.2762	28.3254	28.3452	28.8005	28.6652	27.4325	27.7686	28.1394	28.3029	17	17	17	36	36	36	88.067	0	119.19	3424100000	99	87797000	14	13	12	11	12	12	14	13	9	10	11	11	P40763	P40763	Signal transducer and activator of transcription 3	STAT3
25.5565	25.422	25.6074	25.2898	NaN	25.0375	26.6926	26.6964	26.3323	26.5091	26.6043	26.6466	7	7	7	12.2	12.2	12.2	127.52	0	23.603	720600000	31	13102000	3	2	2	2	1	3	3	5	5	5	6	5	P40818	P40818	Ubiquitin carboxyl-terminal hydrolase 8	USP8
27.981	28.1413	27.9833	28.3232	27.9627	28.4709	26.7595	26.5152	26.4992	26.3797	26.5757	26.5578	12	12	8	65.6	65.6	43.1	32.806	0	242.04	2131500000	90	118420000	9	9	10	9	11	11	8	6	5	6	6	5	P40855	P40855	Peroxisomal biogenesis factor 19	PEX19
32.2555	32.2302	32.2752	32.2801	32.3362	32.3554	32.5148	32.1179	32.5491	32.3083	32.6161	32.1518	22	22	22	71	71	71	36.426	0	275.2	57736000000	229	3849000000	18	20	18	18	16	17	17	16	21	16	19	19	P40925	P40925	Malate dehydrogenase, cytoplasmic	MDH1
33.4883	33.3676	33.6173	33.3588	33.5239	33.5357	33.1094	32.8978	33.4463	33.3074	33.2837	33.2969	26	26	26	69.5	69.5	69.5	35.503	0	265.1	116790000000	305	5561400000	25	23	23	25	21	24	23	23	24	23	24	23	P40926	P40926	Malate dehydrogenase, mitochondrial	MDH2
29.6863	29.8965	29.6777	29.6389	29.791	29.6939	30.103	29.9856	29.6561	29.5429	29.6645	29.7488	15	15	15	55	55	55	38.496	0	83.019	9698000000	137	404080000	12	11	12	11	11	12	15	14	14	14	14	13	P40937	P40937	Replication factor C subunit 5	RFC5
29.1633	29.2807	29.2569	29.1306	29.1999	29.2962	29.2778	29.2091	29.1134	29.0114	29.1145	28.9726	15	15	15	55.1	55.1	55.1	40.556	0	102.36	6419600000	92	305700000	12	14	13	11	13	12	15	12	12	10	14	13	P40938	P40938	Replication factor C subunit 3	RFC3
32.1855	32.2526	32.2253	32.3702	32.2101	32.3752	31.9039	31.7943	32.1359	32.1177	31.9945	31.9514	40	40	40	64	64	64	82.999	0	323.31	49968000000	387	1218700000	32	35	34	35	35	36	32	33	35	35	30	30	P40939	P40939	Trifunctional enzyme subunit alpha, mitochondrial;Long-chain enoyl-CoA hydratase;Long chain 3-hydroxyacyl-CoA dehydrogenase	HADHA
32.06	32.1427	31.9705	32.0271	32.0488	31.9333	32.4044	32.5133	32.6656	32.6691	32.4239	32.4661	30	30	30	63.8	63.8	63.8	51.109	0	323.31	55623000000	329	2648700000	24	25	24	25	25	27	25	28	27	26	27	26	P41091;Q2VIR3;F8W810	P41091;Q2VIR3;F8W810	Eukaryotic translation initiation factor 2 subunit 3;Putative eukaryotic translation initiation factor 2 subunit 3-like protein	EIF2S3;EIF2S3L
NaN	26.5434	NaN	26.4988	NaN	27.1185	NaN	26.0059	NaN	NaN	NaN	NaN	3	3	3	24.4	24.4	24.4	19.738	0	11.738	840520000	8	93391000	2	3	2	3	2	3	1	2	1	2	2	2	P41208;Q12798	P41208	Centrin-2	CETN2
27.357	27.2172	26.7362	26.4639	27.3968	26.913	26.1005	26.1337	25.9665	26.6036	26.3064	26.1388	8	8	8	24.7	24.7	24.7	64.706	0	31.935	1166800000	22	36461000	6	7	6	6	6	6	4	3	4	2	5	3	P41214	P41214	Eukaryotic translation initiation factor 2D	EIF2D
28.8881	28.7782	28.6892	28.7484	28.7296	28.7833	28.7594	29.0589	29.0187	29.1869	28.949	28.9907	11	11	11	62.5	62.5	62.5	17	0	34.401	5213700000	101	651710000	9	10	10	9	8	9	10	9	9	10	9	9	P41223	P41223	Protein BUD31 homolog	BUD31
30.3065	29.9973	30.1364	30.0716	30.3192	30.4056	29.8713	29.828	29.9964	29.8626	29.8542	29.9964	14	14	14	83	83	83	26.458	0	100.77	11965000000	134	797650000	14	13	12	13	13	13	12	12	11	10	11	11	P41227;Q9BSU3	P41227	N-alpha-acetyltransferase 10	NAA10
27.0271	26.7165	27.0872	26.8164	27.0558	26.891	26.9529	26.7446	26.4867	26.9754	26.6811	27.1382	6	6	6	34.1	34.1	34.1	23.015	0	9.8774	1321000000	32	188710000	4	5	4	5	5	5	5	3	4	4	5	3	P41236;Q6NXS1	P41236;Q6NXS1	Protein phosphatase inhibitor 2;Protein phosphatase inhibitor 2-like protein 3	PPP1R2;PPP1R2P3
29.6128	29.3851	29.5545	29.2106	29.3997	29.3207	28.593	28.6558	28.2895	28.3351	28.4605	28.6169	16	16	16	50.4	50.4	50.4	50.704	0	93.632	5838100000	93	208510000	15	14	14	15	15	15	12	13	12	10	11	14	P41240;P42679	P41240	Tyrosine-protein kinase CSK	CSK
32.8925	32.8667	32.8622	32.9641	32.9828	32.9966	33.205	32.8793	33.5272	33.3847	33.4515	33.1962	47	47	47	68.5	68.5	68.5	83.165	0	323.31	98518000000	603	2462900000	39	39	42	41	42	39	43	38	44	43	44	41	P41250	P41250	Glycine--tRNA ligase	GARS
33.1295	33.0339	33.1572	33.089	33.2313	33.2013	32.9285	32.791	33.2084	33.1446	33.2879	32.9569	72	72	72	69.7	69.7	69.7	144.5	0	323.31	97467000000	798	1680500000	66	65	67	62	66	65	65	65	68	64	66	67	P41252	P41252	Isoleucine--tRNA ligase, cytoplasmic	IARS
30.3749	30.2521	30.24	29.6967	30.2114	30.0033	29.3061	29.8399	30.2092	30.5997	30.0578	30.0499	8	8	3	82.3	82.3	45.1	12.732	0	89.393	11952000000	74	2390500000	7	7	8	7	7	8	7	7	7	8	7	7	P41567	P41567	Eukaryotic translation initiation factor 1	EIF1
28.3192	28.1833	27.6159	27.8706	28.1546	27.8568	27.2374	27.2528	27.1712	26.6319	27.1058	26.8395	8	8	8	23.7	23.7	23.7	68.262	0	115.17	2204900000	31	91871000	8	6	7	8	8	8	5	5	3	3	4	4	P41743	P41743	Protein kinase C iota type	PRKCI
27.8611	28.0704	27.5367	27.9862	28.1125	27.855	27.063	27.349	27.2704	26.772	27.6352	27.725	12	5	5	46.8	24.2	24.2	42.293	0	28.318	2277300000	33	119860000	9	10	10	11	11	12	9	9	10	9	11	8	P42025	P42025	Beta-centractin	ACTR1B
30.4924	30.3914	30.505	30.4307	30.5661	30.2947	30.3178	30.4494	30.5984	30.8439	30.6011	30.6187	11	11	11	44	44	44	32.816	0	224.4	15973000000	146	1064900000	11	11	11	8	9	10	10	10	10	11	11	11	P42126	P42126	Enoyl-CoA delta isomerase 1, mitochondrial	ECI1
31.5917	31.6613	31.6227	31.6091	31.5076	31.5524	31.317	31.0949	31.1893	31.1282	31.2229	31.1214	30	30	30	61.2	61.2	61.2	75.491	0	316.05	30064000000	335	835120000	26	28	26	25	26	26	24	27	26	26	26	26	P42166	P42166	Lamina-associated polypeptide 2, isoform alpha;Thymopoietin;Thymopentin	TMPO
28.5289	28.6112	28.5288	28.6516	28.7261	28.7374	29.3841	29.6171	29.1375	29.1593	29.0547	29.5037	26	26	26	42.4	42.4	42.4	87.334	0	80.807	5716300000	93	146570000	19	16	16	18	18	20	21	24	17	18	20	20	P42224	P42224	Signal transducer and activator of transcription 1-alpha/beta	STAT1
31.2181	31.2573	31.1066	31.1006	31.0943	31.0134	30.9647	31.0767	30.6811	30.813	30.6694	30.9615	43	43	43	49.2	49.2	49.2	117.8	0	260.16	22912000000	321	395030000	40	42	39	36	40	39	36	35	32	34	34	34	P42285	P42285	Superkiller viralicidic activity 2-like 2	SKIV2L2
NaN	NaN	NaN	NaN	NaN	NaN	23.9032	23.6976	23.3593	23.4206	23.7427	NaN	2	2	2	2.5	2.5	2.5	122.76	0.00065574	3.6508	65776000	10	1195900	0	0	1	0	0	0	2	2	2	2	2	2	P42338	P42338	Phosphatidylinositol 4,5-bisphosphate 3-kinase catalytic subunit beta isoform	PIK3CB
27.9538	28.0191	28.2551	28.2286	28.1082	28.0375	28.2413	28.3201	28.2269	28.1295	28.4417	28.3415	20	20	20	12.7	12.7	12.7	288.89	0	68.894	3224100000	77	24612000	11	15	14	14	14	14	13	14	14	14	14	14	P42345	P42345	Serine/threonine-protein kinase mTOR	MTOR
25.809	25.7923	25.2779	25.2632	25.6718	25.7236	24.6943	24.1438	24.5962	23.9592	24.3127	24.561	7	7	7	5.1	5.1	5.1	231.32	0	13.286	395250000	22	3437000	6	7	4	7	6	6	3	3	2	4	2	3	P42356;A4QPH2	P42356	Phosphatidylinositol 4-kinase alpha	PI4KA
26.475	26.6682	26.7538	26.6712	26.5763	26.626	26.5278	26.2354	26.5077	26.6926	26.8223	26.6007	9	9	9	17.5	17.5	17.5	98.655	0	25.883	1088100000	34	23654000	5	5	5	5	5	8	5	4	6	3	7	4	P42566	P42566	Epidermal growth factor receptor substrate 15	EPS15
26.2587	26.4307	26.5503	26.6113	26.7033	26.6262	26.1763	26.2933	25.9894	26.3852	NaN	26.3396	4	4	4	17	17	17	31.608	0	5.2769	903140000	15	64510000	4	3	3	4	4	4	3	3	4	2	2	2	P42574	P42574	Caspase-3;Caspase-3 subunit p17;Caspase-3 subunit p12	CASP3
26.941	27.1119	26.7152	27.1444	27.1423	26.479	25.5929	25.7959	NaN	25.4806	24.0739	25.758	5	5	5	17.7	17.7	17.7	50.685	0	102.23	901560000	24	36063000	5	5	4	5	4	4	3	2	0	2	2	2	P42575	P42575	Caspase-2;Caspase-2 subunit p18;Caspase-2 subunit p13;Caspase-2 subunit p12	CASP2
31.6161	31.533	31.4625	31.5536	31.5019	31.5066	31.4314	31.7292	31.3875	31.4701	31.3483	31.6342	8	8	3	45.2	45.2	15.5	9.461	0	35.133	32415000000	102	8103800000	7	7	7	7	7	8	7	7	7	7	7	7	P42677	P42677	40S ribosomal protein S27	RPS27
NaN	24.9902	25.1858	NaN	24.9695	NaN	NaN	NaN	NaN	NaN	NaN	NaN	2	2	2	3.9	3.9	3.9	128.34	0	11.386	134610000	7	2588600	1	2	2	1	2	1	0	0	1	0	0	0	P42684	P42684	Abelson tyrosine-protein kinase 2	ABL2
28.3794	27.9783	28.4946	27.9099	28.2248	27.672	26.8229	27.0944	26.1859	26.6834	26.2467	26.1448	11	11	11	11.5	11.5	11.5	168.89	0	52.805	2111200000	45	31047000	10	11	11	9	9	8	7	6	3	3	2	4	P42695	P42695	Condensin-2 complex subunit D3	NCAPD3
29.005	29.0749	29.1785	29.1057	28.7354	28.4931	28.149	28.4592	28.4397	28.7202	27.8764	28.3955	17	17	17	40.2	40.2	40.2	48.564	0	34.307	4535800000	66	167990000	14	15	15	14	15	12	10	12	10	13	12	12	P42696	P42696	RNA-binding protein 34	RBM34
33.8723	33.8064	33.9841	33.901	33.9648	33.8217	34.2282	34.3362	34.3025	34.4668	34.2321	34.4016	106	106	106	77.4	77.4	77.4	157.9	0	323.31	196280000000	1228	2180900000	97	94	97	97	99	97	100	99	97	97	98	98	P42704;Q9NP80	P42704	Leucine-rich PPR motif-containing protein, mitochondrial	LRPPRC
27.2889	27.4394	27.3356	27.7655	27.4663	27.3983	NaN	NaN	NaN	NaN	NaN	NaN	7	7	7	33.5	33.5	33.5	41.924	0	57.175	989250000	24	47107000	5	6	6	5	5	5	0	0	0	0	0	0	P42765	P42765	3-ketoacyl-CoA thiolase, mitochondrial	ACAA2
32.2732	32.3036	32.2245	32.3889	31.9332	32.1909	32.5668	32.6371	32.5198	32.602	32.2616	32.512	8	8	8	44.7	44.7	44.7	14.551	0	213.17	58586000000	152	19529000000	8	8	8	8	7	8	8	8	8	8	8	8	P42766	P42766	60S ribosomal protein L35	RPL35
28.6504	28.3875	28.2697	27.5246	28.3479	28.132	NaN	NaN	NaN	NaN	NaN	NaN	5	5	5	48.1	48.1	48.1	16.532	0	42.334	1772600000	30	196950000	5	5	5	4	5	5	0	0	0	1	0	0	P42771;P42772	P42771	Cyclin-dependent kinase inhibitor 2A	CDKN2A
27.2297	27.4629	27.2825	27.6378	26.8955	27.1386	28.0337	28.2105	27.8653	28.4335	27.7523	27.9592	6	6	6	20.6	20.6	20.6	55.799	0	56.905	2326000000	39	110760000	6	4	4	5	5	5	5	5	4	5	4	4	P42785	P42785	Lysosomal Pro-X carboxypeptidase	PRCP
27.3306	27.1297	27.1997	27.135	27.0567	27.1586	NaN	NaN	NaN	NaN	NaN	NaN	15	15	15	8.7	8.7	8.7	347.6	0	20.926	1445300000	23	9899200	8	9	8	8	7	11	2	2	2	2	2	2	P42858	P42858	Huntingtin	HTT
25.534	25.6331	NaN	NaN	NaN	NaN	25.9792	25.8278	NaN	NaN	NaN	25.5372	4	4	4	9.5	9.5	9.5	87.163	0	10.753	362940000	5	8641500	3	4	1	2	1	1	3	4	1	4	0	4	P42892	P42892	Endothelin-converting enzyme 1	ECE1
26.8559	26.49	26.682	26.4514	26.4063	26.485	NaN	NaN	NaN	NaN	NaN	NaN	2	2	2	4.1	4.1	4.1	59.572	0	5.3634	602160000	4	37635000	2	2	2	2	2	2	1	0	0	0	1	1	P43003	P43003	Excitatory amino acid transporter 1	SLC1A3
30.3049	30.4802	30.5266	30.5426	30.3062	30.3772	30.3977	30.372	30.8258	30.7205	30.6489	30.5599	22	22	22	69.5	69.5	69.5	46.637	0	275.48	16120000000	185	700870000	20	18	20	21	19	19	19	21	20	21	20	21	P43034	P43034	Platelet-activating factor acetylhydrolase IB subunit alpha	PAFAH1B1
NaN	NaN	NaN	NaN	NaN	NaN	24.7663	NaN	NaN	NaN	24.4599	NaN	2	2	2	5.3	5.3	5.3	71.607	0	6.1376	77451000	7	2278000	1	1	0	0	1	0	2	0	1	0	2	0	P43121	P43121	Cell surface glycoprotein MUC18	MCAM
NaN	NaN	NaN	23.3782	23.7457	NaN	NaN	NaN	NaN	NaN	NaN	NaN	2	2	2	4.6	4.6	4.6	70.857	0.0077791	1.8522	80896000	4	2889100	2	2	1	1	1	2	0	0	0	0	0	0	P43155	P43155	Carnitine O-acetyltransferase	CRAT
34.0573	34.1233	34.1109	34.1664	34.2126	34.1429	33.4868	33.5475	33.3665	33.2759	33.4215	33.4318	47	47	47	58.8	58.8	58.8	94.622	0	323.31	161530000000	711	4365600000	46	47	45	46	46	47	44	44	44	44	46	44	P43243	P43243	Matrin-3	MATR3
30.7736	31.1458	30.8714	31.0639	30.7325	31.028	29.703	30.0333	28.9739	29.2841	29.1979	29.7666	35	35	35	48.7	48.7	48.7	104.74	0	243.35	15114000000	208	335870000	32	32	30	32	29	33	24	25	15	19	17	22	P43246	P43246	DNA mismatch repair protein Msh2	MSH2
26.28	26.1154	NaN	25.5474	25.4122	26.1839	25.3902	NaN	NaN	NaN	NaN	NaN	4	4	4	10.4	10.4	10.4	65.99	0	8.2494	400090000	11	14289000	3	4	2	4	2	3	3	1	0	1	1	0	P43250;P34947	P43250	G protein-coupled receptor kinase 6	GRK6
29.2227	29.7698	29.3854	29.6739	29.3095	29.6624	31.5228	31.2041	31.4113	31.4658	31.5186	31.2766	34	34	34	65.2	65.2	65.2	80.852	0	312.58	18995000000	201	441740000	19	20	21	24	22	25	32	32	32	31	32	32	P43304	P43304	Glycerol-3-phosphate dehydrogenase, mitochondrial	GPD2
29.106	28.8314	28.9325	29.0312	29.2359	29.192	28.7704	28.7893	29.5818	29.1111	29.4104	29.0415	5	5	5	30.8	30.8	30.8	32.235	0	19.565	6132000000	43	613200000	5	5	5	5	5	5	5	5	5	5	5	5	P43307	P43307	Translocon-associated protein subunit alpha	SSR1
32.9422	32.7216	32.7998	32.917	32.8911	32.7803	31.7652	31.6986	31.8782	31.887	31.8217	31.8756	13	13	13	70.6	70.6	70.6	23.31	0	218.62	61201000000	200	7650200000	11	12	12	12	12	12	9	11	12	11	12	12	P43487	P43487	Ran-specific GTPase-activating protein	RANBP1
31.5556	31.4609	31.664	31.6224	31.7567	31.6885	32.0302	31.9807	32.0591	32.1928	32.0915	31.9379	26	26	26	71.3	71.3	71.3	55.52	0	323.31	40682000000	288	1402800000	22	24	24	23	22	21	25	23	25	23	25	23	P43490	P43490	Nicotinamide phosphoribosyltransferase	NAMPT
31.2684	31.1314	31.1145	31.1158	31.1574	31.2589	30.9929	31.036	31.2027	31.0341	31.1087	31.1011	26	26	26	83.5	83.5	83.5	47.366	0	246.79	24934000000	281	997350000	23	24	22	23	20	23	22	20	20	22	21	19	P43686	P43686	26S protease regulatory subunit 6B	PSMC4
NaN	24.3865	NaN	24.6567	NaN	NaN	NaN	NaN	NaN	NaN	NaN	NaN	3	3	3	12.2	12.2	12.2	44.565	0	23.69	70182000	14	7798000	1	2	1	3	2	2	0	0	0	0	0	0	P43694;Q92908	P43694	Transcription factor GATA-4	GATA4
29.9074	29.849	29.8697	29.9401	29.8823	30.0054	29.6954	29.8484	29.7645	29.8549	29.6113	29.6897	15	15	15	52.3	52.3	52.3	35.39	0	130.99	10094000000	103	560770000	14	13	13	14	15	14	10	13	11	10	13	12	P43897	P43897	Elongation factor Ts, mitochondrial	TSFM
30.9248	30.678	31.1499	30.9615	30.9149	30.8109	30.8634	30.9224	31.3731	31.6435	31.1273	31.384	15	15	15	68	68	68	31.566	0	219.91	24238000000	204	1514900000	14	13	13	13	13	13	13	13	13	14	13	13	P45880	P45880	Voltage-dependent anion-selective channel protein 2	VDAC2
25.2251	25.5032	25.1942	25.3152	25.2228	25.3113	25.1295	25.1973	25.5048	25.3943	25.2714	25.2258	5	5	5	18.8	18.8	18.8	47.485	0	15.745	433430000	30	20639000	3	4	4	4	3	3	2	3	3	3	3	4	P45954	P45954	Short/branched chain specific acyl-CoA dehydrogenase, mitochondrial	ACADSB
29.2411	29.0673	29.399	29.2393	29.4581	29.5752	28.3575	28.3444	28.5187	28.3629	28.546	28.5053	11	11	10	57.1	57.1	50.8	22.225	0	110.61	5550500000	87	555050000	10	9	9	9	10	10	8	6	8	7	9	9	P45973	P45973	Chromobox protein homolog 5	CBX5
32.0785	32.1078	32.0595	32.1826	32.1559	32.2234	32.2926	32.5497	32.4495	32.6646	32.2959	32.5949	41	41	39	58.2	58.2	56.9	95.785	0	323.31	55983000000	445	1435500000	38	35	36	38	38	39	35	40	37	40	37	37	P45974	P45974	Ubiquitin carboxyl-terminal hydrolase 5	USP5
NaN	NaN	NaN	NaN	24.5971	24.9321	NaN	NaN	24.9558	24.8876	NaN	NaN	5	5	1	12.9	12.9	1.9	48.295	0.0012645	2.9816	321730000	7	16933000	3	3	3	3	3	3	3	2	4	3	5	2	P45983	P45983	Mitogen-activated protein kinase 8	MAPK8
27.5762	27.2939	27.4158	27.2179	27.6161	27.4828	27.8968	27.8142	28.0976	28.1149	27.9621	27.9515	12	12	12	43.9	43.9	43.9	44.287	0	38.52	2335100000	67	101520000	8	8	9	6	9	8	10	10	8	8	10	5	P45985	P45985	Dual specificity mitogen-activated protein kinase kinase 4	MAP2K4
30.5287	30.5728	30.2336	30.3529	30.5587	30.5266	32.3005	31.9515	31.428	30.6516	31.0689	31.3433	99	99	99	45	45	45	358.69	0	323.31	25682000000	535	143480000	68	60	53	55	70	66	96	89	85	61	78	79	P46013	P46013	Antigen KI-67	MKI67
32.3366	32.5002	32.1486	32.2541	32.3311	32.4683	32.0261	31.8922	31.7173	31.4931	31.7446	31.7017	29	29	29	63.7	63.7	63.7	63.541	0	274.71	49723000000	295	1841600000	27	27	27	28	29	26	25	25	23	25	25	22	P46060	P46060	Ran GTPase-activating protein 1	RANGAP1
29.8509	29.9851	29.9473	30.1344	29.864	30.0608	29.4906	29.5118	29.8827	29.7345	29.8228	29.6932	23	23	23	51.8	51.8	51.8	73.457	0	248.57	10149000000	184	289960000	19	20	17	20	19	17	17	20	16	19	18	18	P46063	P46063	ATP-dependent DNA helicase Q1	RECQL
31.6431	31.6986	31.7756	31.7547	31.6912	31.562	31.3574	32.1742	31.3107	32.1001	31.4015	32.1187	42	42	42	49.8	49.8	49.8	89.301	0	177.51	37214000000	393	1162900000	37	37	38	39	38	37	36	40	36	36	33	37	P46087	P46087	Probable 28S rRNA (cytosine(4447)-C(5))-methyltransferase	NOP2
27.1165	27.044	27.0658	27.2579	26.869	26.9003	26.9931	26.7817	26.745	26.4906	26.7877	26.4661	13	13	13	6.8	6.8	6.8	282.58	0	19.904	1325000000	57	11325000	10	8	10	8	9	10	8	10	10	8	7	7	P46100	P46100	Transcriptional regulator ATRX	ATRX
27.3097	27.711	27.6873	27.3818	27.7072	27.2711	27.1567	27.2382	27.4791	27.655	27.4576	27.7179	8	8	8	44.1	44.1	44.1	33.83	0	19.51	1943500000	32	102290000	6	7	6	6	7	7	5	7	6	7	4	7	P46108	P46108	Adapter molecule crk	CRK
28.7108	28.7733	28.9149	28.6758	28.7388	28.7839	27.9746	27.7449	27.8796	28.0952	28.1644	28.0733	10	10	10	47.9	47.9	47.9	33.777	0	30.602	3864400000	76	241520000	8	8	9	9	10	9	8	6	6	4	9	7	P46109	P46109	Crk-like protein	CRKL
25.4852	25.3531	25.8012	25.642	25.7443	25.4606	25.6082	25.5161	25.594	25.8882	25.4352	25.3578	4	4	4	8.4	8.4	8.4	81.316	0	12.79	514030000	17	17725000	3	3	4	3	3	2	3	2	2	3	3	4	P46199	P46199	Translation initiation factor IF-2, mitochondrial	MTIF2
30.725	30.7227	30.5772	30.5641	30.5268	30.6227	30.7025	30.8053	30.4723	30.3119	30.4785	30.5353	25	25	25	34.5	34.5	34.5	119.41	0	198.22	17188000000	220	520840000	22	24	22	21	22	22	24	23	22	21	22	21	P46379	P46379	Large proline-rich protein BAG6	BAG6
30.5116	30.613	30.6768	30.6987	30.6064	30.6621	30.7258	30.706	30.9157	30.9577	30.9009	30.8383	38	38	37	52	52	51.1	82.593	0	213.12	18892000000	287	401960000	32	32	35	32	35	36	34	32	35	33	33	31	P46459	P46459	Vesicle-fusing ATPase	NSF
28.3706	28.6651	28.4284	28.7654	28.341	28.6313	29.4931	29.5416	29.8109	29.6773	29.433	29.521	13	13	10	49.6	49.6	42.7	39.318	0	85.113	6261000000	84	260870000	8	11	10	10	9	9	13	12	13	13	12	12	P46734	P46734	Dual specificity mitogen-activated protein kinase kinase 3	MAP2K3
28.1303	27.932	27.9903	28.1207	27.496	27.9814	27.4902	27.743	27.1144	27.2966	27.3826	27.5953	8	8	8	34.8	34.8	34.8	36.072	0	14.036	2335500000	52	129750000	7	8	6	7	6	5	4	6	6	6	6	6	P46736	P46736	Lys-63-specific deubiquitinase BRCC36	BRCC3
32.2638	32.4329	32.2994	32.2403	32.072	31.9696	32.7201	32.7952	32.5606	32.0887	32.3261	32.4463	11	11	11	43.2	43.2	43.2	16.561	0	85.321	58329000000	138	8332700000	10	10	10	10	10	10	10	10	10	10	10	10	P46776	P46776	60S ribosomal protein L27a	RPL27A
33.4466	33.4636	33.3952	33.5552	33.4058	33.3427	33.5405	33.5389	33.6094	33.6009	33.4464	33.5491	29	29	29	73.1	73.1	73.1	34.362	0	204.51	128410000000	371	11674000000	25	28	27	27	26	28	28	27	29	26	28	25	P46777	P46777	60S ribosomal protein L5	RPL5
32.5456	32.5147	32.5333	32.4881	32.4353	32.4141	32.7189	32.8349	32.8644	32.7445	32.5678	32.6954	10	10	10	46.9	46.9	46.9	18.565	0	118.75	69110000000	96	11518000000	9	9	9	9	8	8	9	9	10	9	9	9	P46778	P46778	60S ribosomal protein L21	RPL21
32.1335	32.1955	32.2007	32.1628	31.9138	32.0739	32.4738	32.4738	32.4235	32.5164	32.0973	32.3585	15	15	15	65	65	65	15.747	0	39.319	54634000000	136	6829200000	13	14	14	13	13	13	11	13	14	12	12	13	P46779	P46779	60S ribosomal protein L28	RPL28
32.5836	32.6034	32.4875	32.5089	32.3917	32.2742	32.5726	32.5342	32.3136	32.5866	32.3259	32.5166	23	23	23	54.1	54.1	54.1	22.591	0	51.982	62912000000	223	5719200000	22	21	22	21	20	20	21	22	19	20	20	21	P46781	P46781	40S ribosomal protein S9	RPS9
33.5873	33.4878	33.5136	33.5238	33.3728	33.2732	33.2873	33.5233	33.0179	33.5086	33.1765	33.4857	20	20	20	74	74	74	22.876	0	323.31	119510000000	233	11951000000	18	18	18	17	17	17	18	17	19	18	17	17	P46782	P46782	40S ribosomal protein S5;40S ribosomal protein S5, N-terminally processed	RPS5
32.8683	33.0365	32.7025	32.6282	32.5934	32.6458	32.7605	32.8052	32.478	32.4303	32.4416	32.4605	17	15	3	70.9	70.9	14.5	18.898	0	144.72	72291000000	122	9036300000	11	12	14	14	13	12	15	15	14	14	15	14	P46783;Q9NQ39	P46783	40S ribosomal protein S10	RPS10
29.5411	28.8587	28.7736	29.1135	29.4133	29.0185	25.0025	25.4979	24.6213	27.0677	25.1712	26.8003	31	31	31	21.4	21.4	21.4	270.63	0	160.44	3545800000	143	35107000	31	26	25	25	27	26	3	5	4	11	8	8	P46821	P46821	Microtubule-associated protein 1B;MAP1B heavy chain;MAP1 light chain LC1	MAP1B
28.2331	28.2739	28.3747	28.547	28.3767	28.5896	28.896	29.061	29.0092	29.1911	29.0958	29.3233	10	10	7	51.2	51.2	36.3	32.668	0	74.152	4842100000	57	302630000	9	8	8	7	8	8	9	9	9	8	9	10	P46926	P46926	Glucosamine-6-phosphate isomerase 1	GNPDA1
26.9215	26.7733	27.0168	27.3097	27.1151	27.3617	26.9566	27.5498	27.0255	27.9555	26.9933	27.799	7	7	7	28.6	28.6	28.6	54.461	0	55.487	1718100000	34	101060000	4	4	4	6	6	6	6	6	5	6	6	7	P46937	P46937	Transcriptional coactivator YAP1	YAP1
27.6394	28.1843	27.954	28.5856	27.8433	28.1504	27.0341	27.0338	26.3084	27.2143	27.2079	27.0094	20	20	19	7.9	7.9	7.7	394.46	0	26.815	2249100000	33	12926000	12	12	12	14	10	16	7	8	9	8	7	6	P46939;Q13474	P46939	Utrophin	UTRN
32.7599	32.8594	32.8785	32.9821	32.8514	33.0139	33.6803	33.4854	33.8905	33.7306	33.7926	33.5613	93	93	90	69.5	69.5	68	189.25	0	323.31	117830000000	1042	1419600000	77	76	77	77	76	79	84	83	90	85	88	82	P46940	P46940	Ras GTPase-activating-like protein IQGAP1	IQGAP1
28.605	28.5853	28.615	28.4088	28.5398	28.8241	28.72	28.4869	28.7657	28.6355	28.5538	28.4398	10	10	10	34.6	34.6	34.6	39.383	0	70.573	4324300000	68	308880000	9	9	8	9	10	9	9	9	8	8	9	9	P46976	P46976	Glycogenin-1	GYG1
30.189	30.3906	30.0751	30.0922	29.9837	30.1181	30.4103	30.4661	30.4235	30.4024	30.2523	30.2225	16	16	15	19.3	19.3	18.3	80.529	0	173.42	13528000000	151	466500000	15	15	14	16	15	15	14	15	15	15	15	13	P46977	P46977	Dolichyl-diphosphooligosaccharide--protein glycosyltransferase subunit STT3A	STT3A
28.6342	28.6067	28.5592	28.7533	28.6544	28.6231	29.2224	29.1269	29.1488	29.2658	29.2296	29.1738	13	10	10	71.7	59.8	59.8	32.949	0	162.47	5470500000	87	420810000	10	9	10	10	10	12	12	13	12	11	13	11	P47755	P47755	F-actin-capping protein subunit alpha-2	CAPZA2
30.6379	30.7121	30.7304	30.6905	30.5746	30.7019	30.7496	30.8277	31.1295	30.9469	31.121	30.9964	19	19	19	66.4	66.4	66.4	31.35	0	172.77	20123000000	201	1183700000	14	14	13	17	13	16	18	16	16	13	15	16	P47756	P47756	F-actin-capping protein subunit beta	CAPZB
31.1017	31.2963	31.4756	31.2405	31.3233	31.0245	30.1873	29.9338	30.2158	30.4394	30.0439	30.204	11	11	11	49.3	49.3	49.3	16.46	0	171.08	20032000000	90	2861700000	11	11	10	10	11	11	10	9	9	9	8	10	P47813;O14602	P47813;O14602	Eukaryotic translation initiation factor 1A, X-chromosomal;Eukaryotic translation initiation factor 1A, Y-chromosomal	EIF1AX;EIF1AY
28.0963	28.1526	27.9666	28.0057	28.4958	27.4542	31.7491	31.8906	30.8683	31.4082	32.0715	31.1051	32	32	28	82.2	82.2	76.8	56.108	0	217.74	17811000000	169	685020000	4	3	3	5	4	3	30	31	29	27	27	28	P47895	P47895	Aldehyde dehydrogenase family 1 member A3	ALDH1A3
31.8283	31.7735	31.8517	31.8166	31.9017	31.8363	31.9514	31.8263	32.0316	31.6543	31.9101	31.5491	48	48	48	72.4	72.4	72.4	87.798	0	323.31	40736000000	429	905240000	44	42	44	46	43	44	44	45	40	41	46	40	P47897	P47897	Glutamine--tRNA ligase	QARS
31.4023	31.4011	31.4378	31.4972	31.0913	31.3101	31.5201	31.6747	31.3661	31.5224	31.2994	31.3793	7	7	7	27	27	27	17.752	0	26.875	30040000000	54	7510000000	6	6	6	6	6	6	6	6	7	6	5	5	P47914	P47914	60S ribosomal protein L29	RPL29
29.5033	29.1508	29.2741	29.2238	29.1509	29.0976	28.9507	28.9714	29.0942	29.3114	29.1857	29.0901	10	10	10	48.9	48.9	48.9	29.668	0	41.784	6423600000	58	458830000	8	8	8	8	6	9	7	6	7	7	6	7	P47985;P0C7P4	P47985;P0C7P4	Cytochrome b-c1 complex subunit Rieske, mitochondrial;Cytochrome b-c1 complex subunit 11;Putative cytochrome b-c1 complex subunit Rieske-like protein 1	UQCRFS1;UQCRFS1P1
31.1361	31.1084	31.1074	30.9156	31.0117	30.8321	31.2007	31.1536	31.4214	31.334	31.4375	31.3105	16	16	6	74.6	74.6	34.7	23.277	0	141.24	25608000000	154	2134000000	13	14	14	15	14	14	15	12	13	12	14	13	P48047	P48047	ATP synthase subunit O, mitochondrial	ATP5O
26.8596	26.6925	26.2731	26.294	26.6098	26.3695	26.7354	26.7561	26.3156	26.9164	26.3249	26.866	6	6	6	21.5	21.5	21.5	37.251	0	7.8403	1069800000	29	62932000	6	5	5	5	6	5	6	6	6	6	5	6	P48059;Q7Z4I7;A0A0A6YYD2	P48059;Q7Z4I7	LIM and senescent cell antigen-like-containing domain protein 1;LIM and senescent cell antigen-like-containing domain protein 2	LIMS1;LIMS2
30.6562	30.6898	30.8513	30.8159	30.8032	30.7986	31.4232	31.2525	31.5007	31.3724	31.5282	31.3457	33	33	33	56.1	56.1	56.1	80.699	0	211.9	24474000000	294	520720000	29	29	29	28	31	30	31	29	28	29	33	30	P48147	P48147	Prolyl endopeptidase	PREP
27.4071	27.6384	27.5192	27.6044	27.7495	27.2796	30.3736	30.1627	30.3523	30.0561	30.3882	30.2702	23	23	23	62.8	62.8	62.8	64.149	0	205.19	7821300000	97	279330000	6	8	11	9	8	9	18	18	19	19	18	18	P48163	P48163	NADP-dependent malic enzyme	ME1
24.601	26.0181	24.509	24.6587	24.2007	25.4446	24.397	24.6614	24.9148	24.3915	24.7732	25.1615	4	4	4	7.3	7.3	7.3	105.04	0	7.4297	331460000	11	7708300	1	1	1	1	2	3	3	4	2	2	3	3	P48200	P48200	Iron-responsive element-binding protein 2	IREB2
26.3584	26.3499	25.8826	26.2536	26.0378	26.2093	27.234	26.976	27.3728	27.0111	27.472	27.098	7	7	7	20.2	20.2	20.2	46.224	0	18.343	1232100000	34	68452000	5	6	6	3	7	6	7	7	7	5	7	7	P48426;P78356	P48426	Phosphatidylinositol 5-phosphate 4-kinase type-2 alpha	PIP4K2A
NaN	NaN	NaN	NaN	NaN	NaN	25.9299	25.1833	25.3227	NaN	NaN	NaN	3	3	3	8.8	8.8	8.8	56.136	0	16.875	171180000	6	13168000	0	0	1	0	0	0	3	3	3	2	2	1	P48436;P57073;P56693	P48436	Transcription factor SOX-9	SOX9
31.053	31.0332	30.9225	30.8845	31.0309	30.9516	31.0604	31.121	31.1152	31.2542	30.9881	31.0702	32	32	32	65.9	65.9	65.9	57.21	0	303.97	23296000000	262	862810000	30	27	30	29	30	28	30	31	30	30	29	28	P48444	P48444	Coatomer subunit delta	ARCN1
27.213	27.2082	27.1283	27.1292	27.3318	27.2866	27.241	27.109	27.6688	27.2044	27.8881	27.2087	11	11	11	18.9	18.9	18.9	83.308	0	17.167	1781200000	38	48140000	7	10	8	10	9	9	8	8	7	7	11	8	P48449	P48449	Lanosterol synthase	LSS
27.9732	27.9056	27.7783	28.0403	28.006	28.3799	28.9878	28.9661	29.3113	29.5709	29.2322	29.4397	19	19	19	45.1	45.1	45.1	72.765	0	50.185	4692800000	87	146650000	11	10	8	10	11	11	15	14	16	19	15	18	P48506	P48506	Glutamate--cysteine ligase catalytic subunit	GCLC
28.5137	28.2687	28.5534	28.2659	28.5904	28.219	28.2934	29.0649	28.5684	29.2994	28.5157	29.0731	12	12	12	61.3	61.3	61.3	30.727	0	47.787	4287500000	76	428750000	9	9	9	8	9	7	8	8	9	10	9	8	P48507	P48507	Glutamate--cysteine ligase regulatory subunit	GCLM
NaN	NaN	NaN	NaN	NaN	25.8041	26.6228	26.8338	27.0254	NaN	27.2589	26.5141	6	6	6	33.2	33.2	33.2	28.295	0	38.004	658110000	21	65811000	0	1	0	0	1	2	2	2	3	1	4	2	P48509	P48509	CD151 antigen	CD151
29.8454	29.7699	29.7585	29.8198	29.7227	29.843	29.8753	29.7417	29.8899	29.7144	29.8819	29.8239	14	14	14	45.7	45.7	45.7	39.611	0	119.46	9971700000	149	498590000	12	11	12	12	12	12	13	12	12	12	12	12	P48556	P48556	26S proteasome non-ATPase regulatory subunit 8	PSMD8
29.5588	29.7121	29.5067	29.4526	29.4301	29.4778	28.9191	28.8924	28.9273	29.0409	28.9775	28.8604	31	30	30	24	23.6	23.6	228.86	0	121.93	6995200000	173	65993000	29	25	24	26	25	26	20	18	17	16	18	16	P48634	P48634	Protein PRRC2A	PRRC2A
28.4841	28.6588	28.9083	28.6927	28.8885	29.0141	29.0715	29.054	29.4241	29.4289	29.4421	29.4348	14	14	14	41.1	41.1	41.1	52.384	0	44.952	5926400000	89	219500000	13	11	11	11	12	10	10	12	12	12	11	11	P48637	P48637	Glutathione synthetase	GSS
34.2288	34.136	34.2791	34.2294	34.2186	34.2328	34.1658	34.0247	34.2541	34.174	34.2068	34.1493	53	53	53	87.6	87.6	87.6	59.67	0	323.31	212260000000	705	6432300000	49	48	46	51	49	49	49	50	50	46	48	50	P48643	P48643	T-complex protein 1 subunit epsilon	CCT5
27.2933	27.3617	27.5346	27.6975	28.0635	28.1671	27.2712	27.4459	27.6343	27.7203	28.0908	27.9265	6	6	6	20.2	20.2	20.2	51.927	0	13.65	2322800000	28	100990000	4	4	3	6	6	6	5	5	4	5	4	5	P48723	P48723	Heat shock 70 kDa protein 13	HSPA13
26.9267	27.31	27.0337	27.107	26.8093	26.6287	28.1111	27.975	27.6954	27.6514	27.975	27.6235	12	12	12	46	46	46	38.914	0	52.811	1985300000	66	104490000	9	9	6	8	7	8	11	9	9	9	9	9	P48729;Q8N752	P48729	Casein kinase I isoform alpha	CSNK1A1
NaN	NaN	26.0529	26.0643	25.7712	NaN	27.2783	27.5791	26.7433	27.05	26.9887	26.9689	6	2	2	21	11.1	11.1	47.33	0.00065588	3.6536	1024600000	9	44547000	4	6	6	6	5	5	6	5	3	4	5	6	P48730	P48730	Casein kinase I isoform delta	CSNK1D
29.4683	29.4417	29.5784	29.6194	29.6547	29.6314	29.5052	29.0363	29.602	29.3354	29.5236	28.9654	16	16	16	40.9	40.9	40.9	50.909	0	43.978	7863400000	111	341890000	15	16	16	15	14	16	14	13	13	14	14	13	P48735	P48735	Isocitrate dehydrogenase [NADP], mitochondrial	IDH2
31.3509	31.3621	31.544	31.4824	31.5245	31.5188	30.6194	30.6248	30.8059	30.5429	30.678	30.6626	18	18	17	74.5	74.5	71.2	31.54	0	292.91	24803000000	205	1378000000	18	17	16	17	17	16	16	15	17	16	16	14	P48739	P48739	Phosphatidylinositol transfer protein beta isoform	PITPNB
NaN	NaN	NaN	NaN	NaN	NaN	27.0216	26.3649	26.9522	26.5721	27.3712	26.6148	4	4	4	6.6	6.6	6.6	91.868	0	60.456	624050000	21	20802000	0	0	0	0	0	0	4	4	3	4	4	4	P48960	P48960	CD97 antigen;CD97 antigen subunit alpha;CD97 antigen subunit beta	CD97
28.3369	28.0464	27.4406	27.4431	28.0225	27.9211	26.2619	26.2211	25.8778	NaN	25.9583	26.6824	10	10	10	30.9	30.9	30.9	51.289	0	26.078	1731500000	28	78705000	10	10	10	9	8	10	8	6	4	1	2	3	P49005	P49005	DNA polymerase delta subunit 2	POLD2
30.0861	30.0394	29.9401	30.276	30.25	30.309	28.4869	29.0493	28.3819	28.7718	28.2534	28.8868	10	10	10	83.1	83.1	83.1	19.529	0	97.089	8676100000	95	1446000000	9	10	9	9	8	8	6	6	6	6	4	6	P49006	P49006	MARCKS-related protein	MARCKSL1
26.6661	26.9924	26.7272	26.2605	26.2989	26.3849	28.8734	28.5226	29.0858	28.615	29.1312	28.6277	11	11	11	31.8	31.8	31.8	64.505	0	68.543	3104900000	70	107070000	6	7	7	6	8	5	10	10	9	10	10	10	P49023	P49023	Paxillin	PXN
26.6881	26.5069	26.4004	NaN	26.3169	26.57	26.6978	NaN	NaN	NaN	NaN	NaN	5	5	3	21	21	16	45.567	0	7.0432	819180000	8	39009000	4	4	3	3	3	3	2	2	1	1	2	3	P49137;O43930	P49137	MAP kinase-activated protein kinase 2	MAPKAPK2
30.3284	30.5097	30.5058	30.5585	30.3245	30.6082	29.8162	29.74	30.0788	29.93	30.0434	29.9094	23	23	23	48	48	48	53.801	0	103.42	13320000000	165	532790000	20	20	20	19	19	19	19	17	21	19	18	20	P49189	P49189	4-trimethylaminobutyraldehyde dehydrogenase	ALDH9A1
31.9649	32.167	32.078	32.2866	31.9596	31.9893	32.2917	32.5243	32.4821	32.6859	32.2907	32.5131	11	11	11	49.6	49.6	49.6	13.293	0	17.464	56851000000	55	9475200000	9	8	7	10	6	8	7	8	9	9	8	8	P49207	P49207	60S ribosomal protein L34	RPL34
25.8152	25.5258	NaN	24.9699	NaN	25.5937	26.0939	26.4516	26.3466	26.0032	26.3114	26.6975	4	4	4	22.5	22.5	22.5	33.269	0	22.97	637860000	19	33571000	3	3	1	2	2	2	2	2	2	2	2	2	P49247	P49247	Ribose-5-phosphate isomerase	RPIA
30.7232	30.7739	30.7325	30.9091	30.861	30.8627	30.7518	30.7721	30.8774	31.0333	31.1092	30.9662	19	19	19	46.9	46.9	46.9	57.548	0	226.57	20588000000	227	1029400000	16	15	16	18	17	17	16	17	17	15	18	17	P49257	P49257	Protein ERGIC-53	LMAN1
32.917	32.98	32.9559	33.036	32.9926	33.0392	32.57	32.4544	32.2908	32.1065	32.2426	32.1977	41	41	41	67.4	67.4	67.4	85.237	0	323.31	76975000000	596	1790100000	39	37	38	37	39	36	29	25	28	28	26	26	P49321	P49321	Nuclear autoantigenic sperm protein	NASP
34.8627	34.7687	34.719	34.6793	34.9344	34.8227	36.0318	36.0874	35.8523	35.4781	36.0138	35.9008	160	160	160	72.8	72.8	72.8	273.42	0	323.31	501170000000	2193	4009300000	147	137	139	138	143	143	152	150	153	144	148	149	P49327	P49327	Fatty acid synthase;[Acyl-carrier-protein] S-acetyltransferase;[Acyl-carrier-protein] S-malonyltransferase;3-oxoacyl-[acyl-carrier-protein] synthase;3-oxoacyl-[acyl-carrier-protein] reductase;3-hydroxyacyl-[acyl-carrier-protein] dehydratase;Enoyl-[acyl-carrier-protein] reductase;Oleoyl-[acyl-carrier-protein] hydrolase	FASN
27.9271	28.2717	28.0229	28.3121	28.1921	28.2241	27.973	27.8265	28.0431	28.147	28.1618	27.8912	11	11	11	30.1	30.1	30.1	44.408	0	102.31	3035000000	85	189690000	9	10	11	11	11	11	10	9	11	9	11	9	P49354	P49354	Protein farnesyltransferase/geranylgeranyltransferase type-1 subunit alpha	FNTA
26.9587	26.5511	26.8173	27.1421	26.9585	26.8597	26.9474	26.5679	26.8527	26.3766	26.9069	26.3754	4	4	4	20.1	20.1	20.1	48.773	0	18.7	1242400000	18	88745000	3	2	3	4	4	4	4	4	4	3	4	3	P49356;B4DL54	P49356;B4DL54	Protein farnesyltransferase subunit beta	FNTB;CHURC1-FNTB
NaN	25.802	NaN	NaN	NaN	NaN	NaN	NaN	NaN	NaN	25.6045	25.6323	2	2	2	12.2	12.2	12.2	40.97	0.00044326	3.9764	358420000	3	16292000	1	1	1	1	1	1	2	1	2	2	2	2	P49366	P49366	Deoxyhypusine synthase	DHPS
34.4306	34.3937	34.4722	34.3764	34.401	34.2822	34.5142	34.413	34.5409	34.343	34.4865	34.3977	41	41	41	76.1	76.1	76.1	60.533	0	323.31	244720000000	641	7894200000	38	38	38	37	38	38	37	37	39	38	37	36	P49368	P49368	T-complex protein 1 subunit gamma	CCT3
28.5535	28.3733	28.3765	28.3734	28.5096	27.9911	28.2398	28.3425	28.0228	28.5058	28.2576	28.5134	12	12	12	44.5	44.5	44.5	33.535	0	25.053	3566300000	67	198130000	8	8	9	9	10	11	9	10	9	9	9	9	P49406	P49406	39S ribosomal protein L19, mitochondrial	MRPL19
25.3396	25.2721	25.7063	25.5903	25.2731	NaN	26.0366	26.1965	26.5835	25.9875	26.1245	26.125	4	4	4	16.5	16.5	16.5	47.065	0	6.6401	621080000	15	29575000	3	4	2	2	3	1	4	3	3	3	3	3	P49407	P49407	Beta-arrestin-1	ARRB1
33.1546	33.159	33.1416	32.9638	33.0349	32.952	33.3028	33.3593	33.5903	33.681	33.4694	33.5725	31	31	31	74.1	74.1	74.1	49.541	0	323.31	110430000000	491	3681000000	29	30	29	30	28	27	30	30	31	30	30	31	P49411	P49411	Elongation factor Tu, mitochondrial	TUFM
30.9952	31.1458	31.2087	31.2224	31.1976	31.3711	31.2613	31.466	31.4635	31.6791	31.4766	31.5951	25	25	25	66.4	66.4	66.4	58.486	0	172.73	28604000000	236	1144100000	23	22	21	23	21	22	22	24	24	24	21	21	P49419	P49419	Alpha-aminoadipic semialdehyde dehydrogenase	ALDH7A1
NaN	NaN	NaN	NaN	NaN	NaN	25.5124	NaN	26.0154	26.1499	26.089	25.4779	3	3	3	11.5	11.5	11.5	43.998	0	6.5985	326070000	8	21738000	1	1	0	0	1	2	3	1	3	3	3	3	P49441	P49441	Inositol polyphosphate 1-phosphatase	INPP1
NaN	24.2834	23.5567	23.7464	23.3631	23.4814	NaN	23.8656	25.2273	NaN	24.5659	NaN	1	1	1	10	10	10	15.99	0	5.3801	160180000	11	40046000	1	1	1	1	1	1	1	1	1	1	1	1	P49450	P49450	Histone H3-like centromeric protein A	CENPA
25.892	25.6009	25.6165	26.0439	25.2511	25.6989	25.5031	25.3332	NaN	NaN	NaN	26.1911	9	9	9	3.6	3.6	3.6	367.76	0	10.605	460750000	15	2338800	3	6	7	8	7	8	4	5	1	1	0	4	P49454	P49454	Centromere protein F	CENPF
28.6678	28.8633	28.9495	28.8226	28.8042	28.9546	28.0514	28.2143	27.9951	28.4241	28.0088	28.4115	6	6	6	64	64	64	10.112	0	12.292	4157100000	32	593870000	5	6	6	5	6	6	6	5	5	6	6	6	P49458	P49458	Signal recognition particle 9 kDa protein	SRP9
24.156	NaN	24.2526	NaN	24.1528	NaN	24.0637	24.3934	NaN	24.7092	NaN	NaN	3	3	3	11.2	11.2	11.2	41.731	0	6.0507	147990000	10	6726700	2	1	2	1	3	0	2	2	0	2	1	1	P49585;Q9Y5K3	P49585	Choline-phosphate cytidylyltransferase A	PCYT1A
32.5046	32.5439	32.5593	32.6058	32.8205	32.8948	33.0425	32.7739	33.3349	33.286	33.6594	33.0726	62	62	62	75.1	75.1	75.1	106.81	0	323.31	88541000000	641	1736100000	54	51	53	54	53	55	55	52	57	58	57	56	P49588	P49588	Alanine--tRNA ligase, cytoplasmic	AARS
30.5284	30.6495	30.6503	30.7173	30.7641	30.6545	31.1475	30.5892	31.5336	31.3835	31.5379	31.0194	38	38	38	62	62	62	85.472	0	292.53	22340000000	270	544880000	28	30	28	29	29	31	34	27	38	31	35	31	P49589	P49589	Cysteine--tRNA ligase, cytoplasmic	CARS
26.7549	26.3482	26.8356	26.4338	27.0084	26.6827	27.5293	27.6293	27.6503	27.764	27.5609	27.9649	15	10	10	37.9	28.3	28.3	56.888	0	17.827	1682400000	36	62310000	13	11	10	11	10	12	14	14	11	13	14	15	P49590	P49590	Probable histidine--tRNA ligase, mitochondrial	HARS2
31.6226	31.5585	31.8126	31.7662	31.8935	31.8702	31.265	31.1504	31.6317	31.7505	31.5879	31.5199	29	29	29	61.5	61.5	61.5	58.777	0	280.66	35081000000	297	1299300000	24	26	25	28	26	27	21	24	23	25	27	23	P49591	P49591	Serine--tRNA ligase, cytoplasmic	SARS
29.6405	29.6034	29.4906	29.5893	29.583	29.5304	27.5662	26.7772	27.6389	26.2898	27.5961	26.753	12	12	12	44.1	44.1	44.1	49.83	0	139.03	5137100000	65	233510000	12	11	10	10	12	11	7	5	6	5	9	4	P49593	P49593	Protein phosphatase 1F	PPM1F
29.1256	29.0418	28.9057	28.8889	28.9586	28.7268	28.1771	28.4534	27.4443	27.2573	27.5606	27.8019	9	9	9	26.9	26.9	26.9	49.901	0	47.646	4065900000	52	150590000	9	8	9	9	9	9	9	8	4	5	7	7	P49642	P49642	DNA primase small subunit	PRIM1
28.653	28.4978	28.5016	28.4512	28.6215	28.4005	28.2088	28.2277	26.7836	26.3474	26.9863	27.1093	15	15	15	40.5	40.5	40.5	58.805	0	36.258	3060000000	87	109290000	14	13	13	12	11	10	12	12	7	6	6	9	P49643	P49643	DNA primase large subunit	PRIM2
27.3882	27.1059	26.427	26.3887	26.7783	26.8603	25.9038	25.7921	25.5854	25.3489	25.3852	25.666	7	7	3	20	20	10.1	47.315	0	10.072	942100000	34	42823000	7	7	7	7	6	6	6	5	2	4	5	5	P49674	P49674	Casein kinase I isoform epsilon	CSNK1E
29.3002	29.0821	29.1956	29.2726	29.2297	29.2269	29.0014	29.0017	28.9294	28.9295	28.8898	28.8854	15	15	15	26.4	26.4	26.4	82.785	0	123.54	6064900000	199	252700000	15	15	14	13	14	14	13	14	13	14	14	15	P49711;Q8NI51	P49711	Transcriptional repressor CTCF	CTCF
30.5533	30.1303	30.2075	30.0415	30.1552	30.0176	30.0914	30.1635	30.5298	30.5105	30.3043	30.4494	10	10	10	48.8	48.8	48.8	22.949	0	84.452	13680000000	132	1520000000	9	9	9	8	9	10	9	10	9	9	7	10	P49720	P49720	Proteasome subunit beta type-3	PSMB3
31.3677	31.3932	31.53	31.4298	31.3621	31.3701	31.4219	31.4269	31.4267	31.5998	31.4538	31.4369	18	18	18	91	91	91	22.836	0	269.77	30537000000	179	3053700000	15	15	17	14	16	16	17	17	16	17	16	17	P49721	P49721	Proteasome subunit beta type-2	PSMB2
32.3914	32.4538	32.0511	32.1584	32.0459	32.1066	32.0777	32.001	31.2485	30.9165	31.3463	31.6282	46	46	46	58.3	58.3	58.3	101.89	0	323.31	43970000000	457	999320000	44	43	40	42	38	39	41	40	39	34	36	38	P49736	P49736	DNA replication licensing factor MCM2	MCM2
27.2142	26.5596	27.372	27.1907	27.7447	27.7433	31.2566	31.1913	31.1296	31.43	31.3281	31.2481	32	32	32	58.9	58.9	58.9	70.389	0	146.39	14145000000	196	345010000	10	7	10	9	10	10	29	31	31	31	30	31	P49748	P49748	Very long-chain specific acyl-CoA dehydrogenase, mitochondrial	ACADVL
28.6466	28.6585	28.474	28.5448	28.4653	28.6858	28.2094	28.3113	28.0873	28.1348	28.1513	28.362	19	19	19	16.9	16.9	16.9	219.98	0	89.975	3793900000	149	48023000	18	17	14	17	14	17	15	17	14	13	13	16	P49750	P49750	YLP motif-containing protein 1	YLPM1
27.9611	27.9819	27.6018	27.8879	27.8583	27.9542	NaN	NaN	NaN	NaN	NaN	NaN	6	6	6	26.3	26.3	26.3	53.218	0	116.12	1335300000	18	44510000	6	6	6	4	4	4	0	0	0	0	0	0	P49753;Q86TX2	P49753;Q86TX2	Acyl-coenzyme A thioesterase 2, mitochondrial;Acyl-coenzyme A thioesterase 1	ACOT2;ACOT1
30.9242	31.0213	30.8865	31.162	31.1089	31.3273	31.3693	31.3175	31.5322	31.6098	31.687	31.3858	11	11	11	44.3	44.3	44.3	24.976	0	245.06	27818000000	184	2318200000	9	10	10	9	11	11	8	8	10	10	11	10	P49755	P49755	Transmembrane emp24 domain-containing protein 10	TMED10
30.7413	30.7941	30.7172	30.8569	30.8564	30.7563	30.7411	30.748	30.8163	30.7172	30.8459	30.714	23	23	23	33.7	33.7	33.7	100.18	0	267.47	19444000000	268	589210000	22	22	23	22	23	22	21	22	21	21	20	21	P49756	P49756	RNA-binding protein 25	RBM25
NaN	NaN	NaN	NaN	NaN	24.4101	NaN	NaN	NaN	NaN	24.3037	NaN	3	3	3	7.5	7.5	7.5	70.803	0.00065459	3.6108	149790000	6	5991600	0	1	0	2	1	2	1	2	0	2	2	1	P49757	P49757	Protein numb homolog	NUMB
NaN	NaN	NaN	25.819	NaN	26.009	26.6373	26.2544	NaN	26.0666	27.181	NaN	3	3	3	11	11	11	73.514	0	14.139	697380000	10	19372000	1	1	1	2	1	2	3	2	1	3	2	1	P49761	P49761	Dual specificity protein kinase CLK3	CLK3
28.0654	28.0117	27.5998	27.6529	28.0946	27.849	27.7567	27.5865	27.4157	27.2784	27.6532	27.4049	13	13	13	53.3	53.3	53.3	38.989	0	28.811	2367600000	49	131530000	8	11	10	10	9	9	9	9	7	6	7	8	P49770	P49770	Translation initiation factor eIF-2B subunit beta	EIF2B2
31.6847	31.8887	31.7931	31.5823	31.4809	31.7449	30.8042	30.8607	31.1063	31.4976	30.8314	31.3506	7	7	7	79.4	79.4	79.4	13.802	0	105.79	30722000000	108	3840200000	7	7	7	7	7	7	6	6	6	5	6	6	P49773	P49773	Histidine triad nucleotide-binding protein 1	HINT1
30.3463	30.3029	30.3149	30.2553	30.2869	30.4207	29.9505	29.989	29.9655	29.9524	29.8917	30.0317	42	42	42	43.5	43.5	43.5	153.94	0	198.06	12741000000	304	202230000	34	39	37	38	39	36	31	33	31	29	34	33	P49790	P49790	Nuclear pore complex protein Nup153	NUP153
31.065	31.0867	31.1547	31.0818	31.1835	31.1591	31.3053	31.5038	31.2761	31.3881	31.3458	31.4409	93	93	63	40.8	40.8	29.2	358.2	0	323.31	26961000000	637	143410000	79	75	74	77	79	71	80	80	76	74	78	79	P49792;P0DJD0;P0DJD1	P49792	E3 SUMO-protein ligase RanBP2	RANBP2
28.4003	28.6363	28.0514	NaN	28.3857	28.8362	NaN	NaN	NaN	NaN	NaN	NaN	7	7	7	8.2	8.2	8.2	200.61	0	5.6159	3187300000	10	36220000	3	6	2	2	4	4	2	3	0	2	2	2	P49815	P49815	Tuberin	TSC2
28.9982	29.056	29.0719	29.1096	29.1168	28.8792	29.0077	28.8813	29.1228	29.2548	29.1437	29.2399	15	15	15	49.1	49.1	49.1	50.817	0	61.537	5919600000	98	257370000	14	14	13	13	12	13	12	12	12	13	15	14	P49821	P49821	NADH dehydrogenase [ubiquinone] flavoprotein 1, mitochondrial	NDUFV1
NaN	25.0737	NaN	25.12	NaN	25.9125	25.2798	NaN	NaN	25.1709	25.0839	NaN	4	3	3	15.5	13.5	13.5	50.98	0	26.927	298360000	18	15703000	1	2	2	2	1	4	2	2	1	2	2	1	P49840	P49840	Glycogen synthase kinase-3 alpha	GSK3A
27.09	26.9642	27.2502	26.9715	27.1792	26.7938	26.9648	27.1108	26.7249	26.7204	26.8569	26.6533	6	6	5	28.6	28.6	26.2	46.744	0	23.417	1371700000	36	59638000	5	5	6	4	5	6	3	3	3	3	3	5	P49841	P49841	Glycogen synthase kinase-3 beta	GSK3B
24.7417	24.8861	24.8875	24.8058	24.975	25.0603	25.093	24.7178	24.5526	24.7722	24.7734	24.8769	5	5	5	8.4	8.4	8.4	72.668	0	5.6351	319710000	18	7797900	2	3	3	4	3	4	3	3	3	4	2	3	P49848	P49848	Transcription initiation factor TFIID subunit 6	TAF6
28.2993	28.2307	28.4212	28.7203	28.1134	28.1976	29.1051	29.4002	29.8273	30.0606	29.6005	29.4496	19	19	19	44	44	44	64.969	0	119.22	5943300000	98	204940000	12	10	12	11	8	9	17	17	19	17	18	17	P49902	P49902	Cytosolic purine 5-nucleotidase	NT5C2
27.6919	27.7403	28.0657	27.4126	28.0654	27.2501	26.7094	27.1605	27.535	27.1372	26.7488	27.8751	8	8	8	40.8	40.8	40.8	42.91	0	41.381	2016700000	27	155130000	8	7	8	7	6	8	3	3	5	4	4	4	P49903	P49903	Selenide, water dikinase 1	SEPHS1
25.5144	25.1183	25.9001	25.8576	25.8075	25.82	25.1527	NaN	NaN	26.2366	NaN	25.8428	3	3	3	26.1	26.1	26.1	23.255	0	8.0736	527060000	15	40543000	2	2	2	2	2	2	2	2	0	1	1	2	P49914;A0A0A6YYL1	P49914	5-formyltetrahydrofolate cyclo-ligase	MTHFS
31.9421	32.14	31.9233	31.8028	31.8165	31.9032	31.4402	31.4669	31.3583	31.0813	31.2533	31.2184	41	41	41	73.3	73.3	73.3	76.715	0	323.31	35930000000	398	855490000	36	39	36	36	34	38	33	35	32	32	33	32	P49915	P49915	GMP synthase [glutamine-hydrolyzing]	GMPS
28.642	28.6181	28.7129	28.6778	28.6808	28.8073	27.7443	28.1208	27.9562	28.0868	28.0496	28.209	20	20	20	24.8	24.8	24.8	112.91	0	52.508	3673000000	103	64439000	16	16	19	18	18	15	12	14	15	16	13	17	P49916	P49916	DNA ligase 3	LIG3
28.9078	29.8757	29.5836	29.8855	29.5578	30.1461	25.8798	26.8756	26.1836	26.2773	26.5134	26.8953	20	20	20	38.1	38.1	38.1	80.592	0	122.37	5189200000	85	152620000	15	17	16	19	15	20	4	7	3	6	6	5	P49959	P49959	Double-strand break repair protein MRE11A	MRE11A
25.8624	26.5064	26.4474	26.5705	26.6206	26.1767	NaN	NaN	26.5402	NaN	NaN	NaN	6	3	3	25.1	13.4	13.4	42.142	0	6.3362	818800000	9	43095000	5	6	6	6	6	6	5	5	6	5	6	5	P50148	P50148	Guanine nucleotide-binding protein G(q) subunit alpha	GNAQ
24.9871	NaN	NaN	NaN	NaN	NaN	25.1141	24.9193	NaN	24.9499	NaN	25.4854	3	3	3	55.9	55.9	55.9	7.2053	0	5.8568	261580000	10	65396000	2	1	1	1	1	1	3	2	1	2	1	2	P50151;A0A024R161	P50151;A0A024R161	Guanine nucleotide-binding protein G(I)/G(S)/G(O) subunit gamma-10;Guanine nucleotide-binding protein subunit gamma	GNG10;hCG_1994888
29.7075	29.7524	29.8911	29.9519	29.7253	29.7622	29.2793	29.2913	29.5529	29.7967	29.5935	29.6538	17	17	17	49.7	49.7	49.7	39.591	0	77.265	9049700000	131	430940000	15	15	14	16	12	14	13	13	15	13	12	15	P50213	P50213	Isocitrate dehydrogenase [NAD] subunit alpha, mitochondrial	IDH3A
NaN	25.7639	NaN	26.4	26.2193	NaN	27.9135	27.2266	27.9232	26.8682	28.0309	27.058	8	8	8	41	41	41	34.165	0	20.569	1319800000	18	69462000	2	3	0	2	2	1	8	4	8	6	8	7	P50225;P50226;P0DMN0;P0DMM9	P50225;P50226;P0DMN0;P0DMM9	Sulfotransferase 1A1;Sulfotransferase 1A2;Sulfotransferase 1A4;Sulfotransferase 1A3	SULT1A1;SULT1A2;SULT1A4;SULT1A3
NaN	NaN	NaN	NaN	NaN	NaN	27.5054	27.1288	27.9752	27.1073	27.4042	27.2012	2	2	2	54.5	54.5	54.5	8.5328	0	46.782	957150000	24	239290000	0	0	0	0	0	0	2	2	2	2	1	2	P50238	P50238	Cysteine-rich protein 1	CRIP1
33.5006	33.4937	33.5039	33.5219	33.5837	33.5794	33.4382	33.2557	33.5423	33.1328	33.3598	33.1026	50	50	39	89.9	89.9	76.6	50.663	0	323.31	123440000000	615	4408700000	46	46	44	46	46	48	41	42	45	40	42	39	P50395	P50395	Rab GDP dissociation inhibitor beta	GDI2
30.9696	31.0591	30.9411	30.9443	30.9869	31.0942	30.5807	30.6372	30.6304	30.7244	30.799	30.7996	18	18	18	74.4	74.4	74.4	28.994	0	85.793	20511000000	165	1709200000	17	17	16	16	16	18	14	14	15	13	16	14	P50402	P50402	Emerin	EMD
28.2414	28.2622	28.0875	28.302	28.1639	28.0324	30.3177	30.6734	30.3598	30.674	30.1179	30.4952	20	20	20	37.1	37.1	37.1	88.367	0	107.32	9063100000	123	244950000	11	11	11	12	12	8	18	19	19	18	19	19	P50416	P50416	Carnitine O-palmitoyltransferase 1, liver isoform	CPT1A
NaN	NaN	24.8963	NaN	26.2999	24.0856	29.855	29.5432	30.5701	30.2735	29.9507	29.3892	23	23	21	69.4	69.4	63.6	42.403	0	135.28	5629700000	99	255890000	1	1	4	1	2	3	19	19	22	18	20	19	P50453	P50453	Serpin B9	SERPINB9
30.6815	30.7918	30.6201	30.7322	30.6275	30.7264	31.7944	31.8426	31.8144	31.8014	31.7727	32.0418	22	22	22	59.6	59.6	59.6	46.44	0	295.06	29200000000	281	1269600000	18	18	19	18	20	21	22	22	22	20	21	22	P50454	P50454	Serpin H1	SERPINH1
32.1533	32.1739	32.2054	32.2256	32.0927	32.1022	31.8179	31.8633	31.9564	31.9137	31.8448	31.838	18	18	18	34.4	34.4	34.4	41.331	0	287.28	47237000000	244	4294300000	17	17	17	17	18	17	18	17	18	17	16	17	P50502;Q8NFI4;Q8IZP2	P50502;Q8NFI4;Q8IZP2	Hsc70-interacting protein;Putative protein FAM10A5;Putative protein FAM10A4	ST13;ST13P5;ST13P4
25.1188	25.4483	25.1501	25.1879	25.248	25.5452	24.9765	25.0757	NaN	NaN	24.6141	24.5674	5	5	5	11.4	11.4	11.4	70.864	0	9.1166	333670000	15	9813700	3	4	3	3	5	3	3	3	1	1	2	3	P50542	P50542	Peroxisomal targeting signal 1 receptor	PEX5
NaN	NaN	NaN	NaN	NaN	NaN	25.7356	25.282	NaN	24.8865	24.9327	NaN	2	2	2	7.5	7.5	7.5	58.702	0	43.345	214960000	11	9346100	0	1	0	1	1	0	2	2	1	2	2	1	P50548	P50548	ETS domain-containing transcription factor ERF	ERF
26.8255	27.1838	26.8865	26.6998	26.8096	26.6403	28.2724	27.9567	28.4586	28.4174	28.7033	28.1904	17	17	17	43.4	43.4	43.4	39.829	0	50.963	2427700000	101	142800000	9	10	8	8	10	9	13	12	15	13	13	13	P50552	P50552	Vasodilator-stimulated phosphoprotein	VASP
30.4312	30.5653	30.5716	30.6238	30.4472	30.6159	30.3222	30.0237	30.2134	30.1661	30.3964	29.9971	33	33	27	52.1	52.1	44.8	98.063	0	174.51	14841000000	218	309190000	28	29	28	30	26	26	29	25	27	26	24	26	P50570;Q9UQ16	P50570	Dynamin-2	DNM2
30.1995	29.7225	30.5236	30.5383	30.4422	30.5681	30.7966	30.6403	30.8006	30.631	30.6175	30.5666	27	27	27	67.4	67.4	67.4	52.891	0	234.62	16524000000	251	718430000	21	20	20	22	21	19	22	21	20	21	22	23	P50579	P50579	Methionine aminopeptidase 2	METAP2
26.7394	26.9078	27.1221	27.234	26.9636	27.2323	27.5509	27.5568	28.2153	27.973	27.8356	27.7214	4	4	4	42.2	42.2	42.2	16.829	0	16.345	1989600000	29	198960000	4	3	4	3	4	3	4	4	4	4	4	4	P50583	P50583	Bis(5-nucleosyl)-tetraphosphatase [asymmetrical]	NUDT2
25.9799	26.4198	26.2715	26.1043	26.0421	26.0519	26.8712	27.2724	26.4341	26.734	26.6569	26.9866	4	4	4	15.9	15.9	15.9	39.038	0	21.804	1022000000	16	53787000	3	4	4	3	4	4	4	4	4	3	4	4	P50613	P50613	Cyclin-dependent kinase 7	CDK7
23.8383	23.8905	24.0797	23.7323	23.842	24.3832	NaN	23.8166	NaN	23.6164	23.6933	NaN	3	3	3	6.7	6.7	6.7	80.759	0.0014724	2.9557	132920000	12	3592500	3	2	2	3	3	3	1	2	1	2	2	1	P50747	P50747	Biotin--protein ligase;Biotin--[methylmalonyl-CoA-carboxytransferase] ligase;Biotin--[propionyl-CoA-carboxylase [ATP-hydrolyzing]] ligase;Biotin--[methylcrotonoyl-CoA-carboxylase] ligase;Biotin--[acetyl-CoA-carboxylase] ligase	HLCS
25.177	NaN	25.245	25.3533	25.1539	NaN	NaN	NaN	NaN	NaN	NaN	NaN	4	4	4	2.8	2.8	2.8	250.75	0	4.5902	205800000	8	1837500	2	3	3	2	3	1	2	0	0	0	0	1	P50748	P50748	Kinetochore-associated protein 1	KNTC1
26.929	26.8356	26.6634	26.9444	26.9426	26.8341	27.7945	27.6761	27.3096	27.6705	27.5589	27.9547	9	8	8	25.8	23.7	23.7	42.777	0	26.142	1753000000	55	92263000	8	8	8	7	7	8	9	8	8	7	9	9	P50750	P50750	Cyclin-dependent kinase 9	CDK9
29.4551	29.4252	29.5626	29.5428	29.4691	29.5074	30.3408	30.4979	30.6016	30.6562	30.5589	30.4808	51	51	47	25.6	25.6	23.7	319.1	0	241.61	11990000000	256	86885000	32	31	32	32	35	32	42	45	45	42	43	42	P50851	P50851	Lipopolysaccharide-responsive and beige-like anchor protein	LRBA
NaN	NaN	NaN	NaN	NaN	NaN	25.0338	25.5133	24.7799	26.0366	24.601	25.3833	4	4	4	7.2	7.2	7.2	67.404	0	9.1113	198790000	16	6626400	0	1	0	0	0	0	2	4	2	4	2	2	P50895	P50895	Basal cell adhesion molecule	BCAM
28.4151	28.3654	27.9089	28.0299	26.8423	27.3437	27.6596	27.753	27.7064	27.8838	26.7175	27.0906	7	7	7	42.5	42.5	42.5	34.193	0	31.879	2353600000	49	196140000	6	7	6	6	4	5	6	5	5	5	4	4	P50897	P50897	Palmitoyl-protein thioesterase 1	PPT1
32.0438	32.1104	32.1139	32.2409	31.9143	32.0606	32.3788	32.5752	32.4424	32.4514	32.2499	32.4713	14	14	14	50.2	50.2	50.2	23.432	0	38.864	54432000000	175	9071900000	13	13	13	13	13	13	13	13	14	12	12	13	P50914	P50914	60S ribosomal protein L14	RPL14
34.151	34.1209	34.2107	34.162	34.1479	34.0819	34.3352	34.1821	34.2469	34.0518	34.2456	34.1482	55	55	55	89.2	89.2	89.2	59.62	0	323.31	206720000000	787	5587100000	48	48	48	50	50	51	50	50	52	46	49	49	P50990	P50990	T-complex protein 1 subunit theta	CCT8
34.1374	34.2193	34.2383	34.2364	34.2571	34.1683	34.2637	34.2395	34.2282	34.1169	34.2282	34.21	37	37	37	75.1	75.1	75.1	57.924	0	323.31	212530000000	578	6440400000	35	37	36	34	36	34	34	33	35	33	34	33	P50991	P50991	T-complex protein 1 subunit delta	CCT4
28.5296	28.3595	28.7551	28.5541	28.4982	28.4986	29.8068	29.604	29.8148	29.6491	29.8481	29.7302	12	12	12	30.1	30.1	30.1	54.389	0	37.367	6719500000	72	353660000	7	7	7	10	7	10	10	11	10	10	12	12	P50995	P50995	Annexin A11	ANXA11
28.6415	28.5174	28.3625	28.3947	28.4237	28.3301	28.4058	28.0733	27.9214	27.9958	28.1391	28.0484	17	17	15	30.5	30.5	27.8	82.842	0	42.78	3507100000	76	89925000	16	14	14	11	16	13	14	12	11	10	12	10	P51003;Q9NRJ5	P51003	Poly(A) polymerase alpha	PAPOLA
29.6945	29.8627	29.5136	29.5827	29.7232	29.6641	30.9496	30.8333	30.7201	30.5496	30.6814	30.6307	27	27	24	51.5	51.5	47.7	69.72	0	103.95	13931000000	189	497530000	19	17	20	20	21	23	22	25	23	22	26	24	P51114	P51114	Fragile X mental retardation syndrome-related protein 1	FXR1
29.2121	29.3285	29.124	29.2977	29.3102	29.31	29.5352	29.6057	29.5662	29.5829	29.5742	29.5392	24	21	20	43.8	40.3	40.3	74.222	0	145.71	7551900000	162	215770000	19	19	19	19	20	18	19	20	20	20	20	19	P51116	P51116	Fragile X mental retardation syndrome-related protein 2	FXR2
29.853	30.1413	29.9814	30.1912	30.1199	30.2784	30.7076	30.9378	30.7146	30.5449	30.8866	30.6009	10	10	8	58.8	58.8	49.1	23.482	0	119.89	15475000000	118	1406800000	10	10	9	10	9	10	10	10	10	10	10	10	P51148;K7ERQ8	P51148;K7ERQ8	Ras-related protein Rab-5C	RAB5C
31.2181	31.1328	31.2349	31.3024	31.4029	31.4471	31.5847	31.5888	31.5499	31.5706	31.8313	31.6745	18	18	18	78.7	78.7	78.7	23.489	0	265.32	31313000000	205	2236600000	17	18	18	18	18	17	18	17	15	17	16	17	P51149	P51149	Ras-related protein Rab-7a	RAB7A
26.7645	26.9449	26.6593	27.0098	26.8912	26.7817	26.2556	25.7779	26.4751	26.5209	26.463	26.3302	5	5	5	36.3	36.3	36.3	22.837	0	6.6681	1089800000	19	99074000	5	4	5	4	5	4	3	4	4	3	2	3	P51151;Q9NP90	P51151	Ras-related protein Rab-9A	RAB9A
25.2261	26.1868	25.1795	25.6994	24.9119	25.3391	26.881	27.0002	26.4588	26.5798	25.8468	25.8393	7	5	5	37.4	28.6	28.6	22.774	0	10.117	743160000	29	61930000	5	6	6	7	5	4	6	6	6	6	6	6	P51153	P51153	Ras-related protein Rab-13	RAB13
NaN	NaN	NaN	NaN	22.6404	NaN	NaN	22.543	NaN	24.0968	22.8641	23.1066	2	2	2	22.5	22.5	22.5	11.164	0.00064075	3.1754	52461000	6	6557700	0	2	2	2	2	2	1	2	1	2	2	2	P51397	P51397	Death-associated protein 1	DAP
29.4429	29.4141	29.6643	29.3798	29.4054	29.1538	29.4209	29.6447	29.3087	29.4022	29.048	29.5712	12	12	12	39.9	39.9	39.9	45.566	0	79.108	7519700000	82	341810000	11	11	10	8	10	10	11	9	8	10	9	10	P51398	P51398	28S ribosomal protein S29, mitochondrial	DAP3
26.6016	26.5767	26.6674	26.3569	26.4449	26.7651	26.2204	NaN	NaN	26.1777	26.3073	NaN	5	5	5	35.7	35.7	35.7	20.478	0	6.8617	830490000	8	92277000	4	5	5	4	4	4	3	2	2	3	3	2	P51452	P51452	Dual specificity protein phosphatase 3	DUSP3
29.3563	29.5465	29.3069	29.375	29.3568	29.3514	29.2104	29.0236	28.9002	29.0116	28.9761	29.0523	20	20	10	15.8	15.8	8.7	184.64	0	76.718	6638700000	130	105380000	15	15	18	17	16	17	14	17	15	17	17	17	P51532	P51532	Transcription activator BRG1	SMARCA4
28.238	28.1351	28.1453	28.3624	28.3897	28.41	27.8193	27.824	28.1079	28.301	28.0999	28.2816	10	10	10	39.4	39.4	39.4	42.794	0	76.572	3206000000	89	178110000	9	8	8	7	8	7	8	8	8	8	7	9	P51553	P51553	Isocitrate dehydrogenase [NAD] subunit gamma, mitochondrial	IDH3G
28.3005	28.1033	28.1642	27.9221	28.12	28.1936	28.3626	27.9501	28.2539	27.6879	28.3888	27.7011	10	10	10	44.4	44.4	44.4	42.272	0	79.175	3075600000	62	170870000	9	10	10	10	9	8	8	6	8	9	10	7	P51570	P51570	Galactokinase	GALK1
30.5344	30.6606	30.344	30.4748	30.6003	30.5836	30.212	30.3171	30.4288	30.5403	30.4839	30.2254	7	7	7	38.2	38.2	38.2	18.998	0	53.669	15607000000	118	2229500000	7	7	7	7	7	7	7	7	7	7	7	7	P51571	P51571	Translocon-associated protein subunit delta	SSR4
31.0982	31.0839	30.9695	31.0634	30.9683	31.1814	30.6886	30.7497	30.7471	30.7886	30.8568	30.7355	16	16	16	41.5	41.5	41.5	27.991	0	149.63	21580000000	181	1438600000	14	16	16	16	16	15	15	15	13	14	13	14	P51572	P51572	B-cell receptor-associated protein 31	BCAP31
NaN	NaN	25.6046	NaN	25.5591	NaN	NaN	NaN	NaN	25.4259	24.8496	NaN	3	3	3	12.7	12.7	12.7	28.18	0.0094321	1.7755	353300000	5	25236000	3	2	3	2	3	3	2	1	2	3	2	2	P51580	P51580	Thiopurine S-methyltransferase	TPMT
27.4111	27.2932	27.054	27.7102	27.4807	27.5991	26.0476	NaN	26.3816	26.2601	25.8559	25.7344	11	11	11	31.3	31.3	31.3	52.44	0	17.319	1301400000	26	59154000	10	8	10	10	10	8	4	2	4	6	4	4	P51608	P51608	Methyl-CpG-binding protein 2	MECP2
31.3064	31.3373	31.4523	31.3738	31.3246	31.4492	30.8131	30.6617	30.5706	30.5371	30.594	30.6323	41	41	41	30.4	30.4	30.4	208.73	0	303.7	23720000000	263	316260000	38	41	39	37	38	39	33	35	32	31	34	34	P51610;Q9Y5Z7	P51610	Host cell factor 1;HCF N-terminal chain 1;HCF N-terminal chain 2;HCF N-terminal chain 3;HCF N-terminal chain 4;HCF N-terminal chain 5;HCF N-terminal chain 6;HCF C-terminal chain 1;HCF C-terminal chain 2;HCF C-terminal chain 3;HCF C-terminal chain 4;HCF C-terminal chain 5;HCF C-terminal chain 6	HCFC1
26.7943	26.7699	26.6948	27.1724	26.922	26.4447	NaN	NaN	NaN	NaN	25.816	NaN	7	7	7	15.2	15.2	15.2	76.536	0	16.263	762930000	17	23841000	7	7	6	6	6	7	2	3	1	0	2	1	P51617;P51955	P51617	Interleukin-1 receptor-associated kinase 1	IRAK1
NaN	NaN	NaN	NaN	NaN	NaN	25.8367	NaN	26.0201	NaN	27.3254	25.9909	3	3	3	28.4	28.4	28.4	18.291	0	6.0789	395590000	6	49449000	0	0	0	0	0	0	2	1	3	1	3	3	P51636	P51636	Caveolin-2	CAV2
29.6841	30.0229	29.6862	29.9541	29.4611	29.6636	29.7677	29.7225	29.8814	30.0024	29.5977	29.8407	17	17	17	47.8	47.8	47.8	54.847	0	60.275	9688300000	154	440380000	15	15	15	15	14	16	15	16	14	15	15	15	P51648;P48448;P30838;P43353	P51648	Fatty aldehyde dehydrogenase	ALDH3A2
27.8673	28.1719	27.8258	28.3067	27.9346	28.0244	25.7564	25.6674	25.8081	26.8922	26.0485	26.5567	9	9	9	30.7	30.7	30.7	57.214	0	69.334	1858000000	53	71463000	8	8	8	9	6	9	5	2	2	5	5	5	P51649	P51649	Succinate-semialdehyde dehydrogenase, mitochondrial	ALDH5A1
31.811	31.9179	31.7406	31.858	31.7776	31.9232	31.5721	31.3311	31.6626	31.5254	31.6409	31.4185	39	39	39	68.9	68.9	68.9	79.685	0	310.79	37146000000	367	884430000	36	36	35	35	34	34	38	33	35	31	35	32	P51659	P51659	Peroxisomal multifunctional enzyme type 2;(3R)-hydroxyacyl-CoA dehydrogenase;Enoyl-CoA hydratase 2	HSD17B4
30.7816	30.8933	30.8315	30.8353	30.8315	30.6443	31.1203	30.8714	30.9004	30.6856	30.8758	30.7708	18	18	18	61.1	61.1	61.1	37.025	0	257.3	20617000000	224	1374400000	17	17	17	17	16	16	16	17	16	17	16	16	P51665	P51665	26S proteasome non-ATPase regulatory subunit 7	PSMD7
NaN	24.7635	NaN	NaN	NaN	NaN	24.852	NaN	NaN	NaN	25.1061	NaN	2	2	2	4.2	4.2	4.2	60.282	0.0024778	2.6909	224420000	5	8311700	1	2	1	1	1	1	2	1	2	1	2	1	P51687	P51687	Sulfite oxidase, mitochondrial	SUOX
24.2572	NaN	24.0801	NaN	NaN	NaN	NaN	NaN	NaN	24.395	NaN	NaN	3	3	3	10.8	10.8	10.8	56.695	0.0049623	2.0784	112980000	4	5135300	2	0	3	0	0	0	0	1	2	2	2	2	P51688	P51688	N-sulphoglucosamine sulphohydrolase	SGSH
27.5408	28.2824	27.434	27.2846	27.1987	27.2005	29.2201	28.4576	28.767	28.5724	28.5122	28.1449	15	15	14	29.6	29.6	28.1	109.82	0	82.766	3306800000	44	64839000	9	12	8	9	9	9	14	15	13	12	13	12	P51784	P51784	Ubiquitin carboxyl-terminal hydrolase 11	USP11
NaN	NaN	NaN	NaN	NaN	NaN	NaN	NaN	24.2221	NaN	NaN	25.7765	2	2	2	3.7	3.7	3.7	90.965	0.0026596	2.5316	285590000	3	8399800	1	2	2	2	2	1	1	2	2	2	2	2	P51790	P51790	H(+)/Cl(-) exchange transporter 3	CLCN3
28.0136	28.1085	28.1002	27.9352	28.2856	28.175	26.5883	26.7153	26.9319	27.3488	26.9873	27.3358	6	6	6	31.8	31.8	31.8	24.935	0	24.955	2245500000	39	172730000	4	6	6	6	6	6	3	3	3	4	5	3	P51809	P51809	Vesicle-associated membrane protein 7	VAMP7
28.4967	28.6499	28.7487	28.6469	28.4578	28.5848	28.6053	28.2321	28.569	28.3334	28.4167	28.505	19	19	12	36.6	36.6	26.2	83.735	0	55.305	4078000000	69	92683000	14	12	14	12	14	12	11	9	10	11	10	12	P51812;Q9UK32	P51812	Ribosomal protein S6 kinase alpha-3	RPS6KA3
30.9503	30.9548	30.8811	30.9298	30.8929	30.8727	30.6883	30.6732	30.763	31.0984	30.966	30.9361	16	15	15	68.3	65	65	26.788	0	204.67	20868000000	151	1227600000	16	13	13	13	13	13	12	13	10	13	13	13	P51858	P51858	Hepatoma-derived growth factor	HDGF
26.217	25.4286	25.9166	25.5224	25.5863	25.7683	26.5313	26.1892	25.8149	25.7877	NaN	26.5029	4	4	4	21.1	21.1	21.1	37.643	0	7.075	749720000	13	37486000	2	2	2	3	2	2	2	3	3	3	3	3	P51946	P51946	Cyclin-H	CCNH
25.1763	NaN	NaN	NaN	NaN	NaN	24.6626	NaN	NaN	NaN	NaN	NaN	2	2	2	10.7	10.7	10.7	35.823	0.0051475	2.0574	320690000	2	20043000	2	2	2	2	2	2	2	2	1	2	1	2	P51948	P51948	CDK-activating kinase assembly factor MAT1	MNAT1
27.902	27.4478	27.2342	27.3347	27.8179	27.4436	27.2058	27.2988	27.3924	26.8412	27.3893	27.0867	4	4	2	40.9	40.9	25.4	21.404	0	38.372	1885200000	55	209460000	4	3	4	4	4	4	4	4	3	3	4	4	P51965	P51965	Ubiquitin-conjugating enzyme E2 E1	UBE2E1
29.1906	28.9076	29.2768	29.1075	29.3633	28.9865	28.4403	28.4639	28.6962	28.9319	28.5416	28.5876	10	10	10	69.8	69.8	69.8	20.105	0	188.69	5267200000	76	585250000	9	10	10	10	10	10	9	10	8	10	7	10	P51970	P51970	NADH dehydrogenase [ubiquinone] 1 alpha subcomplex subunit 8	NDUFA8
33.0616	32.8543	32.9825	32.8796	32.977	32.919	32.2353	32.3607	32.4404	32.5926	32.4707	32.686	29	29	29	58.7	58.7	58.7	39.594	0	323.31	75295000000	540	3962900000	28	29	28	28	28	28	26	26	25	27	27	26	P51991	P51991	Heterogeneous nuclear ribonucleoprotein A3	HNRNPA3
32.7852	32.6728	32.7784	32.7454	32.7994	32.7424	32.8309	33.117	33.0203	33.0365	32.946	33.1454	33	33	33	78.9	78.9	78.9	53.139	0	323.31	84164000000	413	3506800000	31	31	33	32	31	31	32	30	32	31	32	30	P52209	P52209	6-phosphogluconate dehydrogenase, decarboxylating	PGD
34.4249	34.4445	34.4017	34.3542	34.3103	34.3132	33.7107	33.8472	33.8632	33.9552	33.7638	33.9456	58	58	58	83.7	83.7	83.7	77.515	0	323.31	202010000000	684	4298100000	55	54	57	56	56	54	53	54	53	55	52	56	P52272	P52272	Heterogeneous nuclear ribonucleoprotein M	HNRNPM
31.9224	31.7858	31.7236	31.5653	31.9638	31.6769	32.52	32.7426	31.43	30.9734	31.3616	31.8832	25	25	25	69.2	69.2	69.2	57.861	0	323.31	42282000000	353	2114100000	23	22	22	22	20	22	25	25	25	24	22	24	P52292	P52292	Importin subunit alpha-1	KPNA2
29.0253	28.7588	28.9423	28.9657	29.0341	29.2233	28.9197	28.5543	28.9136	28.3621	29.1156	28.6935	18	12	11	47.4	37.9	36.2	60.221	0	124.7	5311200000	74	265560000	15	16	16	15	17	17	14	16	14	14	17	14	P52294	P52294	Importin subunit alpha-5;Importin subunit alpha-5, N-terminally processed	KPNA1
27.6994	26.8312	27.6863	27.4038	27.7398	27.5325	26.733	27.2572	26.9071	27.3417	27.2213	27.6664	3	3	3	23.7	23.7	23.7	18.001	0	10.434	1835500000	30	203940000	3	3	3	3	2	2	3	3	3	2	3	3	P52298	P52298	Nuclear cap-binding protein subunit 2	NCBP2
29.3198	29.2042	29.2809	29.3623	29.3898	29.1721	29.3626	29.1813	29.2304	28.9066	29.279	29.0228	20	20	20	45.5	45.5	45.5	66.316	0	152.61	6727300000	165	217010000	16	18	17	19	18	18	19	18	19	14	18	14	P52306	P52306	Rap1 GTPase-GDP dissociation stimulator 1	RAP1GDS1
28.3292	27.5936	27.7575	27.1881	27.9151	27.8665	28.2399	27.4952	27.5881	27.1151	27.7311	27.6004	7	7	7	48	48	48	17.143	0	38.423	2434100000	43	270450000	7	6	7	6	6	6	6	6	5	5	4	4	P52434	P52434	DNA-directed RNA polymerases I, II, and III subunit RPABC3	POLR2H
31.2323	31.1077	31.1218	31.1806	31.0644	30.9584	32.0223	31.7493	32.1915	32.0419	32.1671	31.8915	19	19	19	87.7	87.7	87.7	23.207	0	200.18	35303000000	205	5043300000	15	15	16	15	14	17	17	18	18	18	18	17	P52565	P52565	Rho GDP-dissociation inhibitor 1	ARHGDIA
25.9307	25.5863	25.35	25.1272	25.0562	25.2897	25.3335	25.3811	26.1378	25.5601	25.4453	25.428	2	2	2	6	6	6	58.259	0	10.05	516220000	9	30366000	2	2	2	2	2	2	2	2	2	2	2	2	P52594	P52594	Arf-GAP domain and FG repeat-containing protein 1	AGFG1
32.1893	31.9454	32.2298	32.0582	32.0447	32.0262	31.9483	31.9545	32.1453	32.1622	32.2324	32.2672	22	20	20	69.4	62.9	62.9	45.671	0	323.31	48471000000	254	3231400000	20	20	21	20	21	19	20	19	20	21	20	21	P52597	P52597	Heterogeneous nuclear ribonucleoprotein F;Heterogeneous nuclear ribonucleoprotein F, N-terminally processed	HNRNPF
30.5051	30.9203	30.457	30.9283	30.3838	30.9462	29.6889	29.9252	29.0486	29.3192	29.2954	29.8144	38	38	38	44.4	44.4	44.4	152.78	0	241.8	13576000000	225	191210000	36	34	35	35	34	35	26	29	21	22	19	26	P52701	P52701	DNA mismatch repair protein Msh6	MSH6
29.5364	29.2878	29.585	29.4534	29.4826	29.5094	28.6087	28.1918	27.7043	26.4446	27.4441	28.38	26	26	26	36.6	36.6	36.6	119.16	0	83.509	5407600000	73	81934000	22	21	21	22	22	22	16	17	12	5	9	15	P52732	P52732	Kinesin-like protein KIF11	KIF11
NaN	25.0133	24.6163	NaN	24.5701	NaN	25.4906	24.8043	25.4381	NaN	25.0925	25.7104	3	3	3	4.2	4.2	4.2	101.29	0	6.8076	317900000	6	6487900	2	2	3	2	3	2	3	3	2	2	3	3	P52735	P52735	Guanine nucleotide exchange factor VAV2	VAV2
25.6657	25.3525	24.902	24.9112	24.8392	24.6979	24.7523	24.8237	25.0395	24.6343	24.6081	24.5458	5	5	5	14.6	14.6	14.6	68.895	0	8.0293	344250000	17	13770000	4	4	4	4	4	5	3	3	4	4	4	3	P52747	P52747	Zinc finger protein 143	ZNF143
27.2345	27.3088	26.338	26.8467	27.1707	27.22	26.7824	26.6918	26.0822	26.4908	26.6199	27.0475	7	7	7	13.4	13.4	13.4	92.153	0	38.195	1292400000	31	36926000	6	6	5	5	7	6	4	5	2	4	5	6	P52756	P52756	RNA-binding protein 5	RBM5
30.2413	30.1622	29.8631	30.3727	30.2099	30.1716	30.9561	30.8786	31.0583	31.0002	31.1433	30.8366	20	20	20	77.6	77.6	77.6	41.268	0	164.91	17792000000	141	889590000	16	15	14	15	13	16	17	15	18	15	17	16	P52788	P52788	Spermine synthase	SMS
29.3273	29.1008	28.4298	28.3587	29.0829	29.2454	29.0393	29.1176	28.3397	28.0638	28.8693	28.556	20	18	18	27	24.9	24.9	102.38	0	58.553	5193800000	72	108200000	20	20	18	17	18	17	16	16	12	12	16	15	P52789;P52790	P52789	Hexokinase-2	HK2
29.9573	29.9337	29.9739	29.8658	29.8629	29.8728	30.1125	30.1145	30.2734	30.0789	30.1571	30.1671	27	27	27	51.1	51.1	51.1	78.839	0	131.87	11637000000	247	323250000	22	21	20	24	22	23	24	22	25	23	24	22	P52888	P52888	Thimet oligopeptidase	THOP1
30.8952	30.8949	30.8156	30.837	30.8702	30.8536	31.0754	30.8564	31.2106	31.0868	31.2766	31.0307	16	16	13	78.7	78.7	66.8	32.922	0	245.73	22561000000	200	1735500000	13	12	13	13	13	14	15	15	16	13	15	15	P52907	P52907	F-actin-capping protein subunit alpha-1	CAPZA1
28.023	28.0208	28.1157	28.0683	28.0778	28.0058	28.7654	28.5174	29.2972	29.2079	29.026	28.5954	7	7	7	45	45	45	11.832	0	172.58	4189100000	101	837820000	4	4	5	5	5	4	5	5	7	7	6	6	P52926	P52926	High mobility group protein HMGI-C	HMGA2
NaN	NaN	NaN	NaN	NaN	NaN	NaN	NaN	25.6598	25.1329	25.3432	NaN	4	4	4	45.7	45.7	45.7	22.492	0	7.44	149540000	5	16615000	0	0	0	0	0	0	3	0	2	2	3	0	P52943	P52943	Cysteine-rich protein 2	CRIP2
29.5896	29.6363	29.7868	29.7137	29.6487	29.7485	29.776	29.8159	29.793	30.0008	29.8783	29.8472	38	38	38	24.7	24.7	24.7	197.58	0	123.34	9639800000	174	128530000	28	28	27	26	30	31	32	30	32	28	31	31	P52948	P52948	Nuclear pore complex protein Nup98-Nup96;Nuclear pore complex protein Nup98;Nuclear pore complex protein Nup96	NUP98
28.7469	29.2291	29.0403	29.0624	28.9205	28.9531	28.86	28.4198	28.7279	27.6346	28.5908	27.7051	9	9	9	41.2	41.2	41.2	33.428	0	176.02	4763600000	49	297720000	6	8	8	9	7	7	8	6	8	6	7	6	P53004	P53004	Biliverdin reductase A	BLVRA
29.018	28.7758	28.7382	28.6273	28.898	28.7396	29.4235	29.1543	29.3777	28.9511	29.5083	29.0791	12	12	12	42.8	42.8	42.8	34.012	0	38.214	5898100000	63	346950000	10	11	9	11	11	10	12	10	10	10	9	10	P53007	P53007	Tricarboxylate transport protein, mitochondrial	SLC25A1
30.6372	30.5419	30.6605	30.7246	30.7718	30.7212	30.5815	29.9282	30.5438	29.7727	30.6745	29.9701	27	27	27	55.1	55.1	55.1	56.878	0	145.43	16284000000	276	581570000	22	24	26	24	24	24	26	24	26	21	26	23	P53041	P53041	Serine/threonine-protein phosphatase 5	PPP5C
28.0841	27.8218	27.1424	27.2532	27.1861	26.9215	28.0505	28.1613	27.8165	NaN	NaN	27.1397	10	10	10	29.4	29.4	29.4	68.254	0	16.684	2085400000	22	57927000	7	9	8	5	5	5	8	10	3	2	2	4	P53350	P53350	Serine/threonine-protein kinase PLK1	PLK1
27.2218	27.1325	27.3019	27.3617	27.2481	27.1117	26.9783	26.9934	26.6136	27.1442	26.868	27.298	8	8	8	34	34	34	37.855	0	66.468	1530100000	54	95629000	7	6	5	5	7	6	4	7	4	6	6	5	P53365	P53365	Arfaptin-2	ARFIP2
26.644	26.4886	27.1867	26.888	26.6867	27.0765	26.8636	27.0509	27.383	27.2661	27.2862	27.1596	6	6	6	26.3	26.3	26.3	41.738	0	115.11	1419700000	51	70984000	4	3	3	4	3	4	4	6	5	5	3	6	P53367	P53367	Arfaptin-1	ARFIP1
26.9878	27.2112	27.3275	27.2827	27.2827	27.4036	27.3161	27.4712	27.593	27.4785	27.6875	27.3342	4	4	4	23.1	23.1	23.1	34.534	0	43.518	1819100000	35	151590000	3	4	4	4	4	4	3	4	4	4	4	4	P53384	P53384	Cytosolic Fe-S cluster assembly factor NUBP1	NUBP1
33.674	33.5977	33.5868	33.596	33.6586	33.6563	33.3884	33.1632	33.3922	32.9614	33.5275	33.203	64	64	64	69.5	69.5	69.5	120.84	0	323.31	126750000000	701	2148300000	59	59	56	56	58	59	59	53	59	52	56	55	P53396	P53396	ATP-citrate synthase	ACLY
29.1926	29.1071	29.1686	29.0492	28.9416	29.0743	29.4782	29.6635	29.9452	30.0068	29.4915	29.852	11	11	11	44	44	44	43.215	0	90.988	7497600000	111	312400000	10	9	10	10	9	11	10	10	11	11	9	10	P53582	P53582	Methionine aminopeptidase 1	METAP1
28.917	28.7155	28.9993	28.8994	28.9188	28.7867	28.3815	28.5516	28.8617	28.9221	28.634	28.7919	9	9	9	32.9	32.9	32.9	36.249	0	69.9	4868200000	61	347730000	7	7	7	8	7	8	8	8	7	7	9	8	P53597	P53597	Succinyl-CoA ligase [ADP/GDP-forming] subunit alpha, mitochondrial	SUCLG1
28.3495	28.4208	28.2896	28.4651	28.1815	28.4088	29.9198	29.212	29.8701	29.1946	29.9058	29.5493	12	12	12	52	52	52	43.404	0	101.4	6328300000	90	333070000	9	7	7	8	7	8	12	11	11	10	11	10	P53602	P53602	Diphosphomevalonate decarboxylase	MVD
NaN	24.5485	NaN	24.7342	24.5762	24.8948	24.7153	24.9103	24.4718	25.4879	24.5551	25.2737	2	2	2	5	5	5	42.368	0.00065274	3.5459	309620000	16	15481000	2	2	2	2	2	2	2	2	2	2	2	2	P53609	P53609	Geranylgeranyl transferase type-1 subunit beta	PGGT1B
27.0906	27.1151	27.2395	27.4205	27.1955	26.9394	27.9493	27.5259	27.9531	27.1929	27.6647	27.2524	5	5	5	22.7	22.7	22.7	36.924	0	36.694	1945000000	47	129670000	5	3	3	4	4	4	5	4	5	3	5	4	P53611	P53611	Geranylgeranyl transferase type-2 subunit beta	RABGGTB
31.7327	31.789	31.7545	31.8037	31.7889	31.7121	31.8791	31.8744	31.8074	31.9721	31.9151	31.8908	40	40	40	49.2	49.2	49.2	107.14	0	323.31	39894000000	405	831130000	35	38	33	36	37	37	35	36	34	34	37	34	P53618	P53618	Coatomer subunit beta	COPB1
32.3982	32.4062	32.3912	32.4365	32.4804	32.4777	32.3732	32.4052	32.504	32.4848	32.5909	32.4627	64	64	64	61.2	61.2	61.2	138.34	0	323.31	61920000000	607	884570000	55	55	55	57	56	56	51	56	55	53	54	57	P53621	P53621	Coatomer subunit alpha;Xenin;Proxenin	COPA
25.1705	25.6134	NaN	25.4093	25.2093	NaN	NaN	NaN	NaN	NaN	NaN	NaN	6	3	3	23.7	16.5	16.5	46.977	0.00022686	4.5026	257260000	5	11694000	4	5	4	4	4	3	4	4	2	3	4	3	P53677	P53677	AP-3 complex subunit mu-2	AP3M2
26.3717	26.7567	26.4459	26.0592	26.4132	26.2838	26.6802	26.0353	26.3667	26.0569	26.2862	26.2071	3	3	3	19.7	19.7	19.7	17.018	0.0024707	2.6456	915690000	17	152620000	3	3	3	3	3	2	2	2	3	2	3	2	P53680	P53680	AP-2 complex subunit sigma	AP2S1
28.9012	29.0461	29.1053	29.1641	29.0842	29.1275	28.5088	28.3325	28.5769	28.8224	28.3625	28.2911	13	13	13	64.2	64.2	64.2	30.601	0	82.488	5016300000	120	313520000	12	13	12	12	12	12	11	9	12	10	12	12	P53701	P53701	Cytochrome c-type heme lyase	HCCS
NaN	NaN	NaN	25.3939	25.618	26.133	NaN	NaN	25.4098	25.4082	NaN	26.0044	3	3	3	22.8	22.8	22.8	20.324	0	4.5844	478360000	16	68337000	1	1	2	2	2	3	0	1	2	3	2	2	P53801	P53801	Pituitary tumor-transforming gene 1 protein-interacting protein	PTTG1IP
30.0383	29.807	29.7515	29.7244	30.0898	29.9348	28.8803	29.1465	29.2586	29.3854	29.5517	29.3116	9	9	9	18.8	18.8	18.8	53.944	0	152.2	8732600000	134	623750000	8	7	6	6	8	6	5	6	5	5	6	5	P53985	P53985	Monocarboxylate transporter 1	SLC16A1
28.6719	28.4559	28.4474	28.6958	28.675	28.855	28.6274	28.934	29.0394	29.0035	29.0163	28.8357	9	9	9	35.2	35.2	35.2	39.75	0	66.915	4898700000	86	445340000	7	7	7	8	8	8	9	8	8	8	8	6	P53990	P53990	IST1 homolog	IST1
28.8455	29.06	29.0734	29.1742	29.2339	29.2475	29.3118	29.1957	29.2225	29.2476	29.4296	29.3836	17	17	17	23.6	23.6	23.6	118.32	0	91.13	6519000000	140	162970000	15	17	17	15	16	15	14	14	14	13	15	15	P53992	P53992	Protein transport protein Sec24C	SEC24C
29.8631	29.6661	29.7082	29.5457	29.6066	29.5429	29.2429	29.398	29.4445	29.6237	29.3669	29.4829	10	10	10	50.4	50.4	50.4	14.395	0	56.036	8244000000	80	1648800000	10	10	9	8	7	8	7	9	8	9	6	8	P53999	P53999	Activated RNA polymerase II transcriptional coactivator p15	SUB1
29.6925	29.4561	29.374	29.3959	29.5091	29.3365	28.6453	28.692	28.0643	27.1977	28.4043	28.189	6	6	6	41.8	41.8	41.8	26.215	0	87.476	5754100000	54	719270000	4	5	5	5	5	6	3	3	3	3	4	4	P54105	P54105	Methylosome subunit pICln	CLNS1A
28.4632	26.74	27.1628	27.3468	27.5351	27.4064	26.8844	27.9099	NaN	NaN	26.7192	26.7506	6	6	6	6.6	6.6	6.6	159	0	53.117	1757600000	14	23752000	5	4	5	4	5	6	5	5	4	1	4	5	P54132	P54132	Bloom syndrome protein	BLM
32.3469	32.2771	32.4897	32.4743	32.4663	32.4807	32.1529	32.2776	32.1992	32.3917	32.2478	32.3309	57	57	57	74.7	74.7	74.7	75.378	0	323.31	57554000000	544	1555500000	53	53	51	54	53	50	51	51	52	48	50	48	P54136	P54136	Arginine--tRNA ligase, cytoplasmic	RARS
NaN	25.7859	NaN	25.9301	25.6921	25.8929	25.4791	NaN	NaN	NaN	NaN	NaN	3	3	3	12.1	12.1	12.1	41.78	0	7.0089	530500000	5	35367000	3	3	3	3	3	3	3	2	3	2	2	3	P54252	P54252	Ataxin-3	ATXN3
23.1612	23.0592	22.6539	22.7541	22.886	22.6906	22.8035	22.8659	21.5646	22.4926	22.4807	22.6558	1	1	1	3	3	3	50.245	0.0014709	2.9396	72524000	14	3153200	1	1	1	1	1	1	1	1	1	1	1	1	P54274	P54274	Telomeric repeat-binding factor 1	TERF1
33.2909	33.3299	33.3633	33.4269	33.3896	33.471	32.6747	32.2516	33.061	32.9163	32.9627	32.5584	54	54	54	82.6	82.6	82.6	59.143	0	323.31	97979000000	583	2648100000	49	51	52	52	49	50	48	45	50	45	45	46	P54577	P54577	Tyrosine--tRNA ligase, cytoplasmic;Tyrosine--tRNA ligase, cytoplasmic, N-terminally processed	YARS
30.736	30.5294	30.7026	30.6475	30.6003	30.5693	30.6716	30.7481	30.8858	30.8861	30.9961	30.7789	31	31	31	68.6	68.6	68.6	56.068	0	323.31	18781000000	264	751260000	28	26	26	29	24	28	27	26	28	27	29	27	P54578	P54578	Ubiquitin carboxyl-terminal hydrolase 14	USP14
27.096	26.7624	27.41	27.1017	27.0862	26.8482	26.1839	25.5952	25.0606	26.5394	25.7712	26.0463	8	8	7	36.6	36.6	33.5	37.579	0	11.747	1078900000	22	51374000	7	6	7	7	6	6	2	6	3	4	5	4	P54619	P54619	5-AMP-activated protein kinase subunit gamma-1	PRKAG1
26.3396	25.4251	25.9449	25.4059	25.9054	25.0907	NaN	NaN	NaN	23.2107	NaN	NaN	6	3	3	18.5	9.4	9.4	62.319	0	5.2586	369040000	19	15377000	5	6	6	5	6	5	3	3	3	3	3	3	P54646	P54646	5-AMP-activated protein kinase catalytic subunit alpha-2	PRKAA2
28.7361	27.8787	28.1151	28.0087	28.4777	28.38	NaN	NaN	NaN	NaN	NaN	NaN	5	5	5	23.1	23.1	23.1	42.966	0	32.987	1798300000	9	99905000	5	4	5	4	5	4	0	0	0	0	0	0	P54687	P54687	Branched-chain-amino-acid aminotransferase, cytosolic	BCAT1
30.8753	30.7924	30.7975	30.8468	30.7184	30.952	30.2544	30.34	30.2049	30.4603	30.1758	30.0576	10	10	10	52.3	52.3	52.3	31.512	0	102.75	16947000000	107	1412300000	10	10	9	10	10	10	9	7	8	7	9	10	P54709	P54709	Sodium/potassium-transporting ATPase subunit beta-3	ATP1B3
26.7264	26.9743	26.9428	27.2319	27.0133	27.0663	27.0371	26.8781	27.101	27.1186	27.0686	26.8455	6	4	4	23.1	20.9	20.9	39.609	0	4.9713	1422000000	16	109380000	6	6	5	6	3	3	3	5	3	5	4	5	P54725	P54725	UV excision repair protein RAD23 homolog A	RAD23A
31.0383	31	31.2171	31.017	31.1575	31.0321	31.4984	30.9242	31.4566	31.2627	31.3929	31.2557	20	20	18	56.2	56.2	56.2	43.171	0	246.6	26115000000	223	2008800000	18	19	17	18	17	17	17	17	17	15	17	18	P54727	P54727	UV excision repair protein RAD23 homolog B	RAD23B
31.8099	31.8197	32.0226	31.8252	31.9056	31.8825	30.7498	30.8019	31.1772	31.4322	31.0081	31.2615	20	20	20	81.6	81.6	81.6	26.477	0	285.14	32773000000	261	2340900000	20	20	19	19	20	19	17	16	18	17	18	17	P54819	P54819	Adenylate kinase 2, mitochondrial;Adenylate kinase 2, mitochondrial, N-terminally processed	AK2
32.7403	32.7816	32.9182	32.9024	32.8852	32.9076	32.1613	32.2346	32.2869	32.405	32.3395	32.2614	45	45	45	71.8	71.8	71.8	87.301	0	323.31	68529000000	549	1522900000	45	42	43	43	43	44	41	41	40	40	42	42	P54886	P54886	Delta-1-pyrroline-5-carboxylate synthase;Glutamate 5-kinase;Gamma-glutamyl phosphate reductase	ALDH18A1
29.6131	29.682	29.5539	29.5915	29.6568	29.8663	28.5359	28.5796	28.2992	28.7138	28.5584	28.7101	18	18	16	80	80	68.5	33.232	0	307.06	6733400000	102	374080000	14	17	14	17	13	16	11	9	10	7	8	6	P54920	P54920	Alpha-soluble NSF attachment protein	NAPA
30.8324	30.861	31.0036	30.9732	31.2371	31.173	30.6036	30.8365	30.9292	30.7366	30.8777	30.9104	23	23	23	44.3	44.3	44.3	49.222	0	159.08	21496000000	234	977080000	19	18	18	21	20	19	20	19	20	18	17	19	P55010	P55010	Eukaryotic translation initiation factor 5	EIF5
26.9003	26.6671	26.1343	26.535	26.5001	26.3605	26.7777	27.0006	26.2732	26.4075	26.581	26.5856	9	9	9	13.6	13.6	13.6	131.45	0	93.438	1052500000	36	21049000	5	9	6	8	8	7	4	6	3	4	5	6	P55011	P55011	Solute carrier family 12 member 2	SLC12A2
30.7869	30.8877	30.7147	30.8742	30.5742	30.7847	30.7308	30.745	30.7177	30.6476	30.6477	30.7288	17	17	14	48.3	48.3	40.8	40.736	0	239.06	18866000000	188	1347600000	16	15	15	14	14	14	15	13	14	13	15	15	P55036	P55036	26S proteasome non-ATPase regulatory subunit 4	PSMD4
28.6618	28.7274	28.7688	28.8589	28.691	28.8878	27.8994	28.1631	27.6858	27.9691	27.8782	28.036	15	15	15	48.4	48.4	48.4	40.746	0	101.13	3792300000	86	180590000	10	15	14	12	14	14	9	10	7	9	11	9	P55039	P55039	Developmentally-regulated GTP-binding protein 2	DRG2
33.4432	33.4197	33.5254	33.446	33.5294	33.3964	33.1944	33.0771	33.2292	32.9655	33.1316	33.0239	53	53	53	60.6	60.6	60.6	110.42	0	323.31	114540000000	610	2202700000	50	44	48	49	47	48	47	42	46	44	44	43	P55060	P55060	Exportin-2	CSE1L
34.2403	34.2888	34.2996	34.2751	34.3504	34.4101	33.6668	33.6256	33.7957	33.7417	33.8629	33.8424	67	67	67	78	78	78	89.321	0	323.31	190190000000	931	4226500000	61	63	65	64	65	65	63	62	65	58	60	59	P55072	P55072	Transitional endoplasmic reticulum ATPase	VCP
28.5542	28.639	28.6245	28.6746	28.6082	28.6285	28.4077	28.3906	28.0361	28.2533	28.2312	28.3725	9	9	9	29.6	29.6	29.6	51.958	0	100.85	3934000000	87	231410000	9	8	8	8	8	7	7	8	7	8	8	8	P55081	P55081	Microfibrillar-associated protein 1	MFAP1
30.8533	30.9843	30.9691	30.8903	30.8858	30.8555	30.407	30.4823	30.6524	30.8398	30.6021	30.642	28	28	28	60.5	60.5	60.5	51.294	0	200.33	19240000000	207	739990000	25	27	26	25	26	25	22	25	23	25	24	23	P55084	P55084	Trifunctional enzyme subunit beta, mitochondrial;3-ketoacyl-CoA thiolase	HADHB
29.046	29.1324	29.2324	29.4375	29.6332	30.0448	28.798	28.4316	28.8435	28.9027	29.2568	29.1195	10	10	10	52.7	52.7	52.7	20.7	0	57.188	6585600000	74	658560000	7	7	7	8	8	10	9	8	8	8	9	8	P55145	P55145	Mesencephalic astrocyte-derived neurotrophic factor	MANF
29.6757	29.92	29.6614	29.9262	29.6873	29.9473	28.3016	28.2499	28.5249	28.136	28.5109	28.2254	37	37	37	29.1	29.1	29.1	206.8	0	157.83	6869200000	129	74665000	33	35	30	34	30	35	25	16	23	18	21	18	P55196	P55196	Afadin	MLLT4
23.2005	23.3477	23.9439	23.9855	23.9879	23.8574	22.2238	22.8629	22.3477	22.8119	22.6363	23.1937	4	4	4	4	4	4	137.5	0	4.765	110520000	13	1842000	2	4	4	4	3	4	3	3	3	3	2	3	P55201	P55201	Peregrin	BRPF1
32.9797	32.8679	32.7007	32.8737	32.7921	32.7805	32.4479	32.414	32.2272	32.0631	32.1139	32.0075	15	15	13	48.1	48.1	45.5	45.374	0	300.71	67875000000	189	4848200000	14	10	11	11	10	12	10	10	11	10	10	10	P55209	P55209	Nucleosome assembly protein 1-like 1	NAP1L1
25.2163	26.1206	25.9062	25.5683	25.7253	25.7734	26.9615	26.8441	27.0697	26.792	27.2205	27.0527	7	7	7	37.6	37.6	37.6	34.276	0	18.431	994040000	35	58473000	4	3	3	3	3	3	4	5	5	5	6	5	P55210	P55210	Caspase-7;Caspase-7 subunit p20;Caspase-7 subunit p11	CASP7
29.7593	29.9307	29.9703	30.0108	29.9185	29.9227	30.0571	30.0984	30.5344	30.3749	30.3202	30.2446	19	19	19	68	68	68	40.545	0	263.14	12201000000	227	554570000	17	17	17	17	17	18	18	17	19	18	18	17	P55263	P55263	Adenosine kinase	ADK
31.0543	31.0016	31.048	31.1976	30.9977	31.1492	31.115	31.2229	31.1369	31.2203	31.0798	31.2264	50	50	50	42.7	42.7	42.7	136.06	0	323.31	24663000000	392	357430000	45	39	42	40	37	38	38	35	35	35	33	30	P55265	P55265	Double-stranded RNA-specific adenosine deaminase	ADAR
NaN	NaN	NaN	NaN	NaN	24.0682	NaN	23.7931	NaN	NaN	24.6311	NaN	2	2	2	2	2	2	195.98	0	7.8389	63835000	7	686390	0	0	0	0	1	2	1	2	0	0	2	1	P55268	P55268	Laminin subunit beta-2	LAMB2
28.987	28.9474	28.9336	29.0495	28.943	29.0011	29.8552	30.0648	29.9354	30.2201	29.9325	30.3202	11	11	2	65.6	65.6	16.5	24.327	0	263.39	8518000000	141	946450000	10	10	10	10	10	10	10	10	10	10	10	10	P55327	P55327	Tumor protein D52	TPD52
30.0371	29.7505	29.8058	29.7947	30.0995	29.9708	29.7311	29.7574	29.5425	29.6969	29.5393	29.6893	12	12	12	61.8	61.8	61.8	35.54	0	133.39	9816100000	134	755080000	10	12	12	12	12	12	10	9	10	11	11	11	P55735	P55735	Protein SEC13 homolog	SEC13
30.5083	30.3758	30.5971	30.1178	30.3973	30.2092	30.1138	30.0732	30.0668	30.4312	30.1119	30.3091	11	11	11	75.8	75.8	75.8	14.173	0	109.46	13740000000	92	1717500000	11	9	11	9	11	9	10	9	9	9	9	8	P55769	P55769	NHP2-like protein 1;NHP2-like protein 1, N-terminally processed	NHP2L1
32.2606	32.3338	32.3785	32.2935	32.2945	32.259	32.7522	32.7262	32.8651	32.7612	32.8327	32.7419	48	48	48	62.6	62.6	62.6	103.28	0	323.31	66951000000	492	1394800000	41	41	41	40	42	43	43	46	44	43	42	41	P55786;A6NEC2	P55786	Puromycin-sensitive aminopeptidase	NPEPPS
29.6312	29.5959	29.6966	29.412	29.6736	29.7186	28.6463	28.862	29.1173	29.2091	28.7763	29.1507	16	8	8	48.6	33.9	33.9	49.263	0	72.767	7114600000	60	418500000	14	14	14	14	15	15	11	13	14	13	14	14	P55795	P55795	Heterogeneous nuclear ribonucleoprotein H2	HNRNPH2
NaN	26.6914	NaN	26.4346	NaN	26.546	27.1141	26.1234	27.319	26.6291	26.9937	26.2276	6	6	6	23.7	23.7	23.7	56.157	0	48	885910000	24	35436000	1	3	0	2	0	4	2	3	4	4	5	4	P55809	P55809	Succinyl-CoA:3-ketoacid coenzyme A transferase 1, mitochondrial	OXCT1
25.8575	25.9704	25.7779	25.7604	25.6444	25.8765	NaN	NaN	NaN	NaN	NaN	NaN	4	3	3	30.1	18.4	18.4	11.637	0	5.7527	330350000	11	165180000	4	4	4	4	4	4	2	2	1	2	2	1	P55854;Q6EEV6	P55854	Small ubiquitin-related modifier 3	SUMO3
32.6816	32.6399	32.5589	32.5116	32.6114	32.5915	33.1019	32.9523	32.9314	32.5601	33.0008	32.8791	54	54	54	69.7	69.7	69.7	92.48	0	323.31	78117000000	622	2169900000	48	48	48	51	50	50	46	48	49	46	48	47	P55884	P55884	Eukaryotic translation initiation factor 3 subunit B	EIF3B
28.252	28.1302	28.0139	28.1621	28.163	28.2189	28.939	28.9395	28.7247	28.7959	28.5755	28.6026	7	7	7	47.2	47.2	47.2	21.994	0	118.72	3990600000	65	399060000	6	6	7	6	6	7	7	7	7	6	7	7	P55957	P55957	BH3-interacting domain death agonist;BH3-interacting domain death agonist p15;BH3-interacting domain death agonist p13;BH3-interacting domain death agonist p11	BID
27.4326	27.2159	27.2732	27.105	27.4745	NaN	NaN	NaN	NaN	NaN	NaN	NaN	4	2	2	41.5	16	16	10.918	0	16.526	1859100000	17	464770000	4	4	4	4	4	3	3	3	3	3	3	3	P56134	P56134	ATP synthase subunit f, mitochondrial	ATP5J2
29.4158	29.2843	29.3224	29.2281	29.28	29.0389	28.7839	29.0266	28.8238	29.0217	28.8479	28.9783	16	16	16	37.7	37.7	37.7	52.839	0	83.998	6122700000	124	244910000	12	12	14	14	13	14	13	15	12	12	14	9	P56182	P56182	Ribosomal RNA processing protein 1 homolog A	RRP1
32.6226	32.5637	32.5617	32.6198	32.5162	32.4992	31.8334	31.803	32.0763	32.0054	31.9828	31.9315	44	44	44	57.2	57.2	57.2	101.11	0	323.31	55794000000	534	1360800000	43	42	41	42	40	41	38	38	37	34	39	35	P56192	P56192	Methionine--tRNA ligase, cytoplasmic	MARS
30.2826	29.965	30.0522	29.918	29.8232	29.6837	27.6841	28.178	27.0746	27.5673	27.2072	27.9386	11	11	10	22	22	20.3	48.607	0	121.41	6736800000	150	396280000	11	10	10	10	10	10	9	10	8	8	7	9	P56270	P56270	Myc-associated zinc finger protein	MAZ
26.6951	26.5694	26.753	27.0805	26.9883	26.5748	NaN	NaN	NaN	NaN	NaN	NaN	4	3	3	33.8	28.7	28.7	18.615	0	10.727	662500000	7	66250000	4	4	4	4	4	4	1	1	0	0	0	1	P56377;A0A0D9SFP9	P56377;A0A0D9SFP9	AP-1 complex subunit sigma-2	AP1S2
31.4891	31.45	31.449	31.5528	31.4612	31.3637	32.4725	32.2557	32.6925	32.481	32.5661	32.4005	10	10	10	73.5	73.5	73.5	26.599	0	225.36	47768000000	173	5307600000	9	9	10	9	10	10	10	10	10	10	10	10	P56537	P56537	Eukaryotic translation initiation factor 6	EIF6
29.2816	29.416	29.3574	29.4725	29.3945	29.5167	29.8649	29.5107	29.563	29.3145	29.9548	29.6747	18	18	13	56.6	56.6	47.2	48.944	0	71.679	8317000000	92	437740000	16	17	16	13	14	13	16	15	16	16	16	16	P56545	P56545	C-terminal-binding protein 2	CTBP2
27.8131	27.9992	27.6461	27.7083	27.8253	27.5787	27.5113	27.4225	27.3249	27.771	27.5428	27.5949	3	3	3	22.7	22.7	22.7	17.871	0	20.68	2194900000	38	243870000	2	2	2	2	2	2	3	3	3	3	3	3	P56556	P56556	NADH dehydrogenase [ubiquinone] 1 alpha subcomplex subunit 6	NDUFA6
27.8339	27.7145	27.5533	27.7157	27.6473	27.9153	27.4172	27.6889	27.375	27.5823	27.3624	27.4877	5	5	5	23.1	23.1	23.1	42.139	0	21.419	2160500000	29	120030000	5	5	4	5	5	3	3	3	3	4	3	4	P56589	P56589	Peroxisomal biogenesis factor 3	PEX3
24.9747	25.1198	24.9531	25.2083	25.0515	25.2707	24.8868	NaN	24.8992	NaN	25.2797	24.6926	2	2	2	5.6	5.6	5.6	38.206	0.00084584	3.0402	331720000	7	22115000	2	2	2	2	2	2	1	1	1	1	1	2	P56937	P56937	3-keto-steroid reductase	HSD17B7
27.4962	27.0072	26.8935	26.7871	27.1539	27.1133	26.6796	26.2979	NaN	NaN	26.6167	26.2942	6	6	6	36.6	36.6	36.6	33.224	0	43.721	1196100000	25	85434000	5	4	4	4	4	4	2	2	1	2	1	2	P57076;F8VZ95	P57076;F8VZ95	UPF0769 protein C21orf59	C21orf59
28.0147	27.6909	27.9242	27.4901	28.365	27.6237	26.242	26.2233	26.5402	NaN	26.1486	26.1052	8	8	8	30.8	30.8	30.8	45.489	0	25.543	1713300000	31	90173000	8	8	8	8	8	8	4	3	4	1	3	3	P57081	P57081	tRNA (guanine-N(7)-)-methyltransferase non-catalytic subunit WDR4	WDR4
28.6874	28.8857	28.6911	28.9348	28.7516	28.9145	28.8941	28.9109	28.8968	28.4374	29.065	29.0251	7	7	7	23.1	23.1	23.1	27.978	0	24.948	5115300000	53	465030000	7	7	7	7	6	6	5	6	7	5	4	6	P57088	P57088	Transmembrane protein 33	TMEM33
28.5933	28.9098	28.7193	28.8521	28.6377	28.9465	28.478	28.8098	28.5828	28.4847	28.6053	28.8174	14	14	14	21.7	21.7	21.7	120.04	0	84.261	4646700000	84	86051000	13	11	13	12	12	11	10	12	12	10	12	10	P57678	P57678	Gem-associated protein 4	GEMIN4
28.4609	28.2215	28.4667	28.0138	27.8149	28.1762	NaN	NaN	NaN	NaN	26.1898	NaN	11	11	11	21.4	21.4	21.4	100.6	0	27.503	1774300000	36	53767000	11	9	8	9	10	10	0	1	1	1	2	0	P57737	P57737	Coronin-7	CORO7
29.3523	29.378	29.2394	29.3216	29.3389	29.3057	29.5056	29.5972	29.339	29.3344	29.3135	29.3349	22	22	22	38.8	38.8	38.8	106.37	0	158.88	7306600000	190	143270000	19	15	17	17	18	17	19	21	18	18	16	15	P57740	P57740	Nuclear pore complex protein Nup107	NUP107
NaN	NaN	NaN	NaN	NaN	NaN	27.2864	27.0679	27.0643	27.0781	27.3238	26.8011	4	4	4	16.5	16.5	16.5	52.8	0	21.832	758040000	20	47378000	0	0	0	0	0	0	4	4	4	3	4	4	P57764	P57764	Gasdermin-D	GSDMD
NaN	NaN	26.8085	26.4602	26.9806	26.6851	NaN	26.2996	26.0501	26.2108	NaN	NaN	5	5	5	14.1	14.1	14.1	65.304	0	4.8628	855240000	13	29491000	2	4	4	4	4	4	4	5	4	3	3	3	P57772	P57772	Selenocysteine-specific elongation factor	EEFSEC
28.0385	28.0174	27.3882	27.3646	27.8684	27.2259	NaN	NaN	NaN	26.607	NaN	27.0186	9	9	9	25	25	25	54.493	0	25.438	1390800000	30	60471000	9	7	6	7	7	8	0	1	1	5	1	3	P58004	P58004	Sestrin-2	SESN2
28.7098	28.3609	28.7368	28.2918	28.6676	28.1235	29.9909	29.8689	30.0157	29.379	29.9803	29.3738	43	35	35	37.3	29.9	29.9	555.61	0	225.31	7015400000	122	25792000	23	19	25	16	24	18	35	32	36	32	32	35	P58107	P58107	Epiplakin	EPPK1
30.4016	30.3122	30.3737	30.3368	30.3937	30.2972	29.7424	29.7031	29.4532	29.7593	29.7799	29.6871	10	10	10	88.1	88.1	88.1	12.895	0	115.89	11927000000	88	1987900000	10	10	10	10	10	10	10	10	9	9	9	10	P58546	P58546	Myotrophin	MTPN
24.9359	NaN	NaN	NaN	NaN	NaN	25.3411	25.3319	25.3563	NaN	NaN	25.412	1	1	1	9.6	9.6	9.6	19.298	0	12.075	330160000	7	66033000	1	1	1	1	1	1	1	1	1	1	1	1	P58557	P58557	Putative ribonuclease	YBEY
29.5773	29.766	29.4739	29.7274	29.7096	29.5874	30.1915	29.6448	30.2879	29.7488	30.3781	29.7752	10	10	10	72	72	72	19.667	0	61.422	10351000000	101	1150100000	10	9	10	9	10	10	10	9	10	8	10	9	P59998;A0A0A6YYG9	P59998;A0A0A6YYG9	Actin-related protein 2/3 complex subunit 4	ARPC4;ARPC4-TTLL3
26.9913	27.0143	26.5816	26.7814	26.8157	26.8049	26.9127	26.9358	26.7695	26.7265	26.6087	26.9089	1	1	1	21.7	21.7	21.7	9.4618	0	25.665	1245900000	22	1245900000	1	1	1	1	1	1	1	1	1	1	1	1	P60002	P60002	Transcription elongation factor 1 homolog	ELOF1
28.2921	27.9131	27.2345	27.778	27.7484	27.8315	26.9351	26.3915	27.6113	26.4207	27.3931	26.7657	4	4	4	27.5	27.5	27.5	25.809	0	76.095	2030500000	42	253810000	3	3	3	3	3	3	3	2	3	2	3	2	P60033	P60033	CD81 antigen	CD81
34.9863	35.015	34.9616	34.941	34.8209	35.0307	34.1382	34.4618	34.3153	34.8597	34.26	34.8235	30	30	30	80.4	80.4	80.4	30.791	0	323.31	303080000000	517	15154000000	28	28	28	28	29	29	27	28	29	27	28	27	P60174	P60174	Triosephosphate isomerase	TPI1
31.805	31.7531	31.7829	31.6176	31.7758	31.6488	32.1268	32.0949	32.0839	31.7268	31.9721	31.8877	33	33	33	76.9	76.9	76.9	52.22	0	264.26	41522000000	292	1482900000	27	26	25	23	24	26	28	30	27	26	27	28	P60228	P60228	Eukaryotic translation initiation factor 3 subunit E	EIF3E
28.6824	28.8557	28.7889	28.8692	28.9762	29.1901	29.0524	29.0459	29.1448	29.1808	29.4355	29.4047	4	4	4	41.7	41.7	41.7	9.9743	0	13.297	5898300000	31	983050000	3	3	3	3	3	4	3	4	3	4	3	2	P60468	P60468	Protein transport protein Sec61 subunit beta	SEC61B
28.289	28.0748	28.0557	28.124	28.2592	28.1707	27.5891	27.7243	27.6772	27.5445	27.5027	27.7117	12	10	10	53.4	48.5	48.5	35.08	0	55.331	2732700000	56	170790000	10	9	9	9	11	9	9	11	9	8	8	10	P60510	P60510	Serine/threonine-protein phosphatase 4 catalytic subunit	PPP4C
26.1493	25.9319	26.4718	26.3093	26.5142	26.4367	25.8814	NaN	26.3081	NaN	26.3053	26.3433	7	7	5	49.6	49.6	49.6	13.667	0	4.9276	781690000	22	97711000	6	6	4	4	6	5	2	1	1	1	3	1	P60520	P60520	Gamma-aminobutyric acid receptor-associated protein-like 2	GABARAPL2
31.588	31.6235	31.4757	31.5523	31.4792	31.5164	32.3487	31.8008	32.2042	32.0858	32.4648	31.9855	13	13	13	79.5	79.5	79.5	16.93	0	142.14	41995000000	124	4199500000	9	9	9	8	9	9	11	11	13	11	12	11	P60660;P14649	P60660	Myosin light polypeptide 6	MYL6
31.5916	31.1034	NaN	31.0046	31.1679	31.1724	31.6688	NaN	32.238	31.784	32.4098	NaN	44	1	1	89.3	4.5	4.5	41.736	0	26.208	36423000000	32	1821100000	33	34	36	36	33	37	38	37	43	37	38	39	P60709	P60709	Actin, cytoplasmic 1;Actin, cytoplasmic 1, N-terminally processed	ACTB
25.0294	25.3057	24.7472	24.853	25.1995	24.9823	24.7989	24.6742	NaN	NaN	24.7832	24.4881	8	2	2	48.4	13.5	13.5	21.379	0.0026618	2.5449	294750000	5	36844000	8	8	8	8	8	8	8	8	7	6	8	8	P60763	P60763	Ras-related C3 botulinum toxin substrate 3	RAC3
35.0627	34.9336	34.6405	34.7258	34.8147	34.7862	34.7226	34.778	34.2943	34.3063	34.405	34.6537	41	41	25	83.5	83.5	55.4	46.153	0	323.31	296420000000	670	12888000000	39	40	38	39	38	40	39	39	38	38	36	40	P60842	P60842	Eukaryotic initiation factor 4A-I	EIF4A1
32.0765	32.2321	32.1992	31.9469	32.0392	31.7867	31.9771	32.1947	31.51	31.9121	31.7413	32.0017	9	9	9	49.6	49.6	49.6	13.373	0	75.164	44533000000	144	8906500000	9	8	8	8	8	8	8	8	9	8	8	8	P60866	P60866	40S ribosomal protein S20	RPS20
31.6285	31.7161	31.7682	31.6761	31.7306	31.8463	30.7091	30.4916	30.78	30.3129	30.7662	30.47	20	20	9	57.2	57.2	28	34.834	0	205.75	27756000000	244	1734700000	20	19	19	19	18	18	18	16	17	13	16	17	P60891;P21108	P60891	Ribose-phosphate pyrophosphokinase 1	PRPS1
30.3883	30.1701	30.3644	30.2484	30.2807	30.2078	30.0046	29.8879	30.2449	30.3295	30.184	30.3396	17	17	17	69.9	69.9	69.9	27.399	0	57.134	13229000000	128	778200000	16	16	15	15	15	15	16	15	14	16	16	15	P60900	P60900	Proteasome subunit alpha type-6	PSMA6
25.0367	24.343	NaN	24.2677	24.0207	24.2458	29.8509	29.514	30.201	29.6358	29.8267	29.5679	8	8	8	57.7	57.7	57.7	11.203	0	73.425	5000600000	61	1250200000	3	2	1	2	1	1	7	7	8	7	6	7	P60903	P60903	Protein S100-A10	S100A10
30.6949	30.7266	30.5797	30.6545	30.6986	30.7049	31.4053	31.3798	31.6764	31.5888	31.4889	31.4822	12	12	11	65.4	65.4	59.7	21.258	0	96.656	25075000000	148	2786200000	11	10	10	11	10	11	12	12	11	11	11	10	P60953;P17081;Q9H4E5	P60953	Cell division control protein 42 homolog	CDC42
29.4783	29.1619	29.5564	29.3523	29.4287	29.3357	30.3187	30.3347	30.6271	30.4111	30.6344	30.476	16	13	13	63.6	56.4	56.4	18.506	0	122.27	11442000000	139	1040200000	10	12	12	12	11	13	13	13	14	15	15	14	P60981	P60981	Destrin	DSTN
27.4352	27.3202	27.6117	27.2777	27.1843	26.7982	NaN	26.7637	27.3014	27.7905	27.129	27.0022	6	6	6	64.1	64.1	64.1	16.713	0	14.055	1549000000	23	172110000	6	5	5	5	4	2	2	5	3	4	5	3	P60983;O60234	P60983	Glia maturation factor beta	GMFB
28.7272	28.7785	28.7168	28.9741	28.575	28.7518	29.0366	29.2949	29.4032	29.2824	29.2511	29.2173	9	7	7	41.5	32.9	32.9	23.668	0	53.056	5749800000	67	442290000	6	7	7	7	8	7	7	7	8	8	8	8	P61006;P59190	P61006	Ras-related protein Rab-8A	RAB8A
27.7532	27.7555	27.6998	27.9006	27.774	27.8476	27.9399	28.3161	27.9969	28.3779	28.1985	28.0902	4	4	4	22.8	22.8	22.8	20.313	0	8.5054	2774400000	41	396350000	4	4	4	4	4	4	4	4	4	4	3	4	P61009	P61009	Signal peptidase complex subunit 3	SPCS3
30.7347	30.7244	30.7541	30.9242	30.6196	30.737	30.5664	30.5372	30.5898	30.797	30.6295	30.505	24	24	24	66.3	66.3	66.3	55.704	0	244.22	18414000000	191	613790000	23	23	21	21	20	21	21	21	22	21	20	20	P61011	P61011	Signal recognition particle 54 kDa protein	SRP54
30.0933	30.3124	30.3237	30.3386	30.145	30.1829	30.2909	30.221	30.4445	30.6193	30.5922	30.4822	17	17	9	75.9	75.9	40.1	23.545	0	69.474	14300000000	173	1021400000	16	16	16	16	15	14	16	16	16	15	16	15	P61019	P61019	Ras-related protein Rab-2A	RAB2A
26.903	27.1373	27.1993	27.2435	27.1918	27.3449	27.1376	27.0759	27.6131	27.2445	27.6401	27.165	6	4	4	37.2	27.4	27.4	23.707	0	8.4278	1684100000	14	153100000	5	6	5	6	6	5	5	5	6	6	5	5	P61020	P61020	Ras-related protein Rab-5B	RAB5B
28.6498	29.0388	28.4023	28.4537	28.5051	28.6106	28.2901	28.2081	27.4911	27.773	28.1786	27.9193	3	3	3	65.8	65.8	65.8	9.6601	0	16.796	3624000000	29	906010000	3	3	3	3	3	3	3	3	3	3	3	3	P61024	P61024	Cyclin-dependent kinases regulatory subunit 1	CKS1B
30.0975	30.1858	30.1339	30.1114	29.9979	29.8672	30.3637	30.6865	30.7013	30.7541	30.4485	30.5693	10	9	8	46.5	41	37.5	22.541	0	53.853	14321000000	97	1101600000	9	10	10	10	10	10	10	10	10	10	10	10	P61026	P61026	Ras-related protein Rab-10	RAB10
28.8369	28.4217	27.7044	28.5007	29.0587	28.6785	28.5284	28.756	28.6486	29.08	28.5429	28.522	2	2	2	28.6	28.6	28.6	16.735	0	43.833	4396600000	47	1099100000	2	2	2	2	2	2	2	2	2	2	2	2	P62837;P61077;Q9Y2X8;P51668	P62837;P61077;Q9Y2X8;P51668	Ubiquitin-conjugating enzyme E2 D2;Ubiquitin-conjugating enzyme E2 D3;Ubiquitin-conjugating enzyme E2 D4;Ubiquitin-conjugating enzyme E2 D1	UBE2D2;UBE2D3;UBE2D4;UBE2D1
29.4425	29.5823	29.4886	29.7437	29.5548	29.4966	28.7803	28.8604	28.7482	29.3917	28.8951	29.0525	6	6	6	37.7	37.7	37.7	20.9	0	15.747	6862100000	59	623830000	6	5	5	5	5	5	4	5	4	5	5	5	P61081	P61081	NEDD8-conjugating enzyme Ubc12	UBE2M
28.6358	28.8914	28.929	28.8741	28.7348	28.8926	28.2892	28.3155	28.386	28.5769	28.1276	28.4983	11	11	11	70	70	70	22.406	0	52.182	4328600000	84	360720000	10	8	10	10	10	9	9	8	7	8	7	10	P61086	P61086	Ubiquitin-conjugating enzyme E2 K	UBE2K
29.8391	29.6968	29.8489	29.6924	29.7925	29.807	29.5111	29.6435	29.8828	30.0321	29.8364	29.996	11	11	11	82.2	82.2	82.2	17.138	0	36.28	9877000000	83	987700000	10	10	9	9	10	9	9	9	10	9	9	10	P61088;Q5JXB2	P61088	Ubiquitin-conjugating enzyme E2 N	UBE2N
30.3286	30.3506	30.4712	30.5663	30.499	30.5363	30.6751	30.7558	30.8676	31.0454	30.9648	31.017	18	18	18	86.5	86.5	86.5	23.897	0	211.35	18147000000	222	1134200000	16	17	16	18	15	17	17	16	17	16	17	16	P61106	P61106	Ras-related protein Rab-14	RAB14
31.6114	31.514	31.5131	31.5917	31.562	31.6234	32.1573	31.7554	32.2521	31.8056	32.1553	31.8119	28	28	28	79.7	79.7	79.7	47.371	0	221.52	40094000000	294	1909200000	24	23	23	24	23	21	23	23	26	20	22	21	P61158;Q9P1U1;Q9C0K3	P61158	Actin-related protein 3	ACTR3
30.7767	30.9585	30.8727	30.9302	30.8723	30.967	31.2516	30.9771	31.2232	30.974	31.3108	30.9724	23	23	23	62.2	62.2	62.2	44.76	0	194.12	23241000000	235	1787800000	18	19	18	20	18	19	22	21	21	20	20	19	P61160	P61160	Actin-related protein 2	ACTR2
31.5351	31.7642	31.5764	31.8527	31.5934	31.7836	31.476	31.2286	31.4532	31.3201	31.5041	31.1959	20	20	13	66.5	66.5	46	42.613	0	225.62	33291000000	248	1664500000	18	19	20	20	20	20	19	18	17	19	19	18	P61163	P61163	Alpha-centractin	ACTR1A
30.7488	30.5759	30.7614	30.7227	30.6654	30.7542	30.5767	30.5357	30.4841	30.5864	30.464	30.4773	18	18	18	53.5	53.5	53.5	51.596	0	238.99	17528000000	240	834650000	18	18	17	17	18	17	17	18	17	16	18	17	P61201	P61201	COP9 signalosome complex subunit 2	COPS2
27.3455	26.5165	25.8343	26.2886	26.8726	27.4542	28.887	27.6152	28.419	27.163	27.813	27.1994	16	2	2	81.2	16	16	20.601	0	50.146	2111300000	18	211130000	16	16	13	15	15	14	13	12	15	15	14	14	P61204;F5H423;H0YGG7	P61204;F5H423	ADP-ribosylation factor 3	ARF3
NaN	NaN	25.1951	NaN	25.5389	25.7583	NaN	NaN	NaN	NaN	NaN	NaN	2	2	2	27.6	27.6	27.6	14.478	0.00044464	4.0746	448900000	9	149630000	1	1	2	1	2	2	2	1	1	0	1	2	P61218	P61218	DNA-directed RNA polymerases I, II, and III subunit RPABC2	POLR2F
32.3807	32.2811	32.3665	32.4292	32.3156	32.3174	32.622	32.4941	32.3657	32.1359	32.4503	32.2365	32	32	32	60.8	60.8	60.8	67.314	0	323.31	58976000000	386	1965900000	30	30	31	29	29	30	29	30	29	29	27	30	P61221	P61221	ATP-binding cassette sub-family E member 1	ABCE1
31.1952	30.86	31.0397	31.007	30.9758	30.9087	30.7806	30.8012	30.8929	30.9363	31.0943	30.8524	13	13	3	83.2	83.2	29.3	20.825	0	133.03	21860000000	126	2186000000	11	12	12	12	12	13	12	11	12	12	11	11	P61224;A0A0J9YXB3;A6NIZ1	P61224;A0A0J9YXB3;A6NIZ1	Ras-related protein Rap-1b;Ras-related protein Rap-1b-like protein	RAP1B
NaN	26.0967	NaN	NaN	25.395	25.041	25.8076	26.5283	26.0983	27.009	26.7419	26.7366	6	3	3	49.7	23.5	23.5	20.504	0	4.938	701950000	11	63813000	5	5	4	5	6	5	6	6	6	5	6	5	P61225	P61225	Ras-related protein Rap-2b	RAP2B
26.1324	25.7036	25.7034	25.7724	25.9012	25.8852	NaN	NaN	NaN	NaN	NaN	NaN	4	4	4	32.5	32.5	32.5	18.275	0	50.864	370730000	21	37073000	4	3	3	4	3	4	1	1	1	1	2	2	P61244	P61244	Protein max	MAX
34.0544	33.9761	34.0252	34.0583	33.9034	33.8701	34.1256	34.2013	33.8642	34.066	33.8492	34.1126	33	33	33	73.9	73.9	73.9	29.945	0	323.31	182460000000	478	10733000000	30	30	29	32	30	28	31	31	32	30	28	31	P61247	P61247	40S ribosomal protein S3a	RPS3A
32.5058	32.5325	32.4862	32.5324	32.2734	32.3078	32.5354	32.8477	32.6392	32.9144	32.5651	32.7392	18	18	5	66.2	66.2	14.5	17.258	0	73.515	67284000000	246	11214000000	16	17	18	17	17	17	16	16	16	16	18	15	P61254;J3QQQ9	P61254;J3QQQ9	60S ribosomal protein L26	RPL26
31.0992	30.9353	30.982	30.7787	31.0047	30.9954	30.586	30.7604	30.3228	30.3343	30.2822	30.649	15	15	15	66.5	66.5	66.5	29.506	0	88.587	19175000000	181	1475000000	15	15	15	14	15	15	15	13	15	13	14	13	P61289	P61289	Proteasome activator complex subunit 3	PSME3
33.212	33.2009	33.1764	33.2986	32.9573	32.844	33.2732	33.362	33.2983	33.5238	33.1762	33.3149	21	21	21	60.3	60.3	60.3	24.146	0	206.95	105450000000	269	9586800000	20	20	20	20	20	19	20	20	19	20	20	20	P61313	P61313	60S ribosomal protein L15	RPL15
[truncated: 2,955 more rows]
